# Supplementary material for: RcLS2F – A Novel Fungal Class 1 KDAC Co-repressor Complex in Aspergillus nidulans
Source: Front Microbiol. 2020 Feb 4;11:43. doi: 10.3389/fmicb.2020.00043 (PMC7010864; doi:10.3389/fmicb.2020.00043)
Supplement: Supplementary file 1 [file Data_Sheet_1.xlsx]

## Sheet: Information
Supplementary Data Sheet 1. Protein identification data
The following sheets contain the protein identification data in the format released by the Proteome DiscovererTM software.

## Sheet: RpdA_TAP 1
Accession	Coverage	# PSMs	#.Unique.Peptides	# AAs	MW [kDa]	calc. pI	Score	Description
ANID_04493	52.69	207	34	687	75.3843	4.79248	977.108	Aspergillus nidulans FGSC A4 histone deacetylase RpdA (688 aa)
	Confidence Icon	Sequence	Protein Accessions	# Proteins	# Protein Groups	Activation Type	Modifications	Probability			Rank	Charge	m/z [Da]	MH+ [Da]	ΔM [ppm]	RT [min]	First Scan	Last Scan	MS Order	Ions Matched	Spectrum File	Annotation
	High	VLYVDIDVHHGDGVEEAFYTTDR	ANID_04493	1	1	CID		159.546			1	3	884.091	2650.26	6.04073	32.7469	5035	5035	MS2	39/88	PC.raw
	High	VLYVDIDVHHGDGVEEAFYTTDR	ANID_04493	1	1	CID		136.945			1	3	884.089	2650.25	4.17532	31.4244	5062	5062	MS2	37/88	PA.raw
	High	TAFAPSVQmTDVPREPLVDGmDDEAEAALDDLDEDENK	ANID_04493	1	1	CID	M9(Oxidation), M21(Oxidation)	153.525			1	3	1394.28	4180.83	-0.51121	34.845	5543	5543	MS2	37/148	PA.raw
	High	VLYVDIDVHHGDGVEEAFYTTDR	ANID_04493	1	1	CID		153.525			1	3	884.089	2650.25	3.69169	31.9606	5148	5148	MS2	36/88	PA.raw
	High	FEMTQFHTDEYIDFLSK	ANID_04493	1	1	CID		139.212			1	2	1075.99	2150.98	2.91072	37.7452	5917	5917	MS2	24/32	PA.raw
	High	VLYVDIDVHHGDGVEEAFYTTDR	ANID_04493	1	1	CID		140.151			1	2	1325.62	2650.24	-0.0340882	31.4767	5073	5073	MS2	25/44	PA.raw
	High	FEMTQFHTDEYIDFLSK	ANID_04493	1	1	CID		138.243			1	2	1076	2150.99	5.52126	38.3877	5731	5731	MS2	22/32	PC.raw
	High	LDLADSGVESGmATPQDASSVADEEmDTGTDVK	ANID_04493	1	1	CID	M12(Oxidation), M26(Oxidation)	109.085			1	3	1125.16	3373.45	3.4158	27.8036	4502	4502	MS2	30/128	PA.raw
	High	FEMTQFHTDEYIDFLSK	ANID_04493	1	1	CID		130.592			1	2	1076	2150.98	4.38624	36.9867	5814	5814	MS2	23/32	PA.raw
	High	FEmTQFHTDEYIDFLSK	ANID_04493	1	1	CID	M3(Oxidation)	85.266			1	3	722.999	2166.98	6.52524	33.8054	5403	5403	MS2	27/64	PA.raw
	High	VLYVDIDVHHGDGVEEAFYTTDR	ANID_04493	1	1	CID		159.546			1	2	1325.63	2650.25	3.09799	32.3435	4973	4973	MS2	28/44	PB.raw
	High	FEmTQFHTDEYIDFLSK	ANID_04493	1	1	CID	M3(Oxidation)	121.454			1	2	1083.99	2166.98	4.6725	33.8519	5409	5409	MS2	21/32	PA.raw
	High	VLYVDIDVHHGDGVEEAFYTTDR	ANID_04493	1	1	CID		140.625			1	3	884.086	2650.24	0.0299283	32.1848	5168	5168	MS2	36/88	PA.raw
	High	VAYFYDSDVGNYAYVSGHPMKPHR	ANID_04493	1	1	CID		140.151			1	3	925.104	2773.3	5.40994	25.7258	4098	4098	MS2	40/92	PA.raw
	High	TAFAPSVQMTDVPREPLVDGMDDEAEAALDDLDEDENK	ANID_04493	1	1	CID		208.96			1	3	1383.62	4148.85	2.09427	41.7323	6421	6421	MS2	39/148	PA.raw
	High	YYAVNFPLRDGIDDVSYK	ANID_04493	1	1	CID		139.955			1	2	1068.03	2135.05	3.89717	33.6749	5173	5173	MS2	26/34	PB.raw
	High	VAYFYDSDVGNYAYVSGHPmKPHR	ANID_04493	1	1	CID	M20(Oxidation)	136.945			1	3	930.437	2789.3	6.39232	24.7573	3934	3934	MS2	32/92	PA.raw
	High	FEmTQFHTDEYIDFLSK	ANID_04493	1	1	CID	M3(Oxidation)	118.847			1	2	1083.99	2166.98	6.13712	37.4474	5873	5873	MS2	19/32	PA.raw
	High	VLYVDIDVHHGDGVEEAFYTTDR	ANID_04493	1	1	CID		137.993			1	3	884.089	2650.25	3.82987	32.2658	4963	4963	MS2	39/88	PB.raw
	High	YYAVNFPLRDGIDDVSYK	ANID_04493	1	1	CID		140.625			1	2	1068.03	2135.05	1.49585	33.1365	5309	5309	MS2	27/34	PA.raw
	High	FEmTQFHTDEYIDFLSK	ANID_04493	1	1	CID	M3(Oxidation)	107.311			1	2	1083.99	2166.97	2.41922	34.8	5344	5344	MS2	23/32	PB.raw
	High	EAGLAAVTTETKDKTPEAPR	ANID_04493	1	1	CID		100.344			1	2	1043.05	2085.09	5.95794	19.9361	2740	2740	MS2	20/38	PB.raw
	High	YYAVNFPLRDGIDDVSYK	ANID_04493	1	1	CID		140.151			1	2	1068.03	2135.05	2.0676	32.3815	5198	5198	MS2	26/34	PA.raw
	High	FEmTQFHTDEYIDFLSK	ANID_04493	1	1	CID	M3(Oxidation)	127.993			1	2	1083.99	2166.98	3.4332	37.2235	5835	5835	MS2	20/32	PA.raw
	High	ITEAPGPEPDSEAQGTSSAAEPPSR	ANID_04493	1	1	CID		141.157			1	2	1241.07	2481.14	-0.184057	19.7135	2696	2696	MS2	26/48	PB.raw
	High	FEmTQFHTDEYIDFLSK	ANID_04493	1	1	CID	M3(Oxidation)	57.4052			1	3	722.988	2166.95	-9.10701	38.4526	5739	5739	MS2	24/64	PC.raw
	High	FEmTQFHTDEYIDFLSK	ANID_04493	1	1	CID	M3(Oxidation)	79.7764			1	3	722.998	2166.98	4.75079	34.5658	5503	5503	MS2	23/64	PA.raw
	High	FEMTQFHTDEYIDFLSK	ANID_04493	1	1	CID		114.39			1	2	1076	2150.99	5.18075	37.9064	5761	5761	MS2	19/32	PB.raw
	High	EPLVDGmDDEAEAALDDLDEDENK	ANID_04493	1	1	CID	M7(Oxidation)	117.398			1	2	1332.55	2664.1	0.966104	33.8357	5406	5406	MS2	23/46	PA.raw
	High	AGNGSVDEPSEmIVDSK	ANID_04493	1	1	CID	M12(Oxidation)	82.1733			1	2	875.896	1750.78	2.43494	20.0814	2772	2772	MS2	20/32	PB.raw
	High	FEMTQFHTDEYIDFLSK	ANID_04493	1	1	CID		110.234			1	3	717.663	2150.97	-0.443839	44.0733	6698	6698	MS2	31/64	PA.raw
	High	cDIAVNWAGGLHHAK	ANID_04493	1	1	CID	N-Term(Carbamidomethyl)	7.34157			1	2	824.907	1648.81	3.83276	22.047	3446	3446	MS2	20/28	PA.raw
	High	FEmTQFHTDEYIDFLSK	ANID_04493	1	1	CID	M3(Oxidation)	64.5544			1	3	722.996	2166.97	1.96236	34.7847	5341	5341	MS2	26/64	PB.raw
	High	FEmTQFHTDEYIDFLSK	ANID_04493	1	1	CID	M3(Oxidation)	122.903			1	2	1083.99	2166.98	4.78516	37.3272	5853	5853	MS2	23/32	PA.raw
	High	EAGLAAVTTETKDKTPEAPR	ANID_04493	1	1	CID		81.9958			1	3	695.702	2085.09	3.96099	18.8483	2801	2801	MS2	33/76	PA.raw
	High	FEmTQFHTDEYIDFLSK	ANID_04493	1	1	CID	M3(Oxidation)	94.1364			1	3	722.997	2166.98	3.14533	36.1837	5696	5696	MS2	24/64	PA.raw
	High	SFNLPTLIVGGGGYTMR	ANID_04493	1	1	CID		97.363			1	2	891.966	1782.93	2.6829	40.183	6087	6087	MS2	24/32	PB.raw
	High	ITEAPGPEPDSEAQGTSSAAEPPSR	ANID_04493	1	1	CID		147.241			1	2	1241.07	2481.14	0.209538	21.3609	3307	3307	MS2	25/48	PA.raw
	High	SFNLPTLIVGGGGYTMR	ANID_04493	1	1	CID		93.3205			1	3	594.981	1782.93	4.21584	38.986	6077	6077	MS2	32/64	PA.raw
	High	EPLVDGMDDEAEAALDDLDEDENK	ANID_04493	1	1	CID		138.542			1	2	1324.56	2648.11	2.37069	39.8201	6171	6171	MS2	20/46	PA.raw
	High	cDIAVNWAGGLHHAK	ANID_04493	1	1	CID	N-Term(Carbamidomethyl)	1			1	3	550.275	1648.81	4.78706	22.0256	3441	3441	MS2	27/56	PA.raw
	High	KQLEPETVKEAGLAAVTTETK	ANID_04493	1	1	CID		44.2193			1	3	748.408	2243.21	-0.999796	26.1572	3881	3881	MS2	25/80	PC.raw
	High	FEMTQFHTDEYIDFLSK	ANID_04493	1	1	CID		91.9182			1	3	717.666	2150.98	4.49349	44.7204	6779	6779	MS2	24/64	PA.raw
	High	FEMTQFHTDEYIDFLSK	ANID_04493	1	1	CID		142.386			1	3	717.663	2150.97	0.322302	37.7235	5913	5913	MS2	33/64	PA.raw
	High	FEmTQFHTDEYIDFLSK	ANID_04493	1	1	CID	M3(Oxidation)	91.8065			1	2	1083.99	2166.97	2.30656	34.609	5510	5510	MS2	21/32	PA.raw
	High	FEmTQFHTDEYIDFLSK	ANID_04493	1	1	CID	M3(Oxidation)	122.245			1	3	722.997	2166.98	3.56782	37.4429	5872	5872	MS2	27/64	PA.raw
	High	SFNLPTLIVGGGGYTmR	ANID_04493	1	1	CID	M16(Oxidation)	27.3746			1	2	899.967	1798.93	5.68929	39.0597	6088	6088	MS2	20/32	PA.raw
	High	AGNGSVDEPSEmIVDSK	ANID_04493	1	1	CID	M12(Oxidation)	67.2772			1	2	875.899	1750.79	6.61831	24.4492	3502	3502	MS2	20/32	PB.raw
	High	TAFAPSVQMTDVPREPLVDGmDDEAEAALDDLDEDENK	ANID_04493	1	1	CID	M21(Oxidation)	97.1577			1	3	1388.95	4164.85	1.75375	36.84	5795	5795	MS2	35/148	PA.raw
	High	FEMTQFHTDEYIDFLSK	ANID_04493	1	1	CID		144.775			1	2	1076	2150.99	6.99677	39.4806	6128	6128	MS2	22/32	PA.raw
	High	AGNGSVDEPSEmIVDSK	ANID_04493	1	1	CID	M12(Oxidation)	70.5905			1	2	875.898	1750.79	5.50275	20.3831	2833	2833	MS2	18/32	PB.raw
	High	ITEAPGPEPDSEAQGTSSAAEPPSR	ANID_04493	1	1	CID		151.095			1	2	1241.07	2481.14	1.78391	18.9397	2822	2822	MS2	25/48	PA.raw
	High	ITEAPGPEPDSEAQGTSSAAEPPSR	ANID_04493	1	1	CID		145.232			1	2	1241.07	2481.14	1.19352	19.816	3004	3004	MS2	24/48	PA.raw
	High	FEmTQFHTDEYIDFLSK	ANID_04493	1	1	CID	M3(Oxidation)	91.8199			1	3	722.996	2166.97	2.63835	38.4062	6000	6000	MS2	25/64	PA.raw
	High	FEmTQFHTDEYIDFLSK	ANID_04493	1	1	CID	M3(Oxidation)	79.2573			1	3	722.998	2166.98	4.4973	38.2333	5978	5978	MS2	24/64	PA.raw
	High	LDLADSGVESGmATPQDASSVADEEmDTGTDVK	ANID_04493	1	1	CID	M12(Oxidation), M26(Oxidation)	51.5188			1	3	1125.16	3373.46	5.04414	28.2508	4568	4568	MS2	28/128	PA.raw
	High	SFNLPTLIVGGGGYTMR	ANID_04493	1	1	CID		116.648			1	2	891.969	1782.93	5.2846	39.7294	6160	6160	MS2	25/32	PA.raw
	High	AGALPAVTAEQETTK	ANID_04493	1	1	CID		94.1429			1	2	743.893	1486.78	2.7825	23.7127	3423	3423	MS2	22/28	PC.raw
	High	AGNGSVDEPSEMIVDSK	ANID_04493	1	1	CID		110.736			1	2	867.9	1734.79	4.87401	24.4448	3501	3501	MS2	21/32	PB.raw
	High	AGNGSVDEPSEmIVDSKEPPR	ANID_04493	1	1	CID	M12(Oxidation)	76.665			1	2	1115.52	2230.04	3.9404	19.6944	2978	2978	MS2	23/40	PA.raw
	High	ITEAPGPEPDSEAQGTSSAAEPPSR	ANID_04493	1	1	CID		159.546			1	2	1241.08	2481.14	2.2759	19.7057	2980	2980	MS2	26/48	PA.raw
	High	FEmTQFHTDEYIDFLSK	ANID_04493	1	1	CID	M3(Oxidation)	132.386			1	2	1083.99	2166.97	2.64455	35.275	5362	5362	MS2	21/32	PC.raw
	High	SFNLPTLIVGGGGYTMR	ANID_04493	1	1	CID		138.864			1	2	891.968	1782.93	4.80534	38.9611	6073	6073	MS2	27/32	PA.raw
	High	EAGLAAVTTETKDKTPEAPR	ANID_04493	1	1	CID		85.0319			1	3	695.703	2085.09	5.45386	20.3721	2766	2766	MS2	29/76	PC.raw
	High	FEmTQFHTDEYIDFLSK	ANID_04493	1	1	CID	M3(Oxidation)	115.584			1	3	722.994	2166.97	-0.403591	39.9882	6195	6195	MS2	26/64	PA.raw
	High	AGNGSVDEPSEmIVDSK	ANID_04493	1	1	CID	M12(Oxidation)	70.5506			1	2	875.896	1750.79	3.06245	23.5007	3698	3698	MS2	18/32	PA.raw
	High	AGNGSVDEPSEmIVDSKEPPR	ANID_04493	1	1	CID	M12(Oxidation)	71.9093			1	2	1115.52	2230.04	3.06457	19.048	2847	2847	MS2	21/40	PA.raw
	High	AGNGSVDEPSEMIVDSK	ANID_04493	1	1	CID		114.772			1	2	867.902	1734.8	6.42205	23.4695	3691	3691	MS2	21/32	PA.raw
	High	SFNLPTLIVGGGGYTmR	ANID_04493	1	1	CID	M16(Oxidation)	58.8521			1	2	899.965	1798.92	3.45001	39.4526	6123	6123	MS2	20/32	PA.raw
	High	cDIAVNWAGGLHHAK	ANID_04493	1	1	CID	N-Term(Carbamidomethyl)	1			1	3	550.275	1648.81	5.00917	23.8788	3411	3411	MS2	24/56	PB.raw
	High	FEmTQFHTDEYIDFLSK	ANID_04493	1	1	CID	M3(Oxidation)	53.8662			1	3	722.995	2166.97	0.61039	44.3929	6735	6735	MS2	28/64	PA.raw
	High	FEMTQFHTDEYIDFLSK	ANID_04493	1	1	CID		102.944			1	2	1076	2150.99	6.88327	38.5273	6020	6020	MS2	19/32	PA.raw
	High	FEMTQFHTDEYIDFLSK	ANID_04493	1	1	CID		95.9463			1	3	717.664	2150.98	1.93971	36.964	5810	5810	MS2	25/64	PA.raw
	High	AGNGSVDEPSEmIVDSKEPPR	ANID_04493	1	1	CID	M12(Oxidation)	88.9988			1	2	1115.52	2230.04	5.14465	19.1296	2865	2865	MS2	22/40	PA.raw
	High	EPLVDGmDDEAEAALDDLDEDENKDKR	ANID_04493	1	1	CID	M7(Oxidation)	300			1	3	1021.78	3063.34	4.47625	29.6348	4777	4777	MS2	30/104	PA.raw
	High	EPLVDGmDDEAEAALDDLDEDENKDK	ANID_04493	1	1	CID	M7(Oxidation)	89.4875			1	3	969.747	2907.23	1.77216	31.6771	5113	5113	MS2	28/100	PA.raw
	High	nKCDIAVNWAGGLHHAK	ANID_04493	1	1	CID	N-Term(Carbamidomethyl)	1			1	3	630.986	1890.94	2.25829	19.1935	2879	2879	MS2	25/64	PA.raw
	High	FEmTQFHTDEYIDFLSK	ANID_04493	1	1	CID	M3(Oxidation)	102.889			1	3	722.997	2166.98	3.31433	35.2443	5356	5356	MS2	27/64	PC.raw
	High	FEmTQFHTDEYIDFLSK	ANID_04493	1	1	CID	M3(Oxidation)	70.6569			1	3	722.997	2166.98	3.06084	35.3425	5603	5603	MS2	21/64	PA.raw
	High	FEmTQFHTDEYIDFLSK	ANID_04493	1	1	CID	M3(Oxidation)	73.6225			1	2	1083.99	2166.98	4.44717	37.5906	5898	5898	MS2	18/32	PA.raw
	High	ITEAPGPEPDSEAQGTSSAAEPPSR	ANID_04493	1	1	CID		80.6874			1	3	827.72	2481.15	3.08227	19.7335	2700	2700	MS2	27/96	PB.raw
	High	SFNLPTLIVGGGGYTmR	ANID_04493	1	1	CID	M16(Oxidation)	84.0674			1	2	899.968	1798.93	6.97857	37.9111	5762	5762	MS2	21/32	PB.raw
	High	cDIAVNWAGGLHHAK	ANID_04493	1	1	CID	N-Term(Carbamidomethyl)	1			1	3	550.274	1648.81	4.34285	24.1996	3831	3831	MS2	25/56	PA.raw
	High	FEMTQFHTDEYIDFLSK	ANID_04493	1	1	CID		113.552			1	3	717.664	2150.98	0.918188	43.2792	6604	6604	MS2	25/64	PA.raw
	High	AGALPAVTAEQETTK	ANID_04493	1	1	CID		46.6532			1	3	496.266	1486.78	5.52392	21.8759	3096	3096	MS2	25/56	PB.raw
	High	AGNGSVDEPSEmIVDSKEPPR	ANID_04493	1	1	CID	M12(Oxidation)	74.1244			1	3	744.017	2230.04	2.648	20.0191	2758	2758	MS2	32/80	PB.raw
	High	AGNGSVDEPSEmIVDSKEPPR	ANID_04493	1	1	CID	M12(Oxidation)	94.8434			1	2	1115.52	2230.03	2.29823	20.0375	2762	2762	MS2	23/40	PB.raw
	High	AGNGSVDEPSEmIVDSKEPPR	ANID_04493	1	1	CID	M12(Oxidation)	67.1189			1	3	744.017	2230.04	3.38698	19.0809	2854	2854	MS2	26/80	PA.raw
	High	FEmTQFHTDEYIDFLSK	ANID_04493	1	1	CID	M3(Oxidation)	94.7764			1	3	722.997	2166.98	3.99031	35.1922	5347	5347	MS2	22/64	PC.raw
	High	LDLADSGVESGMATPQDASSVADEEmDTGTDVK	ANID_04493	1	1	CID	M26(Oxidation)	111.339			1	2	1679.23	3357.45	1.90336	30.4584	4928	4928	MS2	18/64	PA.raw
	High	FEMTQFHTDEYIDFLSK	ANID_04493	1	1	CID		81.3015			1	3	717.666	2150.98	4.32324	38.3164	5723	5723	MS2	24/64	PC.raw
	High	AGNGSVDEPSEmIVDSKEPPR	ANID_04493	1	1	CID	M12(Oxidation)	61.7087			1	3	744.015	2230.03	0.266848	19.5079	2944	2944	MS2	29/80	PA.raw
	High	EAGLAAVTTETKDKTPEAPR	ANID_04493	1	1	CID		73.1715			1	3	695.701	2085.09	3.43409	19.8446	2721	2721	MS2	29/76	PB.raw
	High	ITEAPGPEPDSEAQGTSSAAEPPSR	ANID_04493	1	1	CID		45.2038			1	3	827.72	2481.15	3.45126	19.6275	2965	2965	MS2	31/96	PA.raw
	High	LDLADSGVESGmATPQDASSVADEEmDTGTDVK	ANID_04493	1	1	CID	M12(Oxidation), M26(Oxidation)	147.505			1	2	1687.22	3373.44	0.000246039	27.7697	4496	4496	MS2	20/64	PA.raw
	High	SFNLPTLIVGGGGYTmR	ANID_04493	1	1	CID	M16(Oxidation)	73.8408			1	3	600.313	1798.93	5.44432	36.8341	5794	5794	MS2	29/64	PA.raw
	High	SFNLPTLIVGGGGYTMR	ANID_04493	1	1	CID		80.4376			1	3	594.982	1782.93	5.44823	40.0677	6072	6072	MS2	27/64	PB.raw
	High	AGNGSVDEPSEmIVDSKEPPR	ANID_04493	1	1	CID	M12(Oxidation)	73.8571			1	3	744.015	2230.03	1.00583	19.6813	2975	2975	MS2	34/80	PA.raw
	High	FEMTQFHTDEYIDFLSK	ANID_04493	1	1	CID		28.634			1	3	717.666	2150.98	4.06786	37.8874	5758	5758	MS2	25/64	PB.raw
	High	FEmTQFHTDEYIDFLSK	ANID_04493	1	1	CID	M3(Oxidation)	135.762			1	3	722.997	2166.98	3.22983	39.4574	6124	6124	MS2	24/64	PA.raw
	High	SFNLPTLIVGGGGYTmR	ANID_04493	1	1	CID	M16(Oxidation)	123.818			1	2	899.966	1798.92	4.46787	36.8049	5789	5789	MS2	25/32	PA.raw
	High	ITEAPGPEPDSEAQGTSSAAEPPSR	ANID_04493	1	1	CID		58.3876			1	3	827.72	2481.14	2.93467	18.9579	2826	2826	MS2	25/96	PA.raw
	High	QGEPSAEAQPEAAKE	ANID_04493	1	1	CID		60.4722			1	2	771.361	1541.71	4.22372	14.9271	1771	1771	MS2	17/28	PC.raw
	High	AGALPAVTAEQETTK	ANID_04493	1	1	CID		101.206			1	2	743.893	1486.78	2.94671	21.4564	2993	2993	MS2	22/28	PC.raw
	High	LDLADSGVESGMATPQDASSVADEEmDTGTDVK	ANID_04493	1	1	CID	M26(Oxidation)	134.361			1	2	1679.23	3357.45	0.303607	30.4048	4917	4917	MS2	20/64	PA.raw
	High	mTHSLVMNYSLYK	ANID_04493	1	1	CID	M1(Oxidation)	80.9272			1	2	801.888	1602.77	1.85549	25.0324	3981	3981	MS2	21/24	PA.raw
	High	cDIAVNWAGGLHHAK	ANID_04493	1	1	CID	N-Term(Carbamidomethyl)	1			1	3	550.275	1648.81	5.56443	22.9368	3598	3598	MS2	24/56	PA.raw
	High	AGNGSVDEPSEmIVDSKEPPR	ANID_04493	1	1	CID	M12(Oxidation)	80.3567			1	3	744.018	2230.04	4.94704	18.5736	2743	2743	MS2	26/80	PA.raw
	High	FEMTQFHTDEYIDFLSK	ANID_04493	1	1	CID		98.5361			1	3	717.667	2150.99	5.515	42.3592	6493	6493	MS2	27/64	PA.raw
	High	LDLADSGVESGmATPQDASSVADEEmDTGTDVK	ANID_04493	1	1	CID	M12(Oxidation), M26(Oxidation)	69.1349			1	3	1125.16	3373.46	4.82703	28.0294	4536	4536	MS2	24/128	PA.raw
	High	EAGLAAVTTETK	ANID_04493	1	1	CID		60.8986			1	2	595.819	1190.63	3.19432	19.2158	2884	2884	MS2	20/22	PA.raw
	High	AGALPAVTAEQETTK	ANID_04493	1	1	CID		66.6931			1	3	496.266	1486.78	5.70865	21.1226	2963	2963	MS2	28/56	PB.raw
	High	sFNLPTLIVGGGGYTMR	ANID_04493	1	1	CID	N-Term(Carbamidomethyl)	2.37461			1	2	920.479	1839.95	4.86653	39.7463	6163	6163	MS2	22/32	PA.raw
	High	FEMTQFHTDEYIDFLSK	ANID_04493	1	1	CID		113.158			1	3	717.665	2150.98	3.38685	38.4963	6015	6015	MS2	28/64	PA.raw
	High	TAFAPSVQmTDVPR	ANID_04493	1	1	CID	M9(Oxidation)	110.093			1	2	768.383	1535.76	3.91473	27.5567	4455	4455	MS2	20/26	PA.raw
	High	AGNGSVDEPSEmIVDSKEPPR	ANID_04493	1	1	CID	M12(Oxidation)	64.2713			1	3	744.017	2230.04	3.05854	19.433	2928	2928	MS2	28/80	PA.raw
	High	FEmTQFHTDEYIDFLSK	ANID_04493	1	1	CID	M3(Oxidation)	37.0513			1	3	722.991	2166.96	-4.71303	38.0967	5792	5792	MS2	17/64	PB.raw
	High	AGALPAVTAEQETTK	ANID_04493	1	1	CID		123.185			1	2	743.896	1486.78	6.64136	22.2048	3125	3125	MS2	22/28	PC.raw
	High	AGALPAVTAEQETTK	ANID_04493	1	1	CID		14.9618			1	3	496.266	1486.78	5.77023	22.5312	3189	3189	MS2	25/56	PC.raw
	High	TAFAPSVQMTDVPR	ANID_04493	1	1	CID		91.782			1	2	760.386	1519.76	4.2245	27.1088	4366	4366	MS2	22/26	PA.raw
	High	ITEAPGPEPDSEAQGTSSAAEPPSR	ANID_04493	1	1	CID		54.1172			1	3	827.721	2481.15	4.11545	19.4852	2939	2939	MS2	30/96	PA.raw
	High	TAFAPSVQmTDVPR	ANID_04493	1	1	CID	M9(Oxidation)	99.6706			1	2	768.381	1535.75	1.21223	27.2693	4403	4403	MS2	22/26	PA.raw
	High	ITEAPGPEPDSEAQGTSSAAEPPSR	ANID_04493	1	1	CID		78.6474			1	3	827.72	2481.14	2.78708	19.2993	2903	2903	MS2	30/96	PA.raw
	High	EPLVDGmDDEAEAALDDLDEDENK	ANID_04493	1	1	CID	M7(Oxidation)	42.1763			1	3	888.711	2664.12	7.62788	33.8566	5410	5410	MS2	24/92	PA.raw
	High	AGNGSVDEPSEmIVDSKEPPR	ANID_04493	1	1	CID	M12(Oxidation)	93.2604			1	3	744.015	2230.03	0.266848	19.2767	2898	2898	MS2	25/80	PA.raw
	High	AGNGSVDEPSEmIVDSKEPPR	ANID_04493	1	1	CID	M12(Oxidation)	86.3762			1	2	1115.52	2230.03	1.96979	19.4693	2936	2936	MS2	17/40	PA.raw
	High	AGALPAVTAEQETTK	ANID_04493	1	1	CID		97.4046			1	2	743.893	1486.78	2.12567	20.2061	3092	3092	MS2	22/28	PA.raw
	High	aGALPAVTAEQETTK	ANID_04493	1	1	CID	N-Term(Carbamidomethyl)	1			1	2	772.405	1543.8	4.35341	20.5838	3165	3165	MS2	20/28	PA.raw
	High	AGALPAVTAEQETTK	ANID_04493	1	1	CID		52.1258			1	3	496.266	1486.78	6.20127	22.31	3143	3143	MS2	30/56	PC.raw
	High	YGEYFPGTGELR	ANID_04493	1	1	CID		106.47			1	2	694.831	1388.65	4.89936	28.652	4291	4291	MS2	19/22	PB.raw
	High	QGEPSAEAQPEAAK	ANID_04493	1	1	CID		84.5415			1	2	706.839	1412.67	4.34851	14.1386	1643	1643	MS2	20/26	PC.raw
	High	ITEAPGPEPDSEAQGTSSAAEPPSR	ANID_04493	1	1	CID		64.1264			1	3	827.72	2481.15	3.00847	19.5706	2956	2956	MS2	28/96	PA.raw
	High	TAFAPSVQmTDVPR	ANID_04493	1	1	CID	M9(Oxidation)	98.9019			1	2	768.382	1535.76	3.04039	27.5056	4444	4444	MS2	19/26	PA.raw
	High	AGNGSVDEPSEmIVDSK	ANID_04493	1	1	CID	M12(Oxidation)	65.5158			1	2	875.897	1750.79	4.17801	23.5156	3701	3701	MS2	17/32	PA.raw
	High	YGEYFPGTGELR	ANID_04493	1	1	CID		103.18			1	2	694.83	1388.65	2.87754	27.9118	4518	4518	MS2	20/22	PA.raw
	High	RTAFAPSVQmTDVPR	ANID_04493	1	1	CID	M10(Oxidation)	98.347			1	3	564.625	1691.86	4.78117	19.9248	3028	3028	MS2	25/56	PA.raw
	High	VLYVDIDVHHGDGVEEAFYTTDR	ANID_04493	1	1	CID		108.406			1	3	884.089	2650.25	3.82987	34.2954	5471	5471	MS2	33/88	PA.raw
	High	AGALPAVTAEQETTK	ANID_04493	1	1	CID		80.7502			1	2	743.893	1486.78	2.37198	34.7354	5290	5290	MS2	20/28	PC.raw
	High	TAFAPSVQmTDVPR	ANID_04493	1	1	CID	M9(Oxidation)	98.4812			1	2	768.382	1535.76	3.35833	27.6081	4466	4466	MS2	21/26	PA.raw
	High	mTHSLVmNYSLYK	ANID_04493	1	1	CID	M1(Oxidation), M7(Oxidation)	88.8362			1	2	809.884	1618.76	0.0768153	22.1744	3474	3474	MS2	16/24	PA.raw
	High	AGALPAVTAEQETTK	ANID_04493	1	1	CID		62.9516			1	2	743.894	1486.78	4.01405	22.2554	3151	3151	MS2	21/28	PB.raw
	High	AGALPAVTAEQETTK	ANID_04493	1	1	CID		117.838			1	2	743.897	1486.79	7.38028	32.8507	5047	5047	MS2	18/28	PC.raw
	High	FEMTQFHTDEYIDFLSK	ANID_04493	1	1	CID		108.411			1	2	1075.99	2150.98	2.68372	38.4406	6005	6005	MS2	16/32	PA.raw
	High	VmTVSFHK	ANID_04493	1	1	CID	M2(Oxidation)	15.0106			1	3	322.17	964.497	4.92902	17.8583	2588	2588	MS2	19/28	PA.raw
	High	TAFAPSVQmTDVPR	ANID_04493	1	1	CID	M9(Oxidation)	100.377			1	2	768.383	1535.76	3.59679	23.0596	3618	3618	MS2	22/26	PA.raw
	High	QGEPSAEAQPEAAK	ANID_04493	1	1	CID		108.838			1	2	706.839	1412.67	4.43492	13.0637	1528	1528	MS2	21/26	PA.raw
	High	EAGLAAVTTETK	ANID_04493	1	1	CID		75.5178			1	2	595.819	1190.63	3.50189	20.1778	2794	2794	MS2	19/22	PB.raw
	High	TAFAPSVQmTDVPREPLVDGMDDEAEAALDDLDEDENK	ANID_04493	1	1	CID	M9(Oxidation)	74.0211			2	3	1388.95	4164.85	1.75375	36.84	5795	5795	MS2	27/148	PA.raw
	High	EPLVDGmDDEAEAALDDLDEDENKDK	ANID_04493	1	1	CID	M7(Oxidation)	149.546			1	3	969.747	2907.23	1.64619	31.5696	5091	5091	MS2	32/100	PA.raw
	High	AGALPAVTAEQETTK	ANID_04493	1	1	CID		66.3062			1	2	743.893	1486.78	2.53619	25.6288	3780	3780	MS2	17/28	PC.raw
	High	QGEPSAEAQPEAAK	ANID_04493	1	1	CID		78.007			1	2	706.84	1412.67	4.78056	14.9217	1770	1770	MS2	18/26	PC.raw
	High	AGNGSVDEPSEmIVDSK	ANID_04493	1	1	CID	M12(Oxidation)	73.0146			1	2	875.896	1750.78	2.08633	19.2813	2899	2899	MS2	18/32	PA.raw
	High	TAFAPSVQMTDVPR	ANID_04493	1	1	CID		100.801			1	2	760.385	1519.76	3.74257	19.8833	3019	3019	MS2	22/26	PA.raw
	High	AGALPAVTAEQETTK	ANID_04493	1	1	CID		75.6313			1	2	743.892	1486.78	0.812009	44.5267	6674	6674	MS2	18/28	PB.raw
	High	AGNGSVDEPSEMIVDSK	ANID_04493	1	1	CID		70.4398			1	2	867.897	1734.79	1.21499	24.2954	3848	3848	MS2	16/32	PA.raw
	High	DKTPEAPR	ANID_04493	1	1	CID		14.5344			1	3	305.164	913.479	5.37679	10.1566	914	914	MS2	20/28	PC.raw
	High	aGALPAVTAEQETTK	ANID_04493	1	1	CID	N-Term(Carbamidomethyl)	1			1	2	772.405	1543.8	4.51156	22.1559	3119	3119	MS2	17/28	PC.raw
	High	AGALPAVTAEQETTK	ANID_04493	1	1	CID		88.6634			1	2	743.894	1486.78	3.84985	20.9045	3228	3228	MS2	22/28	PA.raw
	High	QGEPSAEAQPEAAK	ANID_04493	1	1	CID		94.9237			1	2	706.84	1412.67	5.29903	13.7983	1582	1582	MS2	18/26	PB.raw
	High	TAFAPSVQMTDVPR	ANID_04493	1	1	CID		83.6424			1	2	760.383	1519.76	0.449374	27.864	4513	4513	MS2	20/26	PA.raw
	High	aGALPAVTAEQETTK	ANID_04493	1	1	CID	N-Term(Carbamidomethyl)	13.4681			1	2	772.403	1543.8	1.98128	21.7552	3049	3049	MS2	17/28	PC.raw
	High	YYAVNFPLR	ANID_04493	1	1	CID		64.7844			1	2	571.807	1142.61	6.48145	31.1847	4770	4770	MS2	15/16	PB.raw
	High	DGIDDVSYK	ANID_04493	1	1	CID		62.3771			1	2	506.238	1011.47	5.27749	20.3467	3117	3117	MS2	14/16	PA.raw
	High	AGALPAVTAEQETTK	ANID_04493	1	1	CID		69.9966			1	2	743.895	1486.78	5.57402	41.5887	6121	6121	MS2	16/28	PC.raw
	High	AGALPAVTAEQETTK	ANID_04493	1	1	CID		100.459			1	2	743.894	1486.78	3.84985	39.2835	5838	5838	MS2	19/28	PC.raw
	High	AGALPAVTAEQETTK	ANID_04493	1	1	CID		100.132			1	2	743.895	1486.78	5.49191	35.6176	5401	5401	MS2	21/28	PC.raw
	High	aGALPAVTAEQETTK	ANID_04493	1	1	CID	N-Term(Carbamidomethyl)	10.716			1	2	772.405	1543.8	3.79992	20.4354	3134	3134	MS2	20/28	PA.raw
	High	YYAVNFPLR	ANID_04493	1	1	CID		58.281			1	2	571.806	1142.6	4.13109	30.1196	4859	4859	MS2	15/16	PA.raw
	High	EAGLAAVTTETK	ANID_04493	1	1	CID		62.4504			1	2	595.82	1190.63	5.1423	19.9921	3043	3043	MS2	18/22	PA.raw
	High	tQVVENLKR	ANID_04493	1	1	CID	N-Term(Carbamidomethyl)	1			1	2	572.331	1143.65	5.57095	14.6626	1882	1882	MS2	14/16	PA.raw
	High	kQLEPETVK	ANID_04493	1	1	CID	N-Term(Carbamidomethyl)	6.09472			1	2	564.82	1128.63	5.67635	11.9824	1284	1284	MS2	13/16	PA.raw
	High	AGALPAVTAEQETTK	ANID_04493	1	1	CID		91.8483			1	2	743.893	1486.78	3.27512	21.8148	3086	3086	MS2	20/28	PB.raw
	High	AGALPAVTAEQETTK	ANID_04493	1	1	CID		97.9049			1	2	743.894	1486.78	3.76774	21.0526	2947	2947	MS2	20/28	PB.raw
	High	aGALPAVTAEQETTK	ANID_04493	1	1	CID	N-Term(Carbamidomethyl)	1			1	2	772.404	1543.8	3.32549	20.7584	3201	3201	MS2	15/28	PA.raw
	High	TQVVENLKR	ANID_04493	1	1	CID		56.2744			1	2	543.82	1086.63	4.94584	13.4372	1602	1602	MS2	15/16	PA.raw
	High	YGEYFPGTGELR	ANID_04493	1	1	CID		85.492			1	2	694.829	1388.65	2.1743	28.6776	4631	4631	MS2	18/22	PA.raw
	High	AGALPAVTAEQETTK	ANID_04493	1	1	CID		95.099			1	2	743.895	1486.78	4.99929	22.9775	3270	3270	MS2	18/28	PC.raw
	High	SFNLPTLIVGGGGYTMR	ANID_04493	1	1	CID		40.8844			1	2	891.968	1782.93	4.46301	39.9629	6190	6190	MS2	19/32	PA.raw
	High	AGALPAVTAEQETTK	ANID_04493	1	1	CID		79.1754			1	2	743.891	1486.77	-0.501656	44.784	6790	6790	MS2	18/28	PA.raw
	High	KQLEPETVK	ANID_04493	1	1	CID		38.1317			1	2	536.308	1071.61	4.36461	12.7327	1399	1399	MS2	12/16	PC.raw
	High	AGALPAVTAEQETTK	ANID_04493	1	1	CID		90.3212			1	2	743.895	1486.78	4.83509	42.9114	6455	6455	MS2	18/28	PB.raw
	High	AGNGSVDEPSEmIVDSK	ANID_04493	1	1	CID	M12(Oxidation)	65.2752			1	2	875.898	1750.79	4.80552	24.7847	3571	3571	MS2	12/32	PB.raw
	High	KQLEPETVK	ANID_04493	1	1	CID		55.1946			1	2	536.309	1071.61	5.04809	12.9212	1408	1408	MS2	13/16	PB.raw
	High	KQLEPETVK	ANID_04493	1	1	CID		48.1672			1	2	536.309	1071.61	5.95939	13.2458	1472	1472	MS2	13/16	PB.raw
	High	RNQANYR	ANID_04493	1	1	CID		33.4283			1	2	461.239	921.471	6.48152	7.29561	457	457	MS2	12/12	PA.raw
	High	aGALPAVTAEQETTK	ANID_04493	1	1	CID	N-Term(Carbamidomethyl)	3.13518			1	2	772.401	1543.8	-0.469929	21.9429	3082	3082	MS2	17/28	PC.raw
	High	AGALPAVTAEQETTK	ANID_04493	1	1	CID		90.7665			1	2	743.893	1486.78	3.19302	39.9573	5925	5925	MS2	20/28	PC.raw
	High	KQLEPETVK	ANID_04493	1	1	CID		49.385			1	2	536.309	1071.61	5.95939	13.4906	1527	1527	MS2	12/16	PC.raw
	High	AGALPAVTAEQETTK	ANID_04493	1	1	CID		37.7312			1	2	743.895	1486.78	5.57402	31.551	4861	4861	MS2	13/28	PC.raw
	High	yGEYFPGTGELR	ANID_04493	1	1	CID	N-Term(Carbamidomethyl)	18.849			1	2	723.339	1445.67	1.34269	28.2652	4570	4570	MS2	15/22	PA.raw
	High	AGALPAVTAEQETTK	ANID_04493	1	1	CID		91.1313			1	2	743.895	1486.78	4.75298	24.7384	3613	3613	MS2	17/28	PC.raw
	High	kQLEPETVK	ANID_04493	1	1	CID	N-Term(Carbamidomethyl)	4.08711			1	2	564.82	1128.63	5.46004	11.8144	1245	1245	MS2	12/16	PA.raw
	High	TAFAPSVQmTDVPR	ANID_04493	1	1	CID	M9(Oxidation)	38.0534			1	2	768.382	1535.76	2.40451	27.784	4498	4498	MS2	12/26	PA.raw
	High	aGALPAVTAEQETTK	ANID_04493	1	1	CID	N-Term(Carbamidomethyl)	4.92412			1	2	772.404	1543.8	2.93014	21.8533	3067	3067	MS2	18/28	PC.raw
	High	AGALPAVTAEQETTK	ANID_04493	1	1	CID		81.0541			1	2	743.895	1486.78	4.83509	44.8037	6476	6476	MS2	19/28	PC.raw
	High	TQVVENLKR	ANID_04493	1	1	CID		36.5411			1	2	543.82	1086.63	4.8335	13.7727	1681	1681	MS2	14/16	PA.raw
	High	EAGLAAVTTETK	ANID_04493	1	1	CID		71.6028			1	2	595.821	1190.63	6.27007	37.1683	5828	5828	MS2	15/22	PA.raw
	High	mTHSLVMNYSLYK	ANID_04493	1	1	CID	M1(Oxidation)	79.8295			1	2	801.889	1602.77	2.69327	26.4988	3897	3897	MS2	17/24	PB.raw
	High	ASFESNEGR	ANID_04493	1	1	CID		23.346			1	2	498.726	996.445	6.4282	13.0691	1437	1437	MS2	15/16	PB.raw
	High	SFNLPTLIVGGGGYTMR	ANID_04493	1	1	CID		46.7147			1	2	891.966	1782.93	2.6829	40.572	5998	5998	MS2	15/32	PC.raw
	High	lGCFNLSMR	ANID_04493	1	1	CID	N-Term(Carbamidomethyl)	1.07368			1	2	549.268	1097.53	5.01741	28.563	4611	4611	MS2	14/16	PA.raw
	High	ASFESNEGR	ANID_04493	1	1	CID		66.8427			1	2	498.726	996.444	5.81567	12.5907	1366	1366	MS2	15/16	PC.raw
	High	AGALPAVTAEQETTK	ANID_04493	1	1	CID		110.822			1	2	743.889	1486.77	-2.71847	25.4185	3739	3739	MS2	19/28	PC.raw
	High	AGALPAVTAEQETTK	ANID_04493	1	1	CID		104.733			1	2	743.894	1486.78	3.93195	26.4729	3944	3944	MS2	18/28	PC.raw
	High	aGALPAVTAEQETTK	ANID_04493	1	1	CID	N-Term(Carbamidomethyl)	4.88384			1	2	772.406	1543.8	5.22319	21.9942	3093	3093	MS2	16/28	PC.raw
	High	QGEPSAEAQPEAAK	ANID_04493	1	1	CID		41.2909			1	2	706.841	1412.67	6.24954	13.3013	1489	1489	MS2	15/26	PC.raw
	High	ASFESNEGR	ANID_04493	1	1	CID		56.4863			1	2	498.725	996.443	4.40686	12.0497	1253	1253	MS2	15/16	PB.raw
ANID_01546	33.68	68	38	1556	174.673	6.88818	338.041	Aspergillus nidulans FGSC A4 transcription factor (Sin3) (1557 aa)
	Confidence Icon	Sequence	Protein Accessions	# Proteins	# Protein Groups	Activation Type	Modifications	Probability			Rank	Charge	m/z [Da]	MH+ [Da]	ΔM [ppm]	RT [min]	First Scan	Last Scan	MS Order	Ions Matched	Spectrum File	Annotation
	High	SVLNDEWASHPTWASEDSGFVAHR	ANID_01546	1	1	CID		300			1	3	900.083	2698.24	2.53432	29.7543	4793	4793	MS2	35/92	PA.raw
	High	GVSQLQGAASAASAGLGR	ANID_01546	1	1	CID		122.523			1	2	800.925	1600.84	1.52899	25.6633	4087	4087	MS2	24/34	PA.raw
	High	NDKEGSAPASGDGTPDAVLVSTTPIPDPTETFDVAELK	ANID_01546	1	1	CID		65.1504			1	3	1281.29	3841.86	1.63496	37.8172	5925	5925	MS2	38/148	PA.raw
	High	VSNLFNGHPALIQGFNTFLPPGYR	ANID_01546	1	1	CID		132.834			1	2	1330.19	2659.38	-0.769782	40.3626	6245	6245	MS2	24/46	PA.raw
	High	GSEAENAETSAPAGSATDKPENKDDVEmPDAEK	ANID_01546	1	1	CID	M28(Oxidation)	151.764			1	3	1136.16	3406.48	2.51439	15.9312	2163	2163	MS2	32/128	PA.raw
	High	TGPGAPTLGGSSVGPAGGVDAAR	ANID_01546	1	1	CID		145.396			1	2	976.5	1951.99	4.94173	23.4465	3686	3686	MS2	27/44	PA.raw
	High	ASLLGAGPSSQGPSMTQPMNNLAGVGSGVLQGSQADLK	ANID_01546	1	1	CID		101.213			1	3	1209.27	3625.8	1.43273	37.6901	5910	5910	MS2	32/148	PA.raw
	High	VSNLFNGHPALIQGFNTFLPPGYR	ANID_01546	1	1	CID		81.3571			1	3	887.134	2659.39	3.90713	40.2975	6236	6236	MS2	33/92	PA.raw
	High	GVSQLQGAASAASAGLGR	ANID_01546	1	1	CID		57.2807			1	3	534.287	1600.85	4.41822	25.6968	4093	4093	MS2	34/68	PA.raw
	High	ERDKDETTHNQEIQYR	ANID_01546	1	1	CID		80.2266			1	3	687.995	2061.97	6.31892	11.9219	1270	1270	MS2	23/60	PA.raw
	High	ERDKDETTHNQEIQYR	ANID_01546	1	1	CID		110.635			1	3	687.994	2061.97	4.3653	11.8478	1253	1253	MS2	27/60	PA.raw
	High	ERDKDETTHNQEIQYR	ANID_01546	1	1	CID		66.5238			1	3	687.995	2061.97	6.40772	11.6767	1215	1215	MS2	25/60	PA.raw
	High	TTVQLLTPEDATLENEELSQEAR	ANID_01546	1	1	CID		72.5528			1	3	863.097	2587.28	0.924031	33.141	5310	5310	MS2	30/88	PA.raw
	High	DKDETTHNQEIQYR	ANID_01546	1	1	CID		98.335			1	3	592.946	1776.82	4.33447	13.1069	1538	1538	MS2	22/52	PA.raw
	High	GPVEFNHAISYVNK	ANID_01546	1	1	CID		69.2806			1	2	787.905	1574.8	4.32106	23.9038	3769	3769	MS2	21/26	PA.raw
	High	ERDKDETTHNQEIQYR	ANID_01546	1	1	CID		67.7773			1	3	687.995	2061.97	5.60852	11.7218	1225	1225	MS2	27/60	PA.raw
	High	ELNLIDKVPTDFFYDTDPK	ANID_01546	1	1	CID		48.3785			1	3	757.383	2270.13	5.36602	39.0883	5947	5947	MS2	31/72	PB.raw
	High	TGPGAPTLGGSSVGPAGGVDAAR	ANID_01546	1	1	CID		48.1682			1	2	976.501	1952	6.19245	24.127	3816	3816	MS2	20/44	PA.raw
	High	FYRPLVHQDGLIIR	ANID_01546	1	1	CID		79.148			1	2	863.997	1726.99	6.68253	25.4294	4054	4054	MS2	17/26	PA.raw
	High	ERDKDETTHNQEIQYR	ANID_01546	1	1	CID		81.5037			1	3	687.993	2061.96	2.23408	11.9039	1266	1266	MS2	28/60	PA.raw
	High	TTVQLLTPEDATLENEELSQEAR	ANID_01546	1	1	CID		89.543			1	2	1294.14	2587.28	1.14154	33.1057	5304	5304	MS2	22/44	PA.raw
	High	TTVQLLTPEDATLENEELSQEAR	ANID_01546	1	1	CID		101.203			1	2	1294.14	2587.28	2.46261	33.9295	5217	5217	MS2	22/44	PB.raw
	High	DKDETTHNQEIQYR	ANID_01546	1	1	CID		122.915			1	2	888.918	1776.83	7.53663	13.0711	1530	1530	MS2	18/26	PA.raw
	High	AAGYIGSNPELMAWFK	ANID_01546	1	1	CID		53.6126			1	2	877.934	1754.86	2.13472	39.2771	6104	6104	MS2	17/30	PA.raw
	High	ERDKDETTHNQEIQYR	ANID_01546	1	1	CID		107.001			1	3	687.993	2061.97	3.56609	11.7811	1238	1238	MS2	26/60	PA.raw
	High	FINNPSWAHGLSK	ANID_01546	1	1	CID		58.4767			1	2	735.881	1470.75	3.78094	23.638	3722	3722	MS2	19/24	PA.raw
	High	EGSAPASGDGTPDAVLVSTTPIPDPTETFDVAELK	ANID_01546	1	1	CID		25.4984			1	3	1162.24	3484.7	5.28633	40.142	6212	6212	MS2	25/136	PA.raw
	High	GDLESSHLEETLR	ANID_01546	1	1	CID		97.6877			1	2	743.366	1485.72	4.61715	21.7527	3390	3390	MS2	19/24	PA.raw
	High	GLGGQSEAIYQR	ANID_01546	1	1	CID		64.8639			1	2	639.829	1278.65	5.23749	19.4516	2932	2932	MS2	17/22	PA.raw
	High	GDPNYAPGSLTSQTPNR	ANID_01546	1	1	CID		102.219			1	2	887.923	1774.84	1.97514	20.7729	3204	3204	MS2	22/32	PA.raw
	High	ELNLIDKVPTDFFYDTDPK	ANID_01546	1	1	CID		38.8876			1	2	1135.57	2270.13	4.53847	38.219	5976	5976	MS2	17/36	PA.raw
	High	TGPGAPTLGGSSVGPAGGVDAAR	ANID_01546	1	1	CID		10.6166			1	3	651.33	1951.98	-3.35124	23.7557	3738	3738	MS2	32/88	PA.raw
	High	GPVEFNHAISYVNK	ANID_01546	1	1	CID		99.7815			1	3	525.606	1574.8	4.85512	23.8812	3764	3764	MS2	23/52	PA.raw
	High	SLDHQAIASK	ANID_01546	1	1	CID		54.7144			1	2	535.288	1069.57	5.09373	11.0339	1083	1083	MS2	15/18	PA.raw
	High	lCNLYSTDLIDR	ANID_01546	1	1	CID	N-Term(Carbamidomethyl)	1			1	2	741.868	1482.73	2.14074	29.3762	4748	4748	MS2	17/22	PA.raw
	High	FYRPLVHQDGLIIR	ANID_01546	1	1	CID		83.0883			1	3	576.333	1726.98	5.57914	25.3705	4046	4046	MS2	26/52	PA.raw
	High	FmHVEEPEDKIVEVKPK	ANID_01546	1	1	CID	M2(Oxidation)	51.5015			1	3	690.693	2070.06	2.79915	18.9876	2833	2833	MS2	25/64	PA.raw
	High	GLGGQSEAIYQR	ANID_01546	1	1	CID		61.7661			1	2	639.828	1278.65	4.28282	19.4654	2935	2935	MS2	17/22	PA.raw
	High	FmHVEEPEDK	ANID_01546	1	1	CID	M2(Oxidation)	36.5313			1	3	426.191	1276.56	5.46705	14.1454	1762	1762	MS2	22/36	PA.raw
	High	SGYQLYNLEK	ANID_01546	1	1	CID		65.9563			1	2	607.81	1214.61	5.58596	24.9336	3965	3965	MS2	15/18	PA.raw
	High	lCNLYSTDLIDR	ANID_01546	1	1	CID	N-Term(Carbamidomethyl)	1			1	2	741.869	1482.73	3.04635	30.2276	4583	4583	MS2	14/22	PB.raw
	High	FAGAIFNGDSK	ANID_01546	1	1	CID		65.8522			1	2	563.783	1126.56	4.85003	23.908	3770	3770	MS2	17/20	PA.raw
	High	GSEAENAETSAPAGSATDKPENK	ANID_01546	1	1	CID		107.81			1	2	1131.02	2261.02	3.51184	13.4011	1594	1594	MS2	18/44	PA.raw
	High	RFmHVEEPEDK	ANID_01546	1	1	CID	M3(Oxidation)	62.6653			1	3	478.225	1432.66	5.73407	12.138	1320	1320	MS2	22/40	PA.raw
	High	ASLLGAGPSSQGPSMTQPMNNLAGVGSGVLQGSQADLK	ANID_01546	1	1	CID		97.292			1	2	1813.4	3625.79	-1.98078	37.7325	5915	5915	MS2	17/74	PA.raw
	High	EGSAPASGDGTPDAVLVSTTPIPDPTETFDVAELK	ANID_01546	1	1	CID		71.6476			1	2	1742.85	3484.68	-0.262115	40.2354	6225	6225	MS2	14/68	PA.raw
	High	HIQTEIQAK	ANID_01546	1	1	CID		60.7942			1	2	534.299	1067.59	5.69544	11.8404	1251	1251	MS2	14/16	PA.raw
	High	SGYQLYNLEK	ANID_01546	1	1	CID		45.1766			1	2	607.807	1214.61	2.06842	26.19	3834	3834	MS2	13/18	PB.raw
	High	GLGGQSEAIYQR	ANID_01546	1	1	CID		73.6157			1	2	639.825	1278.64	-0.204188	19.5563	2953	2953	MS2	15/22	PA.raw
	High	QFLEILQTYQR	ANID_01546	1	1	CID		66.8884			1	2	719.889	1438.77	0.959132	35.5446	5450	5450	MS2	16/20	PB.raw
	High	NLPGKLEQEEEYNR	ANID_01546	1	1	CID		135.566			1	2	859.923	1718.84	2.65619	19.6858	2976	2976	MS2	19/26	PA.raw
	High	GLGGQSEAIYQR	ANID_01546	1	1	CID		74.5092			1	2	639.829	1278.65	6.0967	19.7381	2987	2987	MS2	15/22	PA.raw
	High	eMFERPCHVLPIVLFR	ANID_01546	1	1	CID	N-Term(Carbamidomethyl)	8.35875			1	2	1022.04	2043.08	5.27975	34.4309	5487	5487	MS2	15/30	PA.raw
	High	SSDIINLFFK	ANID_01546	1	1	CID		54.4068			1	2	592.324	1183.64	3.59987	40.9238	6308	6308	MS2	15/18	PA.raw
	High	AAGYIGSNPELmAWFK	ANID_01546	1	1	CID	M12(Oxidation)	39.2481			1	2	885.936	1770.87	7.67528	36.0539	5682	5682	MS2	16/30	PA.raw
	High	gVSQLQGAASAASAGLGR	ANID_01546	1	1	CID	N-Term(Carbamidomethyl)	1			1	2	829.436	1657.86	1.93047	26.0848	4160	4160	MS2	18/34	PA.raw
	High	GVSQLQGAASAASAGLGR	ANID_01546	1	1	CID		51.6818			1	2	800.927	1600.85	4.57912	26.8408	3954	3954	MS2	16/34	PB.raw
	High	NLPGKLEQEEEYNR	ANID_01546	1	1	CID		117.717			1	2	859.922	1718.84	1.02275	19.605	2960	2960	MS2	19/26	PA.raw
	High	ANLYQQVVR	ANID_01546	1	1	CID		39.9868			1	2	545.806	1090.61	4.57817	22.0739	3452	3452	MS2	14/16	PA.raw
	High	GQVLPAGNANK	ANID_01546	1	1	CID		73.4901			1	2	534.796	1068.59	5.20443	13.5381	1626	1626	MS2	16/20	PA.raw
	High	TFEILYSR	ANID_01546	1	1	CID		58.9464			1	2	514.777	1028.55	5.37376	28.5869	4616	4616	MS2	13/14	PA.raw
	High	HIQTEIQAK	ANID_01546	1	1	CID		56.2482			1	2	534.299	1067.59	5.23808	11.9789	1283	1283	MS2	14/16	PA.raw
	High	FmHVEEPEDK	ANID_01546	1	1	CID	M2(Oxidation)	38.6175			1	2	638.782	1276.56	4.83213	14.1239	1757	1757	MS2	14/18	PA.raw
	High	NQYEDALHR	ANID_01546	1	1	CID		48.8539			1	2	573.273	1145.54	4.94859	16.066	2192	2192	MS2	14/16	PA.raw
	High	SLDHQAIASK	ANID_01546	1	1	CID		48.0841			1	2	535.288	1069.57	4.40895	12.0638	1256	1256	MS2	13/18	PB.raw
	High	VPTDFFYDTDPK	ANID_01546	1	1	CID		75.7255			1	2	722.834	1444.66	-1.01934	29.9697	4829	4829	MS2	16/22	PA.raw
	High	GQVLPAGNANK	ANID_01546	1	1	CID		60.9348			1	2	534.796	1068.59	4.97596	14.015	1733	1733	MS2	15/20	PA.raw
	High	DFIPVFFGMDR	ANID_01546	1	1	CID		21.9087			1	2	672.33	1343.65	5.78458	43.8417	6584	6584	MS2	11/20	PB.raw
ANID_03178	36.85	34	12	502	55.5888	7.41553	154.623	Aspergillus nidulans FGSC A4 deacetylase complex subunit Sds3 (503 aa)
	Confidence Icon	Sequence	Protein Accessions	# Proteins	# Protein Groups	Activation Type	Modifications	Probability			Rank	Charge	m/z [Da]	MH+ [Da]	ΔM [ppm]	RT [min]	First Scan	Last Scan	MS Order	Ions Matched	Spectrum File	Annotation
	High	HRVDLDELGNGIMTEHLNK	ANID_03178	1	1	CID		92.8096			1	3	731.039	2191.1	4.02593	26.5246	4245	4245	MS2	34/72	PA.raw
	High	AHFAEEEYNNLSATLR	ANID_03178	1	1	CID		139.955			1	2	932.949	1864.89	4.52329	26.996	4342	4342	MS2	26/30	PA.raw
	High	AQVAQQQLAPTYSIQSLFTEK	ANID_03178	1	1	CID		121.237			1	2	1176.12	2351.24	4.95745	37.2382	5837	5837	MS2	22/40	PA.raw
	High	HRVDLDELGNGImTEHLNK	ANID_03178	1	1	CID	M13(Oxidation)	100.399			1	3	736.368	2207.09	1.54419	24.356	3484	3484	MS2	36/72	PB.raw
	High	FSLLHPDFPTEVGMHLYPLR	ANID_03178	1	1	CID		147.241			1	3	790.412	2369.22	4.6259	38.6028	6029	6029	MS2	34/76	PA.raw
	High	FSLLHPDFPTEVGmHLYPLR	ANID_03178	1	1	CID	M14(Oxidation)	72.5574			1	3	795.743	2385.22	4.0911	36.3307	5715	5715	MS2	33/76	PA.raw
	High	AQVAQQQLAPTYSIQSLFTEK	ANID_03178	1	1	CID		121.052			1	2	1176.12	2351.23	3.08843	38.2273	5807	5807	MS2	23/40	PB.raw
	High	FSLLHPDFPTEVGmHLYPLR	ANID_03178	1	1	CID	M14(Oxidation)	49.2576			1	3	795.745	2385.22	5.62643	37.2252	5661	5661	MS2	28/76	PB.raw
	High	AQVAQQQLAPTYSIQSLFTEK	ANID_03178	1	1	CID		86.275			1	3	784.413	2351.22	0.123407	37.4846	5880	5880	MS2	29/80	PA.raw
	High	ELSAHANQAHIATVHFFSTSK	ANID_03178	1	1	CID		67.013			1	3	766.058	2296.16	5.48688	22.583	3535	3535	MS2	31/80	PA.raw
	High	ELSAHANQAHIATVHFFSTSK	ANID_03178	1	1	CID		79.5973			1	3	766.057	2296.16	3.65277	24.2209	3459	3459	MS2	31/80	PB.raw
	High	NLIQLLVEQTPAEINGIPQNPNR	ANID_03178	1	1	CID		132.6			1	3	857.805	2571.4	4.85421	43.5858	6546	6546	MS2	40/88	PB.raw
	High	NLIQLLVEQTPAEINGIPQNPNR	ANID_03178	1	1	CID		136.181			1	3	857.802	2571.39	1.08016	43.8387	6370	6370	MS2	36/88	PC.raw
	High	NLIQLLVEQTPAEINGIPQNPNR	ANID_03178	1	1	CID		125.942			1	3	857.804	2571.4	3.64367	43.1322	6585	6585	MS2	37/88	PA.raw
	High	NLIQLLVEQTPAEINGIPQNPNR	ANID_03178	1	1	CID		140.151			1	2	1286.2	2571.39	1.01418	43.6197	6552	6552	MS2	25/44	PB.raw
	High	NLIQLLVEQTPAEINGIPQNPNR	ANID_03178	1	1	CID		139.723			1	2	1286.2	2571.39	1.77374	43.1584	6590	6590	MS2	26/44	PA.raw
	High	HRVDLDELGNGImTEHLNK	ANID_03178	1	1	CID	M13(Oxidation)	52.529			1	3	736.367	2207.09	-0.198021	22.9881	3608	3608	MS2	26/72	PA.raw
	High	FSLLHPDFPTEVGMHLYPLR	ANID_03178	1	1	CID		121.052			1	3	790.408	2369.21	-0.243059	39.3368	5979	5979	MS2	28/76	PB.raw
	High	FSLLHPDFPTEVGmHLYPLR	ANID_03178	1	1	CID	M14(Oxidation)	35.5077			1	3	795.746	2385.22	6.85469	37.6826	5626	5626	MS2	25/76	PC.raw
	High	TASQNFHATR	ANID_03178	1	1	CID		63.355			1	2	566.781	1132.56	5.43752	10.4449	945	945	MS2	16/18	PB.raw
	High	TASQNFHATR	ANID_03178	1	1	CID		68.2379			1	2	566.781	1132.55	4.68304	10.751	1001	1001	MS2	15/18	PB.raw
	High	EMASLAGMWYAR	ANID_03178	1	1	CID		36.3222			1	2	693.324	1385.64	4.63268	35.1536	5397	5397	MS2	13/22	PB.raw
	High	LHDLTASFSQNR	ANID_03178	1	1	CID		41.7551			1	3	463.571	1388.7	4.5888	20.1186	3072	3072	MS2	22/44	PA.raw
	High	AHFAEEEYNNLSATLR	ANID_03178	1	1	CID		28.0878			1	3	622.303	1864.89	5.6943	28.3821	4246	4246	MS2	18/60	PB.raw
	High	LHDLTASFSQNR	ANID_03178	1	1	CID		104.215			1	2	694.852	1388.7	4.18094	21.0346	2943	2943	MS2	20/22	PB.raw
	High	DADLAmLVHR	ANID_03178	1	1	CID	M6(Oxidation)	54.1744			1	2	578.796	1156.58	5.96598	23.9716	3784	3784	MS2	16/18	PA.raw
	High	DADLAMLVHR	ANID_03178	1	1	CID		67.3324			1	2	570.798	1140.59	5.12322	27.4633	4073	4073	MS2	16/18	PB.raw
	High	TASQNFHATR	ANID_03178	1	1	CID		52.3397			1	2	566.781	1132.55	4.14413	10.2454	899	899	MS2	15/18	PA.raw
	High	LHDLTASFSQNR	ANID_03178	1	1	CID		96.2871			1	2	694.853	1388.7	4.88416	20.1046	3069	3069	MS2	19/22	PA.raw
	High	DADLAmLVHR	ANID_03178	1	1	CID	M6(Oxidation)	49.7579			1	2	578.795	1156.58	4.69946	25.0175	3608	3608	MS2	14/18	PB.raw
	High	KAPEEDVGSPVR	ANID_03178	1	1	CID		67.8288			1	2	642.336	1283.66	4.4881	14.5399	1853	1853	MS2	17/22	PA.raw
	High	TASQNFHATR	ANID_03178	1	1	CID		65.7541			1	2	566.782	1132.56	6.08421	11.3027	1115	1115	MS2	15/18	PC.raw
	High	KAPEEDVGSPVR	ANID_03178	1	1	CID		72.6222			1	2	642.335	1283.66	2.20582	15.6829	1930	1930	MS2	16/22	PB.raw
	High	FVQEVNQVK	ANID_03178	1	1	CID		41.7748			1	2	545.801	1090.59	5.01634	18.0292	2403	2403	MS2	14/16	PB.raw
ANID_06089	41.33	33	18	588	61.8086	5.63037	147.425	Aspergillus nidulans FGSC A4 hsp60-like protein (589 aa)
	Confidence Icon	Sequence	Protein Accessions	# Proteins	# Protein Groups	Activation Type	Modifications	Probability			Rank	Charge	m/z [Da]	MH+ [Da]	ΔM [ppm]	RT [min]	First Scan	Last Scan	MS Order	Ions Matched	Spectrum File	Annotation
	High	AAANGLENVKPANFDQQLGVSIVK	ANID_06089	1	1	CID		133.345			1	3	828.449	2483.33	2.51551	31.1031	5026	5026	MS2	31/92	PA.raw
	High	GIQAAVEAAVDYLQQNK	ANID_06089	1	1	CID		70.2883			1	2	909.477	1817.95	3.88095	43.4059	6618	6618	MS2	21/32	PA.raw
	High	TALVDASGVSSLLGTTEVAIVEAPEEK	ANID_06089	1	1	CID		126.967			1	3	896.143	2686.41	4.17086	43.3235	6609	6609	MS2	41/104	PA.raw
	High	TALVDASGVSSLLGTTEVAIVEAPEEK	ANID_06089	1	1	CID		98.909			1	2	1343.71	2686.41	1.97204	43.6019	6549	6549	MS2	27/52	PB.raw
	High	AVQLQDKFENLGAR	ANID_06089	1	1	CID		68.9411			1	2	794.929	1588.85	3.78011	24.429	3875	3875	MS2	19/26	PA.raw
	High	AAANGLENVKPANFDQQLGVSIVK	ANID_06089	1	1	CID		96.6665			1	2	1242.17	2483.33	2.39804	31.2219	5039	5039	MS2	19/46	PA.raw
	High	TNELAGDGTTTATVLAR	ANID_06089	1	1	CID		132.378			1	2	845.939	1690.87	5.45243	25.6596	3785	3785	MS2	25/32	PC.raw
	High	AQKVEFEKPLILLSEK	ANID_06089	1	1	CID		100.413			1	3	624.703	1872.09	5.29783	28.8307	4656	4656	MS2	28/60	PA.raw
	High	RGIQAAVEAAVDYLQQNK	ANID_06089	1	1	CID		94.75			1	2	987.531	1974.05	7.07558	37.8837	5935	5935	MS2	19/34	PA.raw
	High	GVmADPTTSEYEKEK	ANID_06089	1	1	CID	M3(Oxidation)	78.1202			1	2	850.891	1700.77	3.61449	15.1697	1999	1999	MS2	19/28	PA.raw
	High	RGIQAAVEAAVDYLQQNK	ANID_06089	1	1	CID		55.5974			1	3	658.688	1974.05	5.21366	37.8738	5933	5933	MS2	30/68	PA.raw
	High	GEYVDmIAAGIVDPLK	ANID_06089	1	1	CID	M6(Oxidation)	123.674			1	2	853.942	1706.88	5.1883	36.5245	5744	5744	MS2	23/30	PA.raw
	High	ISAVQDIIPALEASTTLR	ANID_06089	1	1	CID		98.0681			1	2	949.537	1898.07	3.64607	41.3464	6375	6375	MS2	21/34	PA.raw
	High	ISAVQDIIPALEASTTLR	ANID_06089	1	1	CID		87.3499			1	2	949.538	1898.07	5.06095	42.1602	6368	6368	MS2	18/34	PB.raw
	High	GVmADPTTSEYEKEK	ANID_06089	1	1	CID	M3(Oxidation)	80.0057			1	2	850.891	1700.78	4.04513	15.2336	2010	2010	MS2	22/28	PA.raw
	High	VGGASEVEVGEK	ANID_06089	1	1	CID		64.5791			1	2	580.796	1160.59	5.33144	15.9782	2173	2173	MS2	19/22	PA.raw
	High	TNELAGDGTTTATVLAR	ANID_06089	1	1	CID		73.4569			1	2	845.94	1690.87	6.67971	24.2535	3840	3840	MS2	19/32	PA.raw
	High	TALVDASGVSSLLGTTEVAIVEAPEEK	ANID_06089	1	1	CID		68.4653			1	2	1343.71	2686.41	0.790602	43.274	6603	6603	MS2	24/52	PA.raw
	High	VEFEKPLILLSEK	ANID_06089	1	1	CID		45.1809			1	3	515.639	1544.9	5.86426	32.926	5072	5072	MS2	22/48	PB.raw
	High	VGGASEVEVGEK	ANID_06089	1	1	CID		59.169			1	2	580.796	1160.58	4.06928	16.7682	2168	2168	MS2	19/22	PB.raw
	High	VGGASEVEVGEKK	ANID_06089	1	1	CID		78.4694			1	2	644.845	1288.68	5.74928	12.9405	1500	1500	MS2	19/24	PA.raw
	High	VEFEKPLILLSEK	ANID_06089	1	1	CID		107.11			1	2	772.948	1544.89	-3.25329	33.1049	5091	5091	MS2	15/24	PB.raw
	High	AVQLQDKFENLGAR	ANID_06089	1	1	CID		47.9078			1	3	530.289	1588.85	4.92408	24.4015	3869	3869	MS2	22/52	PA.raw
	High	TNELAGDGTTTATVLAR	ANID_06089	1	1	CID		39.4335			1	2	845.934	1690.86	0.398864	25.0459	3614	3614	MS2	18/32	PB.raw
	High	VVDALNATR	ANID_06089	1	1	CID		17.0214			1	2	479.772	958.537	5.14989	17.1462	2436	2436	MS2	15/16	PA.raw
	High	LTDEFSKDFNR	ANID_06089	1	1	CID		86.0194			1	2	686.335	1371.66	6.40538	22.0072	3437	3437	MS2	14/20	PA.raw
	High	LTPDmLGSTGSITITK	ANID_06089	1	1	CID	M5(Oxidation)	73.4238			1	2	825.938	1650.87	4.46068	26.987	4340	4340	MS2	17/30	PA.raw
	High	VGGASEVEVGEK	ANID_06089	1	1	CID		67.2022			1	2	580.796	1160.58	4.27964	15.6629	2102	2102	MS2	19/22	PA.raw
	High	VEFEKPLILLSEK	ANID_06089	1	1	CID		49.5077			1	2	772.953	1544.9	3.384	31.7789	5128	5128	MS2	15/24	PA.raw
	High	NVLIESPYGSPK	ANID_06089	1	1	CID		56.682			1	2	652.351	1303.7	4.56144	26.3478	3920	3920	MS2	17/22	PC.raw
	High	GEYVDMIAAGIVDPLK	ANID_06089	1	1	CID		18.6033			1	2	845.945	1690.88	5.91193	40.6049	6144	6144	MS2	14/30	PB.raw
	High	AAVEEGILPGGGTALLK	ANID_06089	1	1	CID		21.7052			1	2	798.454	1595.9	0.329096	32.7278	5036	5036	MS2	16/32	PB.raw
	High	GEYVDMIAAGIVDPLK	ANID_06089	1	1	CID		23.3774			1	2	845.943	1690.88	4.32368	39.9383	6185	6185	MS2	16/30	PA.raw
ANID_10341	16.84	29	19	1158	126.674	9.23193	133.149	Aspergillus nidulans FGSC A4 PHD finger and BAH domain-containing protein (1159 aa) MTA1 (NuRD)
	Confidence Icon	Sequence	Protein Accessions	# Proteins	# Protein Groups	Activation Type	Modifications	Probability			Rank	Charge	m/z [Da]	MH+ [Da]	ΔM [ppm]	RT [min]	First Scan	Last Scan	MS Order	Ions Matched	Spectrum File	Annotation
	High	KYGIQWESVDEVAK	ANID_10341	1	1	CID		101.025			1	2	826.424	1651.84	5.10385	26.3931	4219	4219	MS2	22/26	PA.raw
	High	ALELLYAHSFNADAALTK	ANID_10341	1	1	CID		145.396			1	2	974.515	1948.02	2.30437	33.0066	5287	5287	MS2	22/34	PA.raw
	High	RAPGVAPGTTIPSEPGSR	ANID_10341	1	1	CID		81.9537			1	2	875.469	1749.93	3.44251	18.6636	2762	2762	MS2	20/34	PA.raw
	High	HDKESTTTSAATSVEPVAK	ANID_10341	1	1	CID		136.005			1	2	979.99	1958.97	2.98034	14.3415	1806	1806	MS2	25/36	PA.raw
	High	HQAVVNPWPGRPVEYVKPIEIK	ANID_10341	1	1	CID		70.1399			1	3	852.809	2556.41	1.93907	26.9486	4333	4333	MS2	26/84	PA.raw
	High	DLKEPHLKPEEVK	ANID_10341	1	1	CID		99.8932			1	2	781.436	1561.87	4.25684	16.4713	2285	2285	MS2	18/24	PA.raw
	High	DLKEPHLKPEEVK	ANID_10341	1	1	CID		85.932			1	3	521.294	1561.87	5.26426	16.4426	2278	2278	MS2	26/48	PA.raw
	High	HDKESTTTSAATSVEPVAK	ANID_10341	1	1	CID		43.022			1	3	653.664	1958.98	4.78056	14.3235	1802	1802	MS2	26/72	PA.raw
	High	ALELLYAHSFNADAALTK	ANID_10341	1	1	CID		68.7703			1	2	974.519	1948.03	6.75346	33.7671	5190	5190	MS2	16/34	PB.raw
	High	GRHDKESTTTSAATSVEPVAK	ANID_10341	1	1	CID		72.7719			1	3	724.704	2172.1	4.10034	13.0034	1514	1514	MS2	26/80	PA.raw
	High	RGEDEPVTIGGK	ANID_10341	1	1	CID		47.3072			1	2	629.328	1257.65	4.79495	14.7862	1911	1911	MS2	17/22	PA.raw
	High	ALELLYAHSFNADAALTK	ANID_10341	1	1	CID		40.9456			1	3	650.013	1948.02	3.08076	32.9226	5275	5275	MS2	23/68	PA.raw
	High	KYGIQWESVDEVAK	ANID_10341	1	1	CID		17.8749			1	3	551.285	1651.84	5.53911	26.4308	4227	4227	MS2	22/52	PA.raw
	High	HVGSVPHYQIVR	ANID_10341	1	1	CID		97.597			1	3	464.592	1391.76	5.82892	17.2479	2457	2457	MS2	27/44	PA.raw
	High	RGEDEPVTIGGK	ANID_10341	1	1	CID		47.2057			1	2	629.328	1257.65	3.82433	14.7287	1898	1898	MS2	19/22	PA.raw
	High	EKQEAVGKPVSPR	ANID_10341	1	1	CID		92.4959			1	2	712.899	1424.79	4.03437	10.5819	976	976	MS2	18/24	PA.raw
	High	APGVAPGTTIPSEPGSR	ANID_10341	1	1	CID		103.574			1	2	797.418	1593.83	3.0425	21.1944	3282	3282	MS2	17/32	PA.raw
	High	HVGSVPHYQIVR	ANID_10341	1	1	CID		37.8634			1	2	696.384	1391.76	4.3256	17.3219	2473	2473	MS2	17/22	PA.raw
	High	KYGIQWESVDEVAK	ANID_10341	1	1	CID		20.0953			1	3	551.286	1651.84	5.9825	26.3889	4218	4218	MS2	24/52	PA.raw
	High	RDSVASIR	ANID_10341	1	1	CID		26.1718			1	2	452.257	903.506	6.36962	10.9918	1073	1073	MS2	13/14	PA.raw
	High	ESTTTSAATSVEPVAK	ANID_10341	1	1	CID		69.9365			1	2	789.898	1578.79	1.94748	17.5541	2525	2525	MS2	20/30	PA.raw
	High	GADDGPGAGLSTTDR	ANID_10341	1	1	CID		76.8039			1	2	695.319	1389.63	4.59076	17.0807	2421	2421	MS2	18/28	PA.raw
	High	AFEQAVSK	ANID_10341	1	1	CID		29.7249			1	2	440.235	879.462	5.52652	14.2988	1796	1796	MS2	13/14	PA.raw
	High	YGIQWESVDEVAK	ANID_10341	1	1	CID		53.8088			1	2	762.374	1523.74	2.24787	30.3181	4899	4899	MS2	14/24	PA.raw
	High	GADDGPGAGLSTTDREK	ANID_10341	1	1	CID		116.518			1	2	823.886	1646.77	2.09685	14.5611	1858	1858	MS2	19/32	PA.raw
	High	AFEQAVSK	ANID_10341	1	1	CID		27.6513			1	2	440.235	879.462	5.45712	13.5453	1628	1628	MS2	13/14	PA.raw
	High	DTVAAIEAAK	ANID_10341	1	1	CID		47.4543			1	2	494.772	988.537	5.66125	20.0973	3067	3067	MS2	16/18	PA.raw
	High	YGIQWESVDEVAK	ANID_10341	1	1	CID		53.1194			1	2	762.375	1523.74	3.60977	30.3379	4903	4903	MS2	19/24	PA.raw
	High	TGFDVTPVK	ANID_10341	1	1	CID		52.4419			1	2	482.264	963.521	7.10896	21.8116	3403	3403	MS2	14/16	PA.raw
ANID_06280	17.81	21	13	1067	115.101	9.87646	111.325	Aspergillus nidulans FGSC A4 conserved hypothetical protein (1068 aa) Rxt3 (Rpd3L)
	Confidence Icon	Sequence	Protein Accessions	# Proteins	# Protein Groups	Activation Type	Modifications	Probability			Rank	Charge	m/z [Da]	MH+ [Da]	ΔM [ppm]	RT [min]	First Scan	Last Scan	MS Order	Ions Matched	Spectrum File	Annotation
	High	ASPLPQAVQGAQAQILGPAGESGIK	ANID_06280	1	1	CID		144.105			1	2	1194.65	2388.3	3.51596	32.7844	5254	5254	MS2	29/48	PA.raw
	High	ASPLPQAVQGAQAQILGPAGESGIK	ANID_06280	1	1	CID		159.546			1	2	1194.65	2388.29	2.28928	32.9581	5282	5282	MS2	25/48	PA.raw
	High	ALWGTGIYTDDSDPVAAAIHSGFIR	ANID_06280	1	1	CID		135.168			1	2	1317.16	2633.31	2.61374	41.6171	6281	6281	MS2	25/48	PB.raw
	High	GAWGEDVDPDmLDLEIK	ANID_06280	1	1	CID	M11(Oxidation)	117.286			1	2	959.946	1918.88	5.63188	35.0575	5570	5570	MS2	23/32	PA.raw
	High	HAAAPGEGSFGASHQR	ANID_06280	1	1	CID		62.1597			1	3	527.253	1579.75	5.8447	11.9508	1277	1277	MS2	34/60	PA.raw
	High	KSEEENHADGEDVVDVR	ANID_06280	1	1	CID		141.157			1	2	964.439	1927.87	3.7043	15.604	2089	2089	MS2	22/32	PA.raw
	High	ALWGTGIYTDDSDPVAAAIHSGFIR	ANID_06280	1	1	CID		112.282			1	3	878.443	2633.32	6.13169	41.5489	6272	6272	MS2	37/96	PB.raw
	High	ALWGTGIYTDDSDPVAAAIHSGFIR	ANID_06280	1	1	CID		69.5973			1	3	878.444	2633.32	6.40983	40.7581	6288	6288	MS2	32/96	PA.raw
	High	KSEEENHADGEDVVDVR	ANID_06280	1	1	CID		57.1278			1	3	643.295	1927.87	4.64711	15.5422	2075	2075	MS2	28/64	PA.raw
	High	DSLTARPTNTEQTDESK	ANID_06280	1	1	CID		109.303			1	2	946.95	1892.89	5.13005	14.1491	1763	1763	MS2	21/32	PA.raw
	High	DSLTARPTNTEQTDESK	ANID_06280	1	1	CID		62.4867			1	2	946.949	1892.89	3.77579	14.2384	1783	1783	MS2	20/32	PA.raw
	High	KGSDELLHHR	ANID_06280	1	1	CID		16.2014			1	3	397.882	1191.63	6.34047	10.1186	871	871	MS2	21/36	PA.raw
	High	DMGLDGDQRPK	ANID_06280	1	1	CID		89.6385			1	2	616.294	1231.58	5.95894	15.6234	2093	2093	MS2	15/20	PA.raw
	High	TVVTIEPVLSR	ANID_06280	1	1	CID		61.4499			1	2	607.363	1213.72	3.53183	27.1736	4381	4381	MS2	17/20	PA.raw
	High	FGYTTTPLPLPR	ANID_06280	1	1	CID		42.2334			1	2	681.875	1362.74	0.600216	32.3009	4967	4967	MS2	13/22	PB.raw
	High	KGSDELLHHR	ANID_06280	1	1	CID		59.3664			1	2	596.318	1191.63	5.66029	10.1451	877	877	MS2	15/18	PA.raw
	High	GAWGEDVDPDmLDLEIK	ANID_06280	1	1	CID	M11(Oxidation)	67.8798			1	2	959.945	1918.88	4.48681	35.5837	5458	5458	MS2	17/32	PB.raw
	High	TAASTAmTSmR	ANID_06280	1	1	CID	M7(Oxidation), M10(Oxidation)	65.6117			1	2	580.263	1159.52	8.19004	8.41667	582	582	MS2	17/20	PA.raw
	High	SGIVQVPR	ANID_06280	1	1	CID		37.1087			1	2	428.259	855.51	5.95192	20.1572	2789	2789	MS2	13/14	PB.raw
	High	DMGLDGDQRPK	ANID_06280	1	1	CID		46.36			1	2	616.294	1231.58	6.15717	16.5993	2131	2131	MS2	14/20	PB.raw
	High	TLGSQPGGAR	ANID_06280	1	1	CID		51.7289			1	2	472.254	943.501	5.92047	10.6433	990	990	MS2	14/18	PA.raw
ANID_09408	15.58	22	18	2093	232.238	6.25244	107.42	Aspergillus nidulans FGSC A4 fatty acid synthase (2094 aa)
	Confidence Icon	Sequence	Protein Accessions	# Proteins	# Protein Groups	Activation Type	Modifications	Probability			Rank	Charge	m/z [Da]	MH+ [Da]	ΔM [ppm]	RT [min]	First Scan	Last Scan	MS Order	Ions Matched	Spectrum File	Annotation
	High	HIAFKPGSVDAIQQVINIAK	ANID_09408	1	1	CID		145.396			1	3	717.079	2149.22	4.24233	33.1202	5306	5306	MS2	33/76	PA.raw
	High	VLAPSTGmYVEIANPEDAPK	ANID_09408	1	1	CID	M8(Oxidation)	109.598			1	2	1059.53	2118.05	3.60715	28.8154	4653	4653	MS2	24/38	PA.raw
	High	GNDVHAVAATLPGITAK	ANID_09408	1	1	CID		99.4087			1	2	817.948	1634.89	1.58309	25.1211	3999	3999	MS2	21/32	PA.raw
	High	VGDVLDTTAQINSIINEESGK	ANID_09408	1	1	CID		64.9596			1	3	735.045	2203.12	4.69586	37.4165	5867	5867	MS2	33/80	PA.raw
	High	NFVVTGPPLSLYGLNLR	ANID_09408	1	1	CID		109.125			1	2	930.527	1860.05	4.60366	41.7164	6418	6418	MS2	24/32	PA.raw
	High	VGDVLDTTAQINSIINEESGK	ANID_09408	1	1	CID		138.864			1	2	1102.07	2203.12	6.4196	37.5227	5886	5886	MS2	24/40	PA.raw
	High	VLAPSTGMYVEIANPEDAPK	ANID_09408	1	1	CID		133.482			1	2	1051.53	2102.05	1.68012	31.6408	5106	5106	MS2	23/38	PA.raw
	High	ETITSQAVADFVHAVGNTGEAFVERPGK	ANID_09408	1	1	CID		105.608			1	3	977.497	2930.48	4.30053	41.9271	6445	6445	MS2	31/108	PA.raw
	High	TAENGVVPLTFLFTYHPDTGYAPIR	ANID_09408	1	1	CID		107.971			1	3	927.146	2779.42	5.02893	43.1367	6586	6586	MS2	26/96	PA.raw
	High	VGDVLDTTAQINSIINEESGK	ANID_09408	1	1	CID		74.8898			1	3	735.043	2203.11	2.28562	37.5558	5892	5892	MS2	26/80	PA.raw
	High	SPTGLLSATQFTQPALTLMEK	ANID_09408	1	1	CID		67.1443			1	2	1117.59	2234.18	3.53012	41.2065	6351	6351	MS2	21/40	PA.raw
	High	LDmDDVELLGQTLTFR	ANID_09408	1	1	CID	M3(Oxidation)	52.7673			1	2	941.473	1881.94	6.53046	40.0729	6205	6205	MS2	20/30	PA.raw
	High	FPVILQWTGGR	ANID_09408	1	1	CID		62.5005			1	2	637.36	1273.71	5.95492	36.3506	5719	5719	MS2	17/20	PA.raw
	High	GQKPVPFVPSLDENFEYWFK	ANID_09408	1	1	CID		65.2445			1	3	809.742	2427.21	3.72132	42.0512	6458	6458	MS2	24/76	PA.raw
	High	HALFSADVFVQGHR	ANID_09408	1	1	CID		50.8221			1	3	528.611	1583.82	6.1868	26.3312	4209	4209	MS2	24/52	PA.raw
	High	VFSSYANLPGTITHGMYTSAAVR	ANID_09408	1	1	CID		104.894			1	3	815.076	2443.21	2.2534	32.3381	5189	5189	MS2	30/88	PA.raw
	High	DTFTASLPEPTDELAQDDEPSSVAELVAR	ANID_09408	1	1	CID		32.6583			1	3	1035.17	3103.48	8.08599	39.3875	6117	6117	MS2	21/112	PA.raw
	High	VSGDYNPIHVSR	ANID_09408	1	1	CID		86.3352			1	2	672.342	1343.68	5.03711	18.9127	2816	2816	MS2	14/22	PA.raw
	High	LSSSAADLPEVNR	ANID_09408	1	1	CID		106.8			1	2	679.852	1358.7	3.67354	21.7705	3394	3394	MS2	17/24	PA.raw
	High	NATGQTFVDTK	ANID_09408	1	1	CID		53.5337			1	2	591.297	1181.59	5.38756	16.5327	2299	2299	MS2	17/20	PA.raw
	High	LDMDDVELLGQTLTFR	ANID_09408	1	1	CID		44.8459			1	2	933.474	1865.94	4.58091	44.5317	6753	6753	MS2	15/30	PA.raw
	High	LALNEFER	ANID_09408	1	1	CID		30.2486			1	2	496.268	991.528	7.23062	25.8297	4117	4117	MS2	12/14	PA.raw
ANID_05570	32.75	27	14	626	67.7668	9.37842	106.624	Aspergillus nidulans FGSC A4 PHD finger domain-containing protein (627 aa) Pho23 (Rpd3L)/ Png2
	Confidence Icon	Sequence	Protein Accessions	# Proteins	# Protein Groups	Activation Type	Modifications	Probability			Rank	Charge	m/z [Da]	MH+ [Da]	ΔM [ppm]	RT [min]	First Scan	Last Scan	MS Order	Ions Matched	Spectrum File	Annotation
	High	KVERPGTAEAGATmER	ANID_05570	1	1	CID	M14(Oxidation)	74.5053			1	3	573.624	1718.86	5.31352	10.7444	1014	1014	MS2	33/60	PA.raw
	High	DISEAIDPLDSSIMHTQR	ANID_05570	1	1	CID		95.3213			1	2	1014.49	2027.98	5.67945	33.4621	5354	5354	MS2	21/34	PA.raw
	High	KVERPGTAEAGATMER	ANID_05570	1	1	CID		87.671			1	3	568.292	1702.86	4.67121	13.2308	1565	1565	MS2	32/60	PA.raw
	High	AIGGDHGHGQAGTAGSSQTK	ANID_05570	1	1	CID		92.243			1	2	918.938	1836.87	5.80055	8.10748	541	541	MS2	24/38	PA.raw
	High	DLAHALHEAEAASR	ANID_05570	1	1	CID		87.7886			1	3	497.586	1490.74	6.35486	26.171	3830	3830	MS2	30/52	PB.raw
	High	AASESQPTPYPPNPAPIIEGVVR	ANID_05570	1	1	CID		121.936			1	2	1195.62	2390.24	2.55089	34.7557	5530	5530	MS2	24/44	PA.raw
	High	LDSIFPFIAGEISEEAR	ANID_05570	1	1	CID		137.267			1	2	947.488	1893.97	4.97701	44.943	6731	6731	MS2	25/32	PB.raw
	High	AIGGDHGHGQAGTAGSSQTK	ANID_05570	1	1	CID		52.101			1	3	612.96	1836.87	4.46412	8.0672	533	533	MS2	32/76	PA.raw
	High	AIGGDHGHGQAGTAGSSQTK	ANID_05570	1	1	CID		40.5933			1	3	612.96	1836.87	4.16507	8.09973	528	528	MS2	29/76	PB.raw
	High	LGSLTHWAYSNR	ANID_05570	1	1	CID		80.4074			1	2	702.858	1404.71	4.54774	24.9364	3595	3595	MS2	17/22	PB.raw
	High	LDSIFPFIAGEISEEAR	ANID_05570	1	1	CID		81.5274			1	3	631.993	1893.96	2.26293	44.503	6749	6749	MS2	29/64	PA.raw
	High	DLAHALHEAEAASR	ANID_05570	1	1	CID		103.022			1	3	497.586	1490.74	5.31083	24.739	3931	3931	MS2	28/52	PA.raw
	High	KVERPGTAEAGATMER	ANID_05570	1	1	CID		39.7017			1	2	851.93	1702.85	-0.589767	13.3141	1579	1579	MS2	15/30	PA.raw
	High	SRAPNANAAAR	ANID_05570	1	1	CID		23.5157			1	3	366.866	1098.58	6.4605	8.10377	540	540	MS2	25/40	PA.raw
	High	NHVISNANDELDR	ANID_05570	1	1	CID		111.205			1	2	748.861	1496.71	3.53282	15.8809	2154	2154	MS2	20/24	PA.raw
	High	DLAHALHEAEAASR	ANID_05570	1	1	CID		100.773			1	2	745.874	1490.74	3.57979	26.1565	3827	3827	MS2	21/26	PB.raw
	High	DLAHALHEAEAASR	ANID_05570	1	1	CID		101.691			1	2	745.874	1490.74	3.82544	24.7533	3933	3933	MS2	22/26	PA.raw
	High	HTLSDLmmTADEK	ANID_05570	1	1	CID	M7(Oxidation), M8(Oxidation)	79.7183			1	2	762.342	1523.68	3.42998	18.2736	2679	2679	MS2	18/24	PA.raw
	High	NSTPVLASAEPVQQR	ANID_05570	1	1	CID		63.0247			1	2	798.923	1596.84	2.41535	20.7175	3192	3192	MS2	19/28	PA.raw
	High	NHVISNANDELDR	ANID_05570	1	1	CID		27.7918			1	3	499.577	1496.72	5.54241	15.9027	2159	2159	MS2	25/48	PA.raw
	High	LDSIFPFIAGEISEEAR	ANID_05570	1	1	CID		100.011			1	2	947.486	1893.96	2.52783	44.4685	6745	6745	MS2	17/32	PA.raw
	High	DLAHALHEAEAASR	ANID_05570	1	1	CID		67.7082			1	3	497.586	1490.74	5.55649	25.0972	3994	3994	MS2	23/52	PA.raw
	High	SRAPNANAAAR	ANID_05570	1	1	CID		56.7577			1	2	549.795	1098.58	6.11161	8.1299	545	545	MS2	17/20	PA.raw
	High	EDLLPADSSRPPESSESK	ANID_05570	1	1	CID		87.5651			1	2	972.468	1943.93	5.02768	19.7526	2990	2990	MS2	19/34	PA.raw
	High	NHVISNANDELDR	ANID_05570	1	1	CID		45.8048			1	2	748.864	1496.72	7.85541	16.0135	2180	2180	MS2	14/24	PA.raw
	High	KLAESVER	ANID_05570	1	1	CID		44.6119			1	2	466.267	931.526	5.59967	10.7245	1009	1009	MS2	13/14	PA.raw
	High	REAVLAR	ANID_05570	1	1	CID		21.7538			1	2	407.75	814.494	5.11554	10.5285	963	963	MS2	10/12	PA.raw
ANID_08041	66.96	27	16	336	36.2886	7.47412	104.236	Aspergillus nidulans FGSC A4 glyceraldehyde-3-phosphate dehydrogenase (337 aa)
	Confidence Icon	Sequence	Protein Accessions	# Proteins	# Protein Groups	Activation Type	Modifications	Probability			Rank	Charge	m/z [Da]	MH+ [Da]	ΔM [ppm]	RT [min]	First Scan	Last Scan	MS Order	Ions Matched	Spectrum File	Annotation
	High	FHTERDPANIPWGQDGAEYIVESTGVFTTQEK	ANID_08041	1	1	CID		147.241			1	3	1208.24	3622.72	2.54983	38.0156	5778	5778	MS2	42/124	PB.raw
	High	KVVISAPSADAPmFVmGVNNETYKK	ANID_08041	1	1	CID	M13(Oxidation), M16(Oxidation)	55.1354			1	3	910.128	2728.37	0.773119	26.4853	3894	3894	MS2	32/96	PB.raw
	High	NAIEAGTVDVVAVNDPFIETHYAAYMLK	ANID_08041	1	1	CID		79.5973			1	3	1017.85	3051.53	4.76315	40.6172	6146	6146	MS2	34/108	PB.raw
	High	GILGYTEDDIVSTDLNGDTR	ANID_08041	1	1	CID		113.965			1	2	1077.52	2154.03	2.62157	34.6467	5315	5315	MS2	21/38	PB.raw
	High	VVISAPSADAPMFVmGVNNETYK	ANID_08041	1	1	CID	M15(Oxidation)	115.295			1	2	1228.6	2456.19	2.1481	33.6625	5171	5171	MS2	24/44	PB.raw
	High	GILGYTEDDIVSTDLNGDTR	ANID_08041	1	1	CID		69.5685			1	2	1077.52	2154.03	5.22841	34.9686	5368	5368	MS2	18/38	PB.raw
	High	VPTSNVSVVDLTVR	ANID_08041	1	1	CID		91.6755			1	2	743.421	1485.83	5.17229	29.4105	4428	4428	MS2	18/26	PB.raw
	High	VPTSNVSVVDLTVR	ANID_08041	1	1	CID		112.774			1	2	743.422	1485.84	6.73324	29.9736	4594	4594	MS2	17/26	PC.raw
	High	RVVDLITYISK	ANID_08041	1	1	CID		55.1613			1	2	653.894	1306.78	5.9122	32.2824	4973	4973	MS2	17/20	PC.raw
	High	KVVISAPSADAPmFVMGVNNETYK	ANID_08041	1	1	CID	M13(Oxidation)	31.0679			1	2	1292.65	2584.28	2.32531	30.608	4657	4657	MS2	18/46	PB.raw
	High	VINDNFGIIEGLmTTVHSYTATQK	ANID_08041	1	1	CID	M13(Oxidation)	300			1	3	890.122	2668.35	9.04795	39.3485	5981	5981	MS2	34/92	PB.raw
	High	DPANIPWGQDGAEYIVESTGVFTTQEK	ANID_08041	1	1	CID		109.479			1	3	984.807	2952.41	5.48696	43.0601	6475	6475	MS2	31/104	PB.raw
	High	VVISAPSADAPmFVMGVNNETYK	ANID_08041	1	1	CID	M12(Oxidation)	75.7435			2	2	1228.6	2456.19	2.1481	33.6625	5171	5171	MS2	22/44	PB.raw
	High	DPANIPWGQDGAEYIVESTGVFTTQEK	ANID_08041	1	1	CID		148.085			1	2	1476.7	2952.39	1.17086	43.1647	6493	6493	MS2	25/52	PB.raw
	High	VINDNFGIIEGLmTTVHSYTATQK	ANID_08041	1	1	CID	M13(Oxidation)	116.761			1	3	890.12	2668.35	6.44036	39.9014	5916	5916	MS2	27/92	PC.raw
	High	KVVISAPSADAPMFVmGVNNETYK	ANID_08041	1	1	CID	M16(Oxidation)	21.7539			2	2	1292.65	2584.28	2.32531	30.608	4657	4657	MS2	16/46	PB.raw
	High	VPTSNVSVVDLTVR	ANID_08041	1	1	CID		41.8823			1	3	495.95	1485.84	5.45078	29.5548	4456	4456	MS2	23/52	PB.raw
	High	RVVDLITYISK	ANID_08041	1	1	CID		25.0608			1	3	436.265	1306.78	5.41149	31.6345	4857	4857	MS2	24/40	PB.raw
	High	RVVDLITYISK	ANID_08041	1	1	CID		42.5052			1	2	653.894	1306.78	5.25831	31.5237	4838	4838	MS2	16/20	PB.raw
	High	GTIETYDEGLIVNGK	ANID_08041	1	1	CID		39.878			1	2	804.913	1608.82	4.83102	28.9357	4421	4421	MS2	18/28	PC.raw
	High	DPANIPWGQDGAEYIVESTGVFTTQEK	ANID_08041	1	1	CID		62.2158			1	3	984.807	2952.41	5.48696	43.1755	6293	6293	MS2	24/104	PC.raw
	High	TAATNIIPSSTGAAK	ANID_08041	1	1	CID		43.8374			1	2	701.884	1402.76	5.57537	20.945	2923	2923	MS2	17/28	PB.raw
	High	YDSQHGQFK	ANID_08041	1	1	CID		69.2113			1	2	555.257	1109.51	5.89871	11.1584	1076	1076	MS2	13/16	PB.raw
	High	YDSQHGQFK	ANID_08041	1	1	CID		66.8395			1	2	555.257	1109.51	5.67866	11.7951	1205	1205	MS2	14/16	PC.raw
	High	VGINGFGR	ANID_08041	1	1	CID		35.3312			1	2	410.23	819.452	6.30646	21.617	3049	3049	MS2	13/14	PB.raw
	High	AGIALNSNFIK	ANID_08041	1	1	CID		44.9105			1	2	574.331	1147.65	6.68266	29.2039	4387	4387	MS2	14/20	PB.raw
	High	LVSWYDNEWGYSR	ANID_08041	1	1	CID		59.4045			1	2	837.884	1674.76	3.46578	33.8434	5202	5202	MS2	14/24	PB.raw
ANID_06196	48.66	21	10	224	24.3955	10.6528	94.9069	Aspergillus nidulans FGSC A4 conserved hypothetical protein (225 aa) put. Sap30 (Rpd3L) /SIN3???
	Confidence Icon	Sequence	Protein Accessions	# Proteins	# Protein Groups	Activation Type	Modifications	Probability			Rank	Charge	m/z [Da]	MH+ [Da]	ΔM [ppm]	RT [min]	First Scan	Last Scan	MS Order	Ions Matched	Spectrum File	Annotation
	High	STSNVTSAPATQGEQTDNLPR	ANID_06196	1	1	CID		131.587			1	2	1087.52	2174.04	3.45766	20.0146	2757	2757	MS2	27/40	PB.raw
	High	KHFNSAGLVEQEAIAR	ANID_06196	1	1	CID		63.2833			1	3	590.65	1769.94	3.66957	20.6069	2873	2873	MS2	30/60	PB.raw
	High	SRPNGTSGDPQNSFSK	ANID_06196	1	1	CID		86.5984			1	2	839.895	1678.78	2.38787	14.1633	1648	1648	MS2	20/30	PB.raw
	High	IPWSEMPLEFLHSYR	ANID_06196	1	1	CID		128.172			1	2	952.977	1904.95	5.32272	41.7796	6308	6308	MS2	21/28	PB.raw
	High	HFNSAGLVEQEAIAR	ANID_06196	1	1	CID		109.219			1	2	821.424	1641.84	4.1495	24.2166	3458	3458	MS2	23/28	PB.raw
	High	RAQNHGSQPSDGSLK	ANID_06196	1	1	CID		63.2036			1	2	791.393	1581.78	4.01516	8.16599	539	539	MS2	23/28	PB.raw
	High	RAQNHGSQPSDGSLK	ANID_06196	1	1	CID		40.2829			1	3	527.932	1581.78	6.01314	8.43051	599	599	MS2	26/56	PC.raw
	High	HFNSAGLVEQEAIAR	ANID_06196	1	1	CID		29.9064			1	3	547.953	1641.84	5.3309	24.2362	3462	3462	MS2	26/56	PB.raw
	High	KGANVGNATAVSR	ANID_06196	1	1	CID		82.289			1	2	622.842	1244.68	5.44275	11.5218	1146	1146	MS2	22/24	PB.raw
	High	AQNHGSQPSDGSLK	ANID_06196	1	1	CID		91.7705			1	2	713.344	1425.68	5.94248	9.44226	757	757	MS2	21/26	PB.raw
	High	IPWSEmPLEFLHSYR	ANID_06196	1	1	CID	M6(Oxidation)	54.3403			1	3	640.981	1920.93	-1.39112	41.829	6317	6317	MS2	24/56	PB.raw
	High	AQNHGSQPSDGSLK	ANID_06196	1	1	CID		78.1736			1	2	713.343	1425.68	5.25751	9.06983	695	695	MS2	17/26	PB.raw
	High	IPWSEMPLEFLHSYR	ANID_06196	1	1	CID		88.2969			1	3	635.654	1904.95	5.76423	41.6767	6290	6290	MS2	23/56	PB.raw
	High	AQNHGSQPSDGSLK	ANID_06196	1	1	CID		84.1962			1	2	713.344	1425.68	5.77124	9.22918	716	716	MS2	19/26	PB.raw
	High	RAQNHGSQPSDGSLK	ANID_06196	1	1	CID		37.126			1	2	791.395	1581.78	6.09882	8.41806	597	597	MS2	17/28	PC.raw
	High	KGANVGNATAVSR	ANID_06196	1	1	CID		95.0735			1	2	622.842	1244.68	4.75623	12.1048	1264	1264	MS2	20/24	PC.raw
	High	GANVGNATAVSR	ANID_06196	1	1	CID		60.5995			1	2	558.794	1116.58	5.30124	14.1431	1644	1644	MS2	18/22	PB.raw
	High	RAQNHGSQPSDGSLK	ANID_06196	1	1	CID		17.0421			1	3	527.931	1581.78	3.58221	7.98534	515	515	MS2	25/56	PB.raw
	High	IPWSEmPLEFLHSYR	ANID_06196	1	1	CID	M6(Oxidation)	79.4366			1	3	640.985	1920.94	5.47198	37.2125	5659	5659	MS2	29/56	PB.raw
	High	GIGLLSPTAIAAR	ANID_06196	1	1	CID		66.4061			1	2	620.378	1239.75	5.98181	31.6951	4869	4869	MS2	18/24	PB.raw
	High	GANVGNATAVSR	ANID_06196	1	1	CID		12.6727			1	2	558.794	1116.58	5.19192	14.5755	1720	1720	MS2	16/22	PC.raw
ANID_05129	34.63	19	13	644	69.8737	5.13525	93.1161	Aspergillus nidulans FGSC A4 hsp70-like protein (645 aa)
	Confidence Icon	Sequence	Protein Accessions	# Proteins	# Protein Groups	Activation Type	Modifications	Probability			Rank	Charge	m/z [Da]	MH+ [Da]	ΔM [ppm]	RT [min]	First Scan	Last Scan	MS Order	Ions Matched	Spectrum File	Annotation
	High	SINPDEAVAYGAAVQAAILSGDTSSK	ANID_05129	1	1	CID		114.922			1	2	1268.13	2535.26	1.90644	41.648	6411	6411	MS2	25/50	PA.raw
	High	ATAGDTHLGGEDFDNR	ANID_05129	1	1	CID		106.581			1	2	838.373	1675.74	4.88614	18.2694	2678	2678	MS2	23/30	PA.raw
	High	NQVAMNPHNTVFDAK	ANID_05129	1	1	CID		101.08			1	2	843.41	1685.81	3.5201	19.9733	3039	3039	MS2	23/28	PA.raw
	High	ELEGVANPIISAAYAAAGGAPGGAAPGAGAAPGGGAGFR	ANID_05129	1	1	CID		82.2065			1	2	1661.33	3321.66	-1.80039	40.5839	6270	6270	MS2	27/76	PA.raw
	High	IINEPTAAAIAYGLDK	ANID_05129	1	1	CID		116.837			1	2	830.456	1659.91	5.89527	32.7374	5038	5038	MS2	24/30	PB.raw
	High	IINEPTAAAIAYGLDK	ANID_05129	1	1	CID		130.288			1	2	830.452	1659.9	1.18869	31.7496	5123	5123	MS2	23/30	PA.raw
	High	YKAEDEAEAAR	ANID_05129	1	1	CID		58.6079			1	3	418.201	1252.59	5.16285	12.1003	1311	1311	MS2	25/40	PA.raw
	High	NTISEGQLQISEDDKK	ANID_05129	1	1	CID		101.599			1	2	902.953	1804.9	3.10573	19.656	2971	2971	MS2	18/30	PA.raw
	High	SSVHEIVLVGGSTR	ANID_05129	1	1	CID		87.7529			1	2	720.894	1440.78	0.32771	20.3609	3119	3119	MS2	19/26	PA.raw
	High	NQVAmNPHNTVFDAK	ANID_05129	1	1	CID	M5(Oxidation)	111.457			1	2	851.408	1701.81	4.75349	16.7201	2341	2341	MS2	20/28	PA.raw
	High	SSVHEIVLVGGSTR	ANID_05129	1	1	CID		78.1299			1	2	720.897	1440.79	3.63198	20.3978	3126	3126	MS2	16/26	PA.raw
	High	LVNHFVTEFK	ANID_05129	1	1	CID		46.2034			1	2	617.337	1233.67	4.0277	23.1016	3623	3623	MS2	15/18	PA.raw
	High	YKAEDEAEAAR	ANID_05129	1	1	CID		89.8991			1	2	626.796	1252.59	4.00413	12.0965	1310	1310	MS2	18/20	PA.raw
	High	NTISEGQLQISEDDKK	ANID_05129	1	1	CID		74.0658			1	2	902.957	1804.91	7.70472	19.7834	2997	2997	MS2	15/30	PA.raw
	High	LVNHFVTEFK	ANID_05129	1	1	CID		48.0169			1	2	617.338	1233.67	4.72034	24.9513	3598	3598	MS2	14/18	PB.raw
	High	ETAEAFLGGTVNNAVITVPAYFNDSQR	ANID_05129	1	1	CID		91.2759			1	2	1442.71	2884.41	0.127372	41.4625	6395	6395	MS2	20/52	PA.raw
	High	SGKPIIEVEFK	ANID_05129	1	1	CID		51.7084			1	2	623.859	1246.71	4.43816	24.534	3892	3892	MS2	16/20	PA.raw
	High	TTPSFVAFTDTER	ANID_05129	1	1	CID		78.59			1	2	736.36	1471.71	4.6008	30.3954	4613	4613	MS2	17/24	PB.raw
	High	TKDNNLLGK	ANID_05129	1	1	CID		43.3422			1	2	501.786	1002.56	6.60249	11.1577	1113	1113	MS2	11/16	PA.raw
ANID_08211	11.53	20	14	1717	192.996	6.53662	90.2138	Aspergillus nidulans FGSC A4 PHD transcription factor (1718 aa) Rum1 put. HDM
	Confidence Icon	Sequence	Protein Accessions	# Proteins	# Protein Groups	Activation Type	Modifications	Probability			Rank	Charge	m/z [Da]	MH+ [Da]	ΔM [ppm]	RT [min]	First Scan	Last Scan	MS Order	Ions Matched	Spectrum File	Annotation
	High	KIEGAEVLLAYETNLFR	ANID_08211	1	1	CID		141.693			1	2	983.543	1966.08	7.26911	40.4446	6258	6258	MS2	23/32	PA.raw
	High	SSSTHPSHSHNVPLSTR	ANID_08211	1	1	CID		104.986			1	3	610.969	1830.89	4.7994	10.3953	933	933	MS2	29/64	PA.raw
	High	VPVSPETLAAVDAILTK	ANID_08211	1	1	CID		152.556			1	2	862.498	1723.99	3.21946	41.3119	6369	6369	MS2	22/32	PA.raw
	High	NPLDPYSKDPWNLNNLPFHGESLFR	ANID_08211	1	1	CID		78.621			1	3	990.828	2970.47	5.57944	40.0376	6201	6201	MS2	34/96	PA.raw
	High	SSSTHPSHSHNVPLSTR	ANID_08211	1	1	CID		78.4388			1	3	610.97	1830.9	5.9995	10.9337	1035	1035	MS2	32/64	PB.raw
	High	IEGAEVLLAYETNLFR	ANID_08211	1	1	CID		99.4152			1	2	919.491	1837.98	3.32553	45.0055	6824	6824	MS2	19/30	PA.raw
	High	NFNVDLPEVEDLEHIVR	ANID_08211	1	1	CID		136.005			1	2	1019.52	2038.03	4.01508	39.6018	6142	6142	MS2	23/32	PA.raw
	High	IPYHLPGLQELAAFVQR	ANID_08211	1	1	CID		48.2798			1	3	651.366	1952.08	4.11142	42.2588	6481	6481	MS2	27/64	PA.raw
	High	SSSTHPSHSHNVPLSTR	ANID_08211	1	1	CID		84.2969			1	3	610.971	1830.9	8.39969	11.0414	1055	1055	MS2	29/64	PB.raw
	High	SATPHGPSAASQSAPHDAAATPAK	ANID_08211	1	1	CID		60.2246			1	3	743.365	2228.08	4.97426	13.1506	1548	1548	MS2	32/92	PA.raw
	High	VPVSPETLAAVDAILTK	ANID_08211	1	1	CID		43.9523			1	3	575.335	1723.99	3.70731	41.2913	6365	6365	MS2	22/64	PA.raw
	High	SATPHGPSAASQSAPHDAAATPAK	ANID_08211	1	1	CID		47.8439			1	3	743.363	2228.08	2.6732	14.2338	1660	1660	MS2	30/92	PB.raw
	High	ANLNYLDQLAK	ANID_08211	1	1	CID		68.0011			1	2	631.845	1262.68	7.56166	30.2318	4584	4584	MS2	16/20	PB.raw
	High	IINQATAFR	ANID_08211	1	1	CID		45.2784			1	2	517.296	1033.58	5.2699	19.2407	2890	2890	MS2	15/16	PA.raw
	High	RPLDLFR	ANID_08211	1	1	CID		39.5773			1	2	458.774	916.541	5.19667	25.1751	3642	3642	MS2	11/12	PB.raw
	High	LDNILEDDPKPQLK	ANID_08211	1	1	CID		32.0845			1	2	819.443	1637.88	2.45826	25.4004	4049	4049	MS2	11/26	PA.raw
	High	VPVSPETLAAVDAILTK	ANID_08211	1	1	CID		102.655			1	2	862.501	1723.99	6.26414	41.2321	6356	6356	MS2	14/32	PA.raw
	High	ANLNYLDQLAK	ANID_08211	1	1	CID		51.1501			1	2	631.843	1262.68	3.69466	29.346	4742	4742	MS2	13/20	PA.raw
	High	NPTPLEAETR	ANID_08211	1	1	CID		67.4729			1	2	564.291	1127.57	4.8345	16.8847	2376	2376	MS2	12/18	PA.raw
	High	SIQEVEELVENSR	ANID_08211	1	1	CID		48.5976			1	2	766.387	1531.77	4.55814	33.051	5296	5296	MS2	14/24	PA.raw
ANID_04218	27.99	17	8	468	50.5053	9.11475	86.5436	Aspergillus nidulans FGSC A4 elongation factor 1-alpha (469 aa)
	Confidence Icon	Sequence	Protein Accessions	# Proteins	# Protein Groups	Activation Type	Modifications	Probability			Rank	Charge	m/z [Da]	MH+ [Da]	ΔM [ppm]	RT [min]	First Scan	Last Scan	MS Order	Ions Matched	Spectrum File	Annotation
	High	VETGVITPGMVVTFAPANVTTEVK	ANID_04218	1	1	CID		88.6669			1	2	1230.66	2460.31	1.94245	38.0226	5953	5953	MS2	21/46	PA.raw
	High	THINIVVIGHVDSGK	ANID_04218	1	1	CID		83.4283			1	2	794.945	1588.88	1.32592	24.1968	3454	3454	MS2	18/28	PB.raw
	High	VETGVITPGMVVTFAPANVTTEVK	ANID_04218	1	1	CID		104.85			1	2	1230.66	2460.31	2.53784	38.6312	5868	5868	MS2	22/46	PB.raw
	High	VETGVITPGMVVTFAPANVTTEVK	ANID_04218	1	1	CID		76.4065			1	3	820.773	2460.31	0.150817	38.0382	5956	5956	MS2	31/92	PA.raw
	High	nmITGTSQADCAILIIASGTGEFEAGISK	ANID_04218	1	1	CID	N-Term(Carbamidomethyl), M2(Oxidation)	1.73998			1	3	991.155	2971.45	3.98709	44.5171	6445	6445	MS2	26/112	PC.raw
	High	VETGVITPGmVVTFAPANVTTEVK	ANID_04218	1	1	CID	M10(Oxidation)	66.4114			1	2	1238.66	2476.31	2.99746	34.9424	5555	5555	MS2	20/46	PA.raw
	High	THINIVVIGHVDSGK	ANID_04218	1	1	CID		81.1739			1	3	530.301	1588.89	5.6582	24.1056	3442	3442	MS2	28/56	PB.raw
	High	SVEMHHQQLK	ANID_04218	1	1	CID		43.124			1	2	618.815	1236.62	6.0156	10.7683	1004	1004	MS2	14/18	PB.raw
	High	YEVTVIDAPGHR	ANID_04218	1	1	CID		66.6156			1	2	678.853	1356.7	6.32052	21.1411	3274	3274	MS2	17/22	PA.raw
	High	TLLEAIDAIEPPVRPSNKPLR	ANID_04218	1	1	CID		70.6827			1	3	777.115	2329.33	2.70595	32.3944	5201	5201	MS2	29/80	PA.raw
	High	SVEMHHQQLK	ANID_04218	1	1	CID		43.7543			1	2	618.814	1236.62	4.92977	10.6869	990	990	MS2	14/18	PB.raw
	High	SVEMHHQQLK	ANID_04218	1	1	CID		58.5517			1	2	618.814	1236.62	4.63363	10.4031	935	935	MS2	15/18	PA.raw
	High	EHALLAFTLGVR	ANID_04218	1	1	CID		45.7642			1	2	663.884	1326.76	5.57011	33.4527	5135	5135	MS2	18/22	PB.raw
	High	SVEmHHQQLK	ANID_04218	1	1	CID	M4(Oxidation)	66.514			1	2	626.813	1252.62	6.39255	8.02856	532	532	MS2	14/18	PC.raw
	High	YEVTVIDAPGHR	ANID_04218	1	1	CID		59.541			1	2	678.852	1356.7	3.80121	21.9963	3114	3114	MS2	13/22	PB.raw
	High	LPLQDVYK	ANID_04218	1	1	CID		37.9125			1	2	488.282	975.556	5.40172	25.6379	3729	3729	MS2	13/14	PB.raw
	High	LPLQDVYK	ANID_04218	1	1	CID		40.6829			1	2	488.282	975.556	5.52684	25.2067	3649	3649	MS2	13/14	PB.raw
ANID_09407	11.94	18	15	1860	204.856	6.02393	83.3846	Aspergillus nidulans FGSC A4 fatty acid synthase subunit alpha (1861 aa)
	Confidence Icon	Sequence	Protein Accessions	# Proteins	# Protein Groups	Activation Type	Modifications	Probability			Rank	Charge	m/z [Da]	MH+ [Da]	ΔM [ppm]	RT [min]	First Scan	Last Scan	MS Order	Ions Matched	Spectrum File	Annotation
	High	NVLmTGAGAGSIGAEVLQGLISGGAK	ANID_09407	1	1	CID	M4(Oxidation)	135.835			1	2	1194.14	2387.26	1.84965	44.9456	6817	6817	MS2	29/50	PA.raw
	High	AQNPADFVVEEYLQER	ANID_09407	1	1	CID		131.964			1	2	954.467	1907.93	6.8021	38.0876	5961	5961	MS2	23/30	PA.raw
	High	NVLmTGAGAGSIGAEVLQGLISGGAK	ANID_09407	1	1	CID	M4(Oxidation)	300			1	3	796.426	2387.26	1.23041	44.9044	6809	6809	MS2	36/100	PA.raw
	High	AQNPADFVVEEYLQER	ANID_09407	1	1	CID		68.1204			1	3	636.646	1907.92	4.55574	38.1059	5964	5964	MS2	26/60	PA.raw
	High	AQNPADFVVEEYLQER	ANID_09407	1	1	CID		104.033			1	2	954.464	1907.92	4.05094	37.9815	5945	5945	MS2	22/30	PA.raw
	High	yVHLSEVGNCIGSGIGGTHALR	ANID_09407	1	1	CID	N-Term(Carbamidomethyl)	63.0826			1	3	766.391	2297.16	5.09606	26.2641	4198	4198	MS2	31/84	PA.raw
	High	QDVEALVDYIYDTK	ANID_09407	1	1	CID		107.65			1	2	836.415	1671.82	6.46467	39.0138	6082	6082	MS2	23/26	PA.raw
	High	LHGVAAEAAK	ANID_09407	1	1	CID		8.5396			1	3	322.852	966.542	5.76303	10.7688	1020	1020	MS2	22/36	PA.raw
	High	VVVVTGFSEVGPWGNSR	ANID_09407	1	1	CID		71.1926			1	2	895.47	1789.93	4.84994	33.991	5430	5430	MS2	16/32	PA.raw
	High	LTGIYLDVLESAAR	ANID_09407	1	1	CID		68.2834			1	2	760.92	1520.83	0.56546	38.4366	6004	6004	MS2	20/26	PA.raw
	High	QLLQEIVIEEDLEPFEASK	ANID_09407	1	1	CID		107.124			1	2	1115.58	2230.16	3.47715	42.325	6487	6487	MS2	18/36	PA.raw
	High	FQFPNLPTWDEDIKPLNENLK	ANID_09407	1	1	CID		60.5527			1	3	853.441	2558.31	6.2094	39.4703	6126	6126	MS2	26/80	PA.raw
	High	SSQLQFNALYK	ANID_09407	1	1	CID		48.9472			1	2	649.843	1298.68	3.97592	27.0488	4353	4353	MS2	16/20	PA.raw
	High	GAQVIGIHPK	ANID_09407	1	1	CID		52.9392			1	2	510.306	1019.61	5.53346	15.6666	2103	2103	MS2	13/18	PA.raw
	High	IVEIGPADTLGGMAR	ANID_09407	1	1	CID		10.7398			1	2	750.4	1499.79	3.0946	30.025	4840	4840	MS2	14/28	PA.raw
	High	ETAEEFKR	ANID_09407	1	1	CID		53.1457			1	2	505.254	1009.5	6.07617	11.0026	1076	1076	MS2	12/14	PA.raw
	High	IMLTNLLR	ANID_09407	1	1	CID		30.3425			1	2	487.299	973.591	4.8272	33.0765	5301	5301	MS2	12/14	PA.raw
	High	TGEPVDDKDVK	ANID_09407	1	1	CID		48.4213			1	2	601.802	1202.6	5.19518	10.9176	1056	1056	MS2	14/20	PA.raw
ANID_01375	23.8	17	10	542	60.1801	5.12256	78.5435	Aspergillus nidulans FGSC A4 conserved hypothetical protein (543 aa) RXT2-like (Rpd3L)
	Confidence Icon	Sequence	Protein Accessions	# Proteins	# Protein Groups	Activation Type	Modifications	Probability			Rank	Charge	m/z [Da]	MH+ [Da]	ΔM [ppm]	RT [min]	First Scan	Last Scan	MS Order	Ions Matched	Spectrum File	Annotation
	High	NENDFSGPDDPITQPTNR	ANID_01375	1	1	CID		155.126			1	2	1008.95	2016.89	0.731541	24.6228	3537	3537	MS2	20/34	PB.raw
	High	GADEDDIEPVEESR	ANID_01375	1	1	CID		64.7201			1	2	780.839	1560.67	3.57997	19.8649	3015	3015	MS2	20/26	PA.raw
	High	AQTNAGPPQHDADSR	ANID_01375	1	1	CID		91.1748			1	2	782.862	1564.72	3.86567	9.66454	785	785	MS2	19/28	PA.raw
	High	GLEHMHESLLR	ANID_01375	1	1	CID		52.6384			1	3	441.23	1321.68	5.23744	18.8742	2807	2807	MS2	20/40	PA.raw
	High	HPSELPSHPSLSHAYTSK	ANID_01375	1	1	CID		53.1116			1	3	658.997	1974.98	4.86754	17.9206	2384	2384	MS2	25/68	PB.raw
	High	IEHAGYTR	ANID_01375	1	1	CID		36.2841			1	3	316.165	946.479	5.44217	10.2434	905	905	MS2	18/28	PB.raw
	High	IEHAGYTR	ANID_01375	1	1	CID		38.8083			1	3	316.165	946.48	5.82908	10.0111	848	848	MS2	16/28	PA.raw
	High	YILHHNPVR	ANID_01375	1	1	CID		40.0642			1	2	574.823	1148.64	4.68521	14.355	1677	1677	MS2	14/16	PB.raw
	High	ALSHmTQAIEAK	ANID_01375	1	1	CID	M5(Oxidation)	70.2663			1	2	658.34	1315.67	4.64042	12.4441	1388	1388	MS2	15/22	PA.raw
	High	ALSHMTQAIEAK	ANID_01375	1	1	CID		35.223			1	2	650.343	1299.68	4.44804	18.7805	2541	2541	MS2	14/22	PB.raw
	High	ALSHmTQAIEAK	ANID_01375	1	1	CID	M5(Oxidation)	72.7298			1	2	658.34	1315.67	3.80539	13.7533	1573	1573	MS2	15/22	PB.raw
	High	EGAMGYIHAEGLYK	ANID_01375	1	1	CID		87.6333			1	2	769.872	1538.74	3.90756	26.5637	3911	3911	MS2	16/26	PB.raw
	High	GADEDDIEPVEESR	ANID_01375	1	1	CID		52.0056			1	2	780.839	1560.67	2.71959	19.7757	2995	2995	MS2	17/26	PA.raw
	High	ILETDGmVGK	ANID_01375	1	1	CID	M7(Oxidation)	41.2262			1	2	539.779	1078.55	4.6526	16.4467	2279	2279	MS2	15/18	PA.raw
	High	ALSHmTQAIEAK	ANID_01375	1	1	CID	M5(Oxidation)	64.2583			1	2	658.34	1315.67	4.36208	13.7108	1564	1564	MS2	15/22	PB.raw
	High	GLEHMHESLLR	ANID_01375	1	1	CID		57.9748			1	2	661.341	1321.67	4.48565	18.8988	2813	2813	MS2	15/20	PA.raw
	High	IEHAGYTR	ANID_01375	1	1	CID		45.9531			1	2	473.744	946.48	6.35918	10.247	906	906	MS2	12/14	PB.raw
ANID_09517	24.95	19	12	521	56.6068	6.81494	75.2344	Aspergillus nidulans FGSC A4 conserved hypothetical protein (522 aa) PHD finger and BAH domain protein (Snt2)
	Confidence Icon	Sequence	Protein Accessions	# Proteins	# Protein Groups	Activation Type	Modifications	Probability			Rank	Charge	m/z [Da]	MH+ [Da]	ΔM [ppm]	RT [min]	First Scan	Last Scan	MS Order	Ions Matched	Spectrum File	Annotation
	High	RGAASSNLTNGAKPDSEK	ANID_09517	1	1	CID		56.5518			1	3	601.64	1802.91	3.68051	10.6215	985	985	MS2	28/68	PA.raw
	High	KQPASLTTNATNENAAK	ANID_09517	1	1	CID		147.241			1	2	879.959	1758.91	6.92737	13.0116	1516	1516	MS2	23/32	PA.raw
	High	VFTAAPGVAPGQSDSNmVTFDDR	ANID_09517	1	1	CID	M17(Oxidation)	103.261			1	2	1199.56	2398.1	2.78871	27.0904	4362	4362	MS2	22/44	PA.raw
	High	DGIPGTSSFLAKPDDTPSSSNSSR	ANID_09517	1	1	CID		139.723			1	2	1212.07	2423.14	3.39112	26.2409	4193	4193	MS2	19/46	PA.raw
	High	HASEIEDFDGYRK	ANID_09517	1	1	CID		65.3043			1	3	522.913	1566.73	4.50984	18.5075	2728	2728	MS2	23/48	PA.raw
	High	KQPASLTTNATNENAAK	ANID_09517	1	1	CID		95.4699			1	2	879.958	1758.91	5.88636	14.487	1700	1700	MS2	24/32	PB.raw
	High	VFTAAPGVAPGQSDSNmVTFDDR	ANID_09517	1	1	CID	M17(Oxidation)	142.386			1	2	1199.56	2398.1	2.07608	27.3883	4421	4421	MS2	26/44	PA.raw
	High	KQPASLTTNATNENAAK	ANID_09517	1	1	CID		44.8056			1	3	586.974	1758.91	4.7683	12.999	1513	1513	MS2	25/64	PA.raw
	High	GAASSNLTNGAKPDSEK	ANID_09517	1	1	CID		75.4601			1	2	823.908	1646.81	6.17791	12.1558	1324	1324	MS2	20/32	PA.raw
	High	GAASSNLTNGAKPDSEK	ANID_09517	1	1	CID		84.2406			1	2	823.906	1646.81	4.32479	12.0784	1306	1306	MS2	17/32	PA.raw
	High	VFTAAPGVAPGQSDSNmVTFDDR	ANID_09517	1	1	CID	M17(Oxidation)	144.632			1	2	1199.56	2398.1	2.17788	27.4903	4441	4441	MS2	21/44	PA.raw
	High	SLTAANGSNSAAAK	ANID_09517	1	1	CID		64.0928			1	2	631.823	1262.64	3.39264	10.9351	1060	1060	MS2	19/26	PA.raw
	High	VFTAAPGVAPGQSDSNmVTFDDR	ANID_09517	1	1	CID	M17(Oxidation)	128.928			1	2	1199.55	2398.1	0.0399608	27.425	4427	4427	MS2	20/44	PA.raw
	High	QPASLTTNATNENAAK	ANID_09517	1	1	CID		88.6165			1	2	815.909	1630.81	4.10272	15.464	2057	2057	MS2	17/30	PA.raw
	High	HASEIEDFDGYRK	ANID_09517	1	1	CID		62.4768			1	2	783.863	1566.72	0.661669	18.5268	2732	2732	MS2	17/24	PA.raw
	High	YVLVEVGKR	ANID_09517	1	1	CID		57.6831			1	2	531.822	1062.64	5.40998	19.2195	2885	2885	MS2	15/16	PA.raw
	High	NAAPRPNYAEDR	ANID_09517	1	1	CID		66.7889			1	2	687.333	1373.66	2.02639	12.3254	1362	1362	MS2	9/22	PA.raw
	High	YVLVEVGK	ANID_09517	1	1	CID		23.5222			1	2	453.771	906.535	5.7861	23.2218	3645	3645	MS2	12/14	PA.raw
	High	HASEIEDFDGYR	ANID_09517	1	1	CID		63.2462			1	2	719.819	1438.63	5.04753	21.6677	3371	3371	MS2	18/22	PA.raw
ANID_04022	25.87	17	13	750	82.104	7.21045	70.434	Aspergillus nidulans FGSC A4 conserved hypothetical protein (751 aa) ???
	Confidence Icon	Sequence	Protein Accessions	# Proteins	# Protein Groups	Activation Type	Modifications	Probability			Rank	Charge	m/z [Da]	MH+ [Da]	ΔM [ppm]	RT [min]	First Scan	Last Scan	MS Order	Ions Matched	Spectrum File	Annotation
	High	AASEAPLAPAPAAGNPAGSTPVSEGLTQAR	ANID_04022	1	1	CID		55.6526			1	3	920.475	2759.41	5.40026	27.1127	4367	4367	MS2	40/116	PA.raw
	High	TSDELYAITENVAYALK	ANID_04022	1	1	CID		79.6077			1	2	950.983	1900.96	2.69373	41.8971	6440	6440	MS2	21/32	PA.raw
	High	TPYPDYFNSPYGPPPLPPPGHPRP	ANID_04022	1	1	CID		121.501			1	3	887.44	2660.31	5.1113	31.4293	5063	5063	MS2	36/92	PA.raw
	High	VGHQNPFLQGGFKPTPAQYR	ANID_04022	1	1	CID		124.453			1	3	748.06	2242.16	5.8911	24.4241	3874	3874	MS2	34/76	PA.raw
	High	AASEAPLAPAPAAGNPAGSTPVSEGLTQAR	ANID_04022	1	1	CID		300			1	2	1380.2	2759.4	0.450495	27.0631	4356	4356	MS2	27/58	PA.raw
	High	KAAELEAASR	ANID_04022	1	1	CID		54.0672			1	2	523.288	1045.57	5.19152	10.6568	993	993	MS2	17/18	PA.raw
	High	GPGPLHQPPPQPYR	ANID_04022	1	1	CID		7.59726			1	3	514.274	1540.81	4.47216	17.8883	2595	2595	MS2	24/52	PA.raw
	High	KLERPQVFEDKK	ANID_04022	1	1	CID		50.3807			1	2	758.931	1516.85	3.72359	14.5823	1863	1863	MS2	17/22	PA.raw
	High	KLERPQVFEDKK	ANID_04022	1	1	CID		53.1009			1	2	758.928	1516.85	-0.139263	14.4791	1839	1839	MS2	16/22	PA.raw
	High	GPGPLHQPPPQPYR	ANID_04022	1	1	CID		28.9272			1	3	514.274	1540.81	3.99681	17.8476	2586	2586	MS2	23/52	PA.raw
	High	RTEAmLNHWAR	ANID_04022	1	1	CID	M5(Oxidation)	47.1277			1	3	467.569	1400.69	5.72942	14.4266	1826	1826	MS2	24/40	PA.raw
	High	FQNPPREDGIAK	ANID_04022	1	1	CID		30.4187			1	2	686.357	1371.71	3.80796	15.6	2088	2088	MS2	15/22	PA.raw
	High	FGVDHVPK	ANID_04022	1	1	CID		38.612			1	2	449.745	898.483	5.46312	16.4753	2286	2286	MS2	14/14	PA.raw
	High	NAPEFLQRPDPYK	ANID_04022	1	1	CID		40.1172			1	2	787.902	1574.8	0.128917	22.9516	3601	3601	MS2	15/24	PA.raw
	High	AGPNNPNPDGWR	ANID_04022	1	1	CID		94.5677			1	2	647.802	1294.6	2.59496	18.2915	2683	2683	MS2	15/22	PA.raw
	High	VWQDEFLAIDK	ANID_04022	1	1	CID		36.0583			1	2	682.352	1363.7	5.06219	33.7222	5387	5387	MS2	16/20	PA.raw
	High	FGVDHVPK	ANID_04022	1	1	CID		44.7316			1	2	449.745	898.483	5.66692	16.7354	2344	2344	MS2	12/14	PA.raw
ANID_08870	40.23	13	8	256	29.0958	10.0376	67.3708	Aspergillus nidulans FGSC A4 conserved hypothetical protein (257 aa) Ribosomal S3Ae family
	Confidence Icon	Sequence	Protein Accessions	# Proteins	# Protein Groups	Activation Type	Modifications	Probability			Rank	Charge	m/z [Da]	MH+ [Da]	ΔM [ppm]	RT [min]	First Scan	Last Scan	MS Order	Ions Matched	Spectrum File	Annotation
	High	IFEVSLADLQGDEDHAFR	ANID_08870	1	1	CID		154.775			1	2	1031.5	2062	4.20669	36.0548	5523	5523	MS2	25/34	PB.raw
	High	nCLTNFHGLDFTTDK	ANID_08870	1	1	CID	N-Term(Carbamidomethyl)	1			1	2	891.911	1782.82	2.09215	30.5591	4647	4647	MS2	24/28	PB.raw
	High	FDLGALLNLHGESTTDDK	ANID_08870	1	1	CID		154.775			1	2	973.485	1945.96	6.26869	38.5989	5862	5862	MS2	24/34	PB.raw
	High	FDLGALLNLHGESTTDDK	ANID_08870	1	1	CID		122.866			1	2	973.482	1945.96	3.38312	38.5095	5850	5850	MS2	22/34	PB.raw
	High	FDLGALLNLHGESTTDDK	ANID_08870	1	1	CID		156.536			1	2	973.488	1945.97	9.34244	38.6732	5876	5876	MS2	25/34	PB.raw
	High	FDLGALLNLHGESTTDDKGQK	ANID_08870	1	1	CID		141.157			1	3	753.715	2259.13	2.00236	36.2006	5461	5461	MS2	30/80	PC.raw
	High	FDLGALLNLHGESTTDDKGQK	ANID_08870	1	1	CID		112.326			1	3	753.716	2259.13	3.94759	35.5554	5452	5452	MS2	34/80	PB.raw
	High	ATQGIYPLQHVHIR	ANID_08870	1	1	CID		87.8931			1	2	816.954	1632.9	2.52145	24.4679	3506	3506	MS2	20/26	PB.raw
	High	KWQSLIEANVTVK	ANID_08870	1	1	CID		67.5755			1	2	758.433	1515.86	4.22288	28.1332	4197	4197	MS2	18/24	PB.raw
	High	LRVDEIQGK	ANID_08870	1	1	CID		18.4676			1	3	353.207	1057.61	5.23226	17.4908	2313	2313	MS2	22/32	PB.raw
	High	FDLGALLNLHGESTTDDK	ANID_08870	1	1	CID		79.1659			1	3	649.323	1945.96	2.62345	38.8806	5788	5788	MS2	26/68	PC.raw
	High	eASSCSLAQLTSK	ANID_08870	1	1	CID	N-Term(Carbamidomethyl)	6.00814			1	2	691.335	1381.66	0.0463902	22.5714	3191	3191	MS2	13/24	PB.raw
	High	LRVDEIQGK	ANID_08870	1	1	CID		37.4382			1	2	529.307	1057.61	5.47582	17.4321	2302	2302	MS2	12/16	PB.raw
ANID_10202	39.23	15	9	390	42.7241	5.61768	67.2439	Aspergillus nidulans FGSC A4 70kDal heat shock protein (391 aa)
	Confidence Icon	Sequence	Protein Accessions	# Proteins	# Protein Groups	Activation Type	Modifications	Probability			Rank	Charge	m/z [Da]	MH+ [Da]	ΔM [ppm]	RT [min]	First Scan	Last Scan	MS Order	Ions Matched	Spectrum File	Annotation
	High	SINPDEAVAYGAAVQAGILSGK	ANID_10202	1	1	CID		125.073			1	2	1066.06	2131.11	3.43383	38.203	5973	5973	MS2	24/42	PA.raw
	High	LSTTEIEQmIDDAAK	ANID_10202	1	1	CID	M9(Oxidation)	76.9466			1	2	840.905	1680.8	1.2977	31.9023	5142	5142	MS2	19/28	PA.raw
	High	SINPDEAVAYGAAVQAGILSGK	ANID_10202	1	1	CID		80.9851			1	3	711.042	2131.11	3.82848	38.2077	5974	5974	MS2	31/84	PA.raw
	High	aGEAALECVFEVDVNGILK	ANID_10202	1	1	CID	N-Term(Carbamidomethyl)	3.65356			1	2	1017.52	2034.03	5.13786	44.5867	6454	6454	MS2	18/36	PC.raw
	High	TLSNATQTSVEIDSLFDGEDFNTSITR	ANID_11227 ; ANID_10202	2	2	CID		151.764			1	2	1481.2	2961.4	0.310311	41.4305	6391	6391	MS2	21/52	PA.raw
	High	TFTTVVDNQTTVQFPVYQGER	ANID_10202	1	1	CID		68.8309			1	2	1215.6	2430.19	-0.60696	33.0112	5288	5288	MS2	17/40	PA.raw
	High	SINPDEAVAYGAAVQAGILSGK	ANID_10202	1	1	CID		107.182			1	2	1066.06	2131.12	5.95414	39.1132	5952	5952	MS2	20/42	PB.raw
	High	SINPDEAVAYGAAVQAGILSGK	ANID_10202	1	1	CID		31.3142			1	3	711.044	2131.12	6.14831	39.1189	5953	5953	MS2	23/84	PB.raw
	High	aGEAALECVFEVDVNGILK	ANID_10202	1	1	CID	N-Term(Carbamidomethyl)	1			1	3	678.682	2034.03	5.61136	44.5173	6751	6751	MS2	22/72	PA.raw
	High	LSTTEIEQMIDDAAK	ANID_10202	1	1	CID		85.8267			1	2	832.909	1664.81	3.97502	38.874	6059	6059	MS2	19/28	PA.raw
	High	ARFEDLNAK	ANID_11227 ; ANID_10202	2	2	CID		25.1781			1	3	355.191	1063.56	4.92917	15.5644	2080	2080	MS2	22/32	PA.raw
	High	aGEAALECVFEVDVNGILK	ANID_10202	1	1	CID	N-Term(Carbamidomethyl)	1			1	2	1017.52	2034.03	3.75755	44.4224	6660	6660	MS2	17/36	PB.raw
	High	SANITISNAVGK	ANID_10202	1	1	CID		48.5158			1	2	587.827	1174.65	3.69384	20.0228	3050	3050	MS2	17/22	PA.raw
	High	NQVDEIVLVGGSTR	ANID_11227 ; ANID_10202	2	2	CID		50.2477			1	2	743.896	1486.79	-0.33713	27.645	4473	4473	MS2	13/26	PA.raw
	High	SFSGTLEPVQQVLK	ANID_11227 ; ANID_10202	2	2	CID		58.5625			1	2	766.924	1532.84	5.2596	31.1076	5027	5027	MS2	14/26	PA.raw
ANID_11227	37.37	13	9	372	40.8119	5.70654	66.4901	Aspergillus nidulans FGSC A4 heat shock protein 70 (373 aa)
	Confidence Icon	Sequence	Protein Accessions	# Proteins	# Protein Groups	Activation Type	Modifications	Probability			Rank	Charge	m/z [Da]	MH+ [Da]	ΔM [ppm]	RT [min]	First Scan	Last Scan	MS Order	Ions Matched	Spectrum File	Annotation
	High	IINEPTAAAIAYGLGSGK	ANID_11227	1	1	CID		122.691			1	2	873.48	1745.95	4.87902	33.5356	5147	5147	MS2	25/34	PB.raw
	High	VVDQGGNPAVEVEYLGETK	ANID_11227	1	1	CID		144.105			1	2	1002.5	2004	2.06693	30.0513	4546	4546	MS2	22/36	PB.raw
	High	IINEPTAAAIAYGLGSGK	ANID_11227	1	1	CID		156.536			1	2	873.477	1745.95	2.15229	32.3229	5186	5186	MS2	27/34	PA.raw
	High	ATAGDTHLGGQDFDTNLLEHFK	ANID_11227	1	1	CID		134.08			1	3	796.381	2387.13	1.16969	31.408	5059	5059	MS2	30/84	PA.raw
	High	TLSNATQTSVEIDSLFDGEDFNTSITR	ANID_11227 ; ANID_10202	2	2	CID		151.764			1	2	1481.2	2961.4	0.310311	41.4305	6391	6391	MS2	21/52	PA.raw
	High	ATAGDTHLGGQDFDTNLLEHFKK	ANID_11227	1	1	CID		138.116			1	3	839.081	2515.23	2.25092	28.5301	4608	4608	MS2	30/88	PA.raw
	High	VVDQGGNPAVEVEYLGETK	ANID_11227	1	1	CID		104.216			1	2	1002.51	2004	5.35624	29.2249	4721	4721	MS2	24/36	PA.raw
	High	VVDQGGNPAVEVEYLGETK	ANID_11227	1	1	CID		44.9869			1	3	668.672	2004	3.91807	29.2639	4729	4729	MS2	31/72	PA.raw
	High	VVDQGGNPAVEVEYLGETK	ANID_11227	1	1	CID		141.157			1	2	1002.5	2004	3.34611	29.361	4745	4745	MS2	24/36	PA.raw
	High	ARFEDLNAK	ANID_11227 ; ANID_10202	2	2	CID		25.1781			1	3	355.191	1063.56	4.92917	15.5644	2080	2080	MS2	22/32	PA.raw
	High	NQVDEIVLVGGSTR	ANID_11227 ; ANID_10202	2	2	CID		50.2477			1	2	743.896	1486.79	-0.33713	27.645	4473	4473	MS2	13/26	PA.raw
	High	NQAAMNPQNTIFDIK	ANID_11227	1	1	CID		52.4755			1	2	852.923	1704.84	0.99577	30.5592	4944	4944	MS2	18/28	PA.raw
	High	SFSGTLEPVQQVLK	ANID_11227 ; ANID_10202	2	2	CID		58.5625			1	2	766.924	1532.84	5.2596	31.1076	5027	5027	MS2	14/26	PA.raw
ANID_04443	22.22	12	11	774	86.7716	6.82959	63.4916	Aspergillus nidulans FGSC A4 cobalamin-independent methionine synthase (775 aa)
	Confidence Icon	Sequence	Protein Accessions	# Proteins	# Protein Groups	Activation Type	Modifications	Probability			Rank	Charge	m/z [Da]	MH+ [Da]	ΔM [ppm]	RT [min]	First Scan	Last Scan	MS Order	Ions Matched	Spectrum File	Annotation
	High	LKEAGVEDVQIDEPVLVFDLPLK	ANID_04443	1	1	CID		99.0735			1	3	856.141	2566.41	2.94634	41.5483	6402	6402	MS2	36/88	PA.raw
	High	DDVHQSVQAQQLALALRDEVVDLEAAGVK	ANID_04443	1	1	CID		103.95			1	3	1039.88	3117.62	1.21624	42.7043	6529	6529	MS2	36/112	PA.raw
	High	LAANPKPVVEFLEAK	ANID_04443	1	1	CID		110.275			1	3	542.65	1625.93	5.16206	30.0806	4851	4851	MS2	33/56	PA.raw
	High	EAGVEDVQIDEPVLVFDLPLK	ANID_04443	1	1	CID		91.5872			1	2	1163.12	2325.23	2.06054	44.909	6810	6810	MS2	22/40	PA.raw
	High	EAGIVTRPVILGPVSFLTLAK	ANID_04443	1	1	CID		106.473			1	2	1091.16	2181.31	4.21341	41.8449	6436	6436	MS2	21/40	PA.raw
	High	NLDPEVQDWFSFAVEK	ANID_04443	1	1	CID		118.221			1	2	962.462	1923.92	1.89817	43.1688	6592	6592	MS2	22/30	PA.raw
	High	LPLFPTTTIGSFPQTK	ANID_04443	1	1	CID		125.237			1	2	874.49	1747.97	5.91708	36.6933	5774	5774	MS2	19/30	PA.raw
	High	HIGPGVYDIHSPR	ANID_04443	1	1	CID		78.744			1	3	483.256	1447.75	5.89698	18.8528	2802	2802	MS2	31/48	PA.raw
	High	HIGPGVYDIHSPR	ANID_04443	1	1	CID		56.8918			1	3	483.255	1447.75	5.07489	20.0002	2754	2754	MS2	25/48	PB.raw
	High	NPEQLDSVIGALGPK	ANID_04443	1	1	CID		76.1344			1	2	769.418	1537.83	4.00784	33.6706	5377	5377	MS2	18/28	PA.raw
	High	EREDYLQWAVAAFR	ANID_04443	1	1	CID		117.566			1	2	877.437	1753.87	0.86312	38.8114	6052	6052	MS2	21/26	PA.raw
	High	LGSLGAQAPR	ANID_04443	1	1	CID		52.9793			1	2	485.28	969.553	5.65919	16.93	2387	2387	MS2	17/18	PA.raw
ANID_01453	18.46	13	9	677	75.0195	5.19873	60.8704	Aspergillus nidulans FGSC A4 conserved hypothetical protein (678 aa) Dep1 (Rpd3L)
	Confidence Icon	Sequence	Protein Accessions	# Proteins	# Protein Groups	Activation Type	Modifications	Probability			Rank	Charge	m/z [Da]	MH+ [Da]	ΔM [ppm]	RT [min]	First Scan	Last Scan	MS Order	Ions Matched	Spectrum File	Annotation
	High	SQQIAHQTAYNQEVSVLAGVAK	ANID_01453	1	1	CID		137.615			1	2	1171.62	2342.22	5.953	26.9439	4332	4332	MS2	26/42	PA.raw
	High	SQQIAHQTAYNQEVSVLAGVAK	ANID_01453	1	1	CID		122.464			1	3	781.41	2342.21	1.98635	26.9259	4328	4328	MS2	34/84	PA.raw
	High	VNQEDTLADDIPESDLPSAPTK	ANID_01453	1	1	CID		101.839			1	2	1178.07	2355.13	3.00596	29.8625	4809	4809	MS2	22/42	PA.raw
	High	FKTDDVSPQHYIPFPTR	ANID_01453	1	1	CID		126.32			1	3	683.349	2048.03	4.37279	28.3886	4585	4585	MS2	28/64	PA.raw
	High	TDDVSPQHYIPFPTR	ANID_01453	1	1	CID		66.5801			1	2	886.938	1772.87	5.16172	28.4451	4595	4595	MS2	13/28	PA.raw
	High	APASHHQSTIPR	ANID_01453	1	1	CID		63.6959			1	2	651.343	1301.68	5.43515	8.83574	651	651	MS2	15/22	PA.raw
	High	IATENDSEAETER	ANID_01453	1	1	CID		82.2213			1	2	732.829	1464.65	4.33647	13.2499	1569	1569	MS2	18/24	PA.raw
	High	TSAMDSLAVLER	ANID_01453	1	1	CID		66.7718			1	2	646.83	1292.65	0.55543	31.0013	5005	5005	MS2	16/22	PA.raw
	High	GPNPTHPELLR	ANID_01453	1	1	CID		71.3632			1	2	615.837	1230.67	5.53991	17.9936	2619	2619	MS2	15/20	PA.raw
	High	TNIVLSATSYGPSPSK	ANID_01453	1	1	CID		38.5066			1	2	811.426	1621.85	1.4029	26.0174	4147	4147	MS2	19/30	PA.raw
	High	TSAmDSLAVLER	ANID_01453	1	1	CID	M4(Oxidation)	96.6486			1	2	654.829	1308.65	3.03513	26.0134	4146	4146	MS2	15/22	PA.raw
	High	APASHHQSTIPR	ANID_01453	1	1	CID		50.5094			1	2	651.34	1301.67	1.30887	8.90694	663	663	MS2	13/22	PB.raw
	High	GPNPTHPELLR	ANID_01453	1	1	CID		66.0605			1	2	615.836	1230.66	4.54801	17.9454	2608	2608	MS2	15/20	PA.raw
ANID_04794	32.95	11	8	261	29.4206	9.96436	59.2458	Aspergillus nidulans FGSC A4 40S ribosomal protein S4 (262 aa)
	Confidence Icon	Sequence	Protein Accessions	# Proteins	# Protein Groups	Activation Type	Modifications	Probability			Rank	Charge	m/z [Da]	MH+ [Da]	ΔM [ppm]	RT [min]	First Scan	Last Scan	MS Order	Ions Matched	Spectrum File	Annotation
	High	ESNVFVIGQDKPWISLPK	ANID_04794	1	1	CID		86.7612			1	2	1029.06	2057.12	5.83274	36.1676	5539	5539	MS2	18/34	PB.raw
	High	TDPTYPAGFMDVITIEK	ANID_04794	1	1	CID		102.078			1	2	949.472	1897.94	6.01274	39.4737	5996	5996	MS2	22/32	PB.raw
	High	TDPTYPAGFmDVITIEK	ANID_04794	1	1	CID	M10(Oxidation)	83.1424			1	2	957.473	1913.94	9.38466	39.4008	5985	5985	MS2	23/32	PB.raw
	High	HDGGFNIVHVK	ANID_04794	1	1	CID		46.7476			1	3	408.218	1222.64	6.31851	19.8408	2720	2720	MS2	22/40	PB.raw
	High	RLSAPSHWLLDK	ANID_04794	1	1	CID		51.9365			1	3	474.936	1422.79	5.75584	25.3753	3685	3685	MS2	19/44	PB.raw
	High	ERHDGGFNIVHVK	ANID_04794	1	1	CID		67.5451			1	3	503.266	1507.78	5.19611	18.5603	2505	2505	MS2	27/48	PB.raw
	High	HDGGFNIVHVK	ANID_04794	1	1	CID		61.9135			1	2	611.822	1222.64	2.76018	19.8492	2722	2722	MS2	14/20	PB.raw
	High	dCLPLIVFIR	ANID_04794	1	1	CID	N-Term(Carbamidomethyl)	1			1	2	623.358	1245.71	5.08348	43.6771	6352	6352	MS2	15/18	PC.raw
	High	dCLPLIVFIR	ANID_04794	1	1	CID	N-Term(Carbamidomethyl)	1			1	2	623.358	1245.71	5.67143	43.2965	6509	6509	MS2	14/18	PB.raw
	High	VGVVTHR	ANID_04794	1	1	CID		27.7847			1	2	384.232	767.457	5.53547	9.50173	768	768	MS2	11/12	PB.raw
	High	IQAEEAEYK	ANID_04794	1	1	CID		63.1935			1	2	540.767	1080.53	6.30635	15.6751	1928	1928	MS2	14/16	PB.raw
ANID_05746	29.91	13	8	438	47.4624	5.56689	58.6535	Aspergillus nidulans FGSC A4 enolase (439 aa)
	Confidence Icon	Sequence	Protein Accessions	# Proteins	# Protein Groups	Activation Type	Modifications	Probability			Rank	Charge	m/z [Da]	MH+ [Da]	ΔM [ppm]	RT [min]	First Scan	Last Scan	MS Order	Ions Matched	Spectrum File	Annotation
	High	TSDFQIVGDDLTVTNPLR	ANID_05746	1	1	CID		110.112			1	2	996.014	1991.02	6.56169	36.4913	5741	5741	MS2	23/34	PA.raw
	High	TSDFQIVGDDLTVTNPLR	ANID_05746	1	1	CID		96.0559			1	2	996.012	1991.02	4.47715	37.2298	5662	5662	MS2	23/34	PB.raw
	High	VNQIGTLTESIQAAK	ANID_05746	1	1	CID		118.173			1	2	786.935	1572.86	2.83798	27.987	4527	4527	MS2	21/28	PA.raw
	High	GNPTVEVDVVTETGLHR	ANID_05746	1	1	CID		106.246			1	2	911.973	1822.94	4.97705	26.5525	4251	4251	MS2	21/32	PA.raw
	High	LAFQEFmIVPDTASSFSEGLR	ANID_05746	1	1	CID	M7(Oxidation)	83.9576			1	2	1181.08	2361.15	4.70032	41.4258	6390	6390	MS2	22/40	PA.raw
	High	IEEELGENAVYAGQNFR	ANID_05746	1	1	CID		71.8698			1	2	969.969	1938.93	5.64336	28.2061	4560	4560	MS2	19/32	PA.raw
	High	LAFQEFMIVPDTASSFSEGLR	ANID_05746	1	1	CID		85.579			1	2	1173.08	2345.16	3.91743	44.6398	6768	6768	MS2	21/40	PA.raw
	High	AIVPSGASTGQHEAHELR	ANID_05746	1	1	CID		111.039			1	2	930.474	1859.94	2.64105	16.4277	2275	2275	MS2	17/34	PA.raw
	High	SNLGANAILGVSLAIAK	ANID_05746	1	1	CID		57.7348			1	2	806.483	1611.96	9.61583	39.3036	5974	5974	MS2	16/32	PB.raw
	High	VNQIGTLTESIQAAK	ANID_05746	1	1	CID		72.7161			1	2	786.935	1572.86	1.90666	27.7881	4499	4499	MS2	16/28	PA.raw
	High	VNQIGTLTESIQAAK	ANID_05746	1	1	CID		22.3609			1	2	786.935	1572.86	1.67383	28.1044	4547	4547	MS2	13/28	PA.raw
	High	VNQIGTLTESIQAAK	ANID_05746	1	1	CID		27.5462			1	2	786.935	1572.86	2.44993	29.131	4371	4371	MS2	14/28	PB.raw
	High	sCNALLLK	ANID_05746	1	1	CID	N-Term(Carbamidomethyl)	1			1	2	459.76	918.513	5.49654	20.4395	3135	3135	MS2	12/14	PA.raw
ANID_05520	31.82	10	8	264	29.4303	10.2866	57.3234	Aspergillus nidulans FGSC A4 60S ribosomal protein L8 (265 aa)
	Confidence Icon	Sequence	Protein Accessions	# Proteins	# Protein Groups	Activation Type	Modifications	Probability			Rank	Charge	m/z [Da]	MH+ [Da]	ΔM [ppm]	RT [min]	First Scan	Last Scan	MS Order	Ions Matched	Spectrum File	Annotation
	High	ERLHAEATAVAEGK	ANID_05520	1	1	CID		52.6116			1	3	494.598	1481.78	5.22734	15.3335	1866	1866	MS2	27/52	PB.raw
	High	YGLNHVVGLVENK	ANID_05520	1	1	CID		93.2996			1	2	721.397	1441.79	4.56604	26.6419	3925	3925	MS2	20/24	PB.raw
	High	NFGIGQDIQPK	ANID_05520	1	1	CID		75.0745			1	2	608.823	1216.64	5.12228	25.6121	3723	3723	MS2	16/20	PB.raw
	High	VPPSIAQFQNTLDR	ANID_05520	1	1	CID		125.416			1	2	793.423	1585.84	2.81545	31.1691	4767	4767	MS2	20/26	PB.raw
	High	LHAEATAVAEGK	ANID_05520	1	1	CID		55.6081			1	2	598.821	1196.64	7.20889	14.8783	1776	1776	MS2	17/22	PB.raw
	High	SEDKAEFAK	ANID_05520	1	1	CID		45.2408			1	2	512.754	1024.5	5.89229	10.7793	1006	1006	MS2	15/16	PB.raw
	High	NFGIGQDIQPK	ANID_05520	1	1	CID		63.6295			1	2	608.822	1216.64	4.52028	25.3285	3675	3675	MS2	17/20	PB.raw
	High	KTSAVLAITEVR	ANID_05520	1	1	CID		45.7879			1	2	644.389	1287.77	5.94691	24.2598	3467	3467	MS2	17/22	PB.raw
	High	VPPSIAQFQNTLDR	ANID_05520	1	1	CID		94.9453			1	2	793.421	1585.83	0.506197	31.117	4756	4756	MS2	17/26	PB.raw
	High	KAAPLPYPQGK	ANID_05520	1	1	CID		70.6902			1	2	585.341	1169.67	5.32327	17.3808	2291	2291	MS2	15/20	PB.raw
ANID_05960	54.36	13	8	149	15.6913	10.7114	57.1872	Aspergillus nidulans FGSC A4 40S ribosomal protein S14 (150 aa)
	Confidence Icon	Sequence	Protein Accessions	# Proteins	# Protein Groups	Activation Type	Modifications	Probability			Rank	Charge	m/z [Da]	MH+ [Da]	ΔM [ppm]	RT [min]	First Scan	Last Scan	MS Order	Ions Matched	Spectrum File	Annotation
	High	TKAPAKDNVTLGPLAGDGK	ANID_05960	1	1	CID		67.4722			1	3	618.345	1853.02	4.27074	20.6768	2832	2832	MS2	36/72	PC.raw
	High	IFASFNDTFVHVTDLSGR	ANID_05960	1	1	CID		136.646			1	2	1013.51	2026.01	4.29069	36.8206	5535	5535	MS2	25/34	PC.raw
	High	DESSPYAAmLAAQDVAAR	ANID_05960	1	1	CID	M9(Oxidation)	145.396			1	2	941.442	1881.88	6.28001	28.2588	4283	4283	MS2	26/34	PC.raw
	High	cKELGINALHIK	ANID_05960	1	1	CID	N-Term(Carbamidomethyl)	1			1	3	465.934	1395.79	6.14296	23.7807	3437	3437	MS2	19/44	PC.raw
	High	IFASFNDTFVHVTDLSGR	ANID_05960	1	1	CID		65.6933			1	3	676.008	2026.01	3.74179	36.8035	5532	5532	MS2	26/68	PC.raw
	High	ADRDESSPYAAmLAAQDVAAR	ANID_05960	1	1	CID	M12(Oxidation)	80.816			1	3	742.017	2224.04	3.51101	25.6431	3782	3782	MS2	25/80	PC.raw
	High	TPGPGAQSALR	ANID_05960	1	1	CID		76.0014			1	2	527.789	1054.57	5.76032	16.9927	2146	2146	MS2	17/20	PC.raw
	High	TPGPGAQSALR	ANID_05960	1	1	CID		72.3546			1	2	527.788	1054.57	4.95005	16.4017	2089	2089	MS2	14/20	PB.raw
	High	cKELGINALHIK	ANID_05960	1	1	CID	N-Term(Carbamidomethyl)	1.84386			1	3	465.933	1395.79	5.61822	23.8045	3442	3442	MS2	19/44	PC.raw
	High	cKELGINALHIK	ANID_05960	1	1	CID	N-Term(Carbamidomethyl)	1			1	3	465.934	1395.79	6.93006	23.717	3424	3424	MS2	21/44	PC.raw
	High	DNVTLGPLAGDGK	ANID_05960	1	1	CID		46.7184			1	2	628.831	1256.65	4.90443	26.3877	3875	3875	MS2	15/24	PB.raw
	High	TPGPGAQSALR	ANID_05960	1	1	CID		81.1196			1	2	527.788	1054.57	3.90827	16.5088	2047	2047	MS2	16/20	PC.raw
	High	ELGINALHIK	ANID_05960	1	1	CID		65.4183			1	2	554.333	1107.66	6.52552	27.604	4164	4164	MS2	13/18	PC.raw
ANID_06010	10.06	11	5	666	72.3279	6.03662	57.1861	Aspergillus nidulans FGSC A4 hsp7-like protein (667 aa)
	Confidence Icon	Sequence	Protein Accessions	# Proteins	# Protein Groups	Activation Type	Modifications	Probability			Rank	Charge	m/z [Da]	MH+ [Da]	ΔM [ppm]	RT [min]	First Scan	Last Scan	MS Order	Ions Matched	Spectrum File	Annotation
	High	LDKAEAEQIR	ANID_06010	1	1	CID		47.4716			1	3	391.549	1172.63	4.87262	14.2768	1791	1791	MS2	20/36	PA.raw
	High	NQSGEVAATAEELK	ANID_06010	1	1	CID		114.839			1	2	723.86	1446.71	3.57816	20.8674	3220	3220	MS2	21/26	PA.raw
	High	TDELQTASLTLFDK	ANID_06010	1	1	CID		53.6251			1	2	791.408	1581.81	4.7046	35.2903	5416	5416	MS2	18/26	PB.raw
	High	VVNEPTAAALAYGLEK	ANID_06010	1	1	CID		86.4227			1	2	823.446	1645.88	3.14234	30.2055	4877	4877	MS2	21/30	PA.raw
	High	YSPAQIGGFVLGK	ANID_06010	1	1	CID		56.2196			1	2	668.87	1336.73	5.73703	34.2054	5253	5253	MS2	17/24	PB.raw
	High	LDKAEAEQIR	ANID_06010	1	1	CID		58.5724			1	2	586.82	1172.63	4.23347	14.3198	1801	1801	MS2	17/18	PA.raw
	High	YSPAQIGGFVLGK	ANID_06010	1	1	CID		95.9266			1	2	668.87	1336.73	5.18911	32.8449	5263	5263	MS2	18/24	PA.raw
	High	NQSGEVAATAEELK	ANID_06010	1	1	CID		32.6617			1	2	723.86	1446.71	3.24065	20.9267	3233	3233	MS2	18/26	PA.raw
	High	LDKAEAEQIR	ANID_06010	1	1	CID		17.3736			1	2	586.819	1172.63	2.35969	15.3525	1870	1870	MS2	15/18	PB.raw
	High	VVNEPTAAALAYGLEK	ANID_06010	1	1	CID		29.2597			1	2	823.445	1645.88	2.40067	30.3457	4905	4905	MS2	13/30	PA.raw
	High	VVNEPTAAALAYGLEK	ANID_06010	1	1	CID		89.1434			1	2	823.443	1645.88	-1.01102	30.1902	4874	4874	MS2	18/30	PA.raw
ANID_04803	5.18	3	2	193	22.1791	10.0962	56.7029	Aspergillus nidulans FGSC A4 40S ribosomal protein S9 (194 aa)
	Confidence Icon	Sequence	Protein Accessions	# Proteins	# Protein Groups	Activation Type	Modifications	Probability			Rank	Charge	m/z [Da]	MH+ [Da]	ΔM [ppm]	RT [min]	First Scan	Last Scan	MS Order	Ions Matched	Spectrum File	Annotation
	High	RLFEGNALIR	ANID_04803	1	1	CID		54.1074			1	2	594.849	1188.69	5.57129	26.3281	3916	3916	MS2	16/18	PC.raw
	High	RLFEGNALIR	ANID_04803	1	1	CID		70.4653			1	2	594.849	1188.69	4.64706	25.3946	3689	3689	MS2	16/18	PB.raw
	High	LFEGNALIR	ANID_04803	1	1	CID		38.7251			1	2	516.799	1032.59	6.6943	28.7468	4383	4383	MS2	12/16	PC.raw
ANID_01976	36.09	12	10	327	38.1234	8.39697	56.37	Aspergillus nidulans FGSC A4 histone acetylase complex subunit (328 aa) Eaf3/Alp13
	Confidence Icon	Sequence	Protein Accessions	# Proteins	# Protein Groups	Activation Type	Modifications	Probability			Rank	Charge	m/z [Da]	MH+ [Da]	ΔM [ppm]	RT [min]	First Scan	Last Scan	MS Order	Ions Matched	Spectrum File	Annotation
	High	LFATMPELIAQTNMDLQSTNR	ANID_01976	1	1	CID		82.0814			1	3	798.732	2394.18	0.655765	41.954	6332	6332	MS2	34/80	PB.raw
	High	TGSSEVDVLEEVVmGIR	ANID_01976	1	1	CID	M14(Oxidation)	89.6688			1	2	918.464	1835.92	8.14497	43.0655	6476	6476	MS2	23/32	PB.raw
	High	LFATMPELIAQTNMDLQSTNR	ANID_01976	1	1	CID		136.365			1	2	1197.6	2394.18	1.60463	41.9965	6340	6340	MS2	25/40	PB.raw
	High	LFATMPELIAQTNmDLQSTNR	ANID_01976	1	1	CID	M14(Oxidation)	65.5728			1	3	804.063	2410.18	0.684654	40.7243	6161	6161	MS2	27/80	PB.raw
	High	vLCFHHEILYEAK	ANID_01976	1	1	CID	N-Term(Carbamidomethyl)	1			1	2	829.924	1658.84	3.023	24.6844	3550	3550	MS2	17/24	PB.raw
	High	KSPYEYLVHYK	ANID_01976	1	1	CID		44.7244			1	3	476.253	1426.74	5.32889	24.2709	3469	3469	MS2	19/40	PB.raw
	High	GPLDVYGAEHLTR	ANID_01976	1	1	CID		74.357			1	2	714.37	1427.73	3.94663	26.2234	3840	3840	MS2	18/24	PB.raw
	High	NQQVVALPAK	ANID_01976	1	1	CID		36.2929			1	2	534.317	1067.63	5.33065	20.1359	2784	2784	MS2	15/18	PB.raw
	High	SPYEYLVHYK	ANID_01976	1	1	CID		40.9156			1	2	649.828	1298.65	5.13585	26.3239	3861	3861	MS2	13/18	PB.raw
	High	SLLVDDWENVTK	ANID_01976	1	1	CID		69.6829			1	2	709.866	1418.72	5.58064	34.18	5248	5248	MS2	16/22	PB.raw
	High	NSNHYFATR	ANID_01976	1	1	CID		53.3998			1	2	555.263	1109.52	6.00909	14.6583	1732	1732	MS2	13/16	PB.raw
	High	SSVNQILDDYLK	ANID_01976	1	1	CID		63.361			1	2	697.865	1394.72	4.81579	36.4011	5565	5565	MS2	13/22	PB.raw
ANID_05441	50.32	12	8	155	17.9967	10.2573	54.822	Aspergillus nidulans FGSC A4 ribosomal protein S13p/S18e (156 aa)
	Confidence Icon	Sequence	Protein Accessions	# Proteins	# Protein Groups	Activation Type	Modifications	Probability			Rank	Charge	m/z [Da]	MH+ [Da]	ΔM [ppm]	RT [min]	First Scan	Last Scan	MS Order	Ions Matched	Spectrum File	Annotation
	High	DYQVLSNGLDSK	ANID_05441	1	1	CID		55.7855			1	2	669.834	1338.66	5.6393	26.5889	3967	3967	MS2	18/22	PC.raw
	High	ImYALTQVK	ANID_05441	1	1	CID	M2(Oxidation)	56.1892			1	2	541.803	1082.6	6.08144	24.3555	3541	3541	MS2	14/16	PC.raw
	High	KADVDLNKR	ANID_05441	1	1	CID		35.4179			1	2	529.805	1058.6	6.61365	10.415	963	963	MS2	13/16	PC.raw
	High	LLNTNVDGKEK	ANID_05441	1	1	CID		38.1343			1	2	615.841	1230.67	4.83555	15.5881	1884	1884	MS2	14/20	PC.raw
	High	AGELTTEELER	ANID_05441	1	1	CID		44.1359			1	2	624.312	1247.62	4.9294	22.4686	3177	3177	MS2	14/20	PC.raw
	High	IVTILQNPTQYK	ANID_05441	1	1	CID		80.2758			1	2	709.41	1417.81	5.4227	29.1803	4454	4454	MS2	18/22	PC.raw
	High	KADVDLNKR	ANID_05441	1	1	CID		30.0697			1	2	529.805	1058.6	6.1524	10.2352	929	929	MS2	13/16	PC.raw
	High	KADVDLNKR	ANID_05441	1	1	CID		31.3695			1	2	529.805	1058.6	7.1902	10.6302	1005	1005	MS2	13/16	PC.raw
	High	IPTWFLNR	ANID_05441	1	1	CID		53.4233			1	2	523.795	1046.58	4.85222	34.3018	5238	5238	MS2	13/14	PC.raw
	High	KADVDLNKR	ANID_05441	1	1	CID		39.8904			1	2	529.805	1058.6	6.72896	10.4908	977	977	MS2	13/16	PC.raw
	High	KADVDLNKR	ANID_05441	1	1	CID		38.0835			1	2	529.804	1058.6	5.57584	10.6774	1014	1014	MS2	13/16	PC.raw
	High	HYWGLR	ANID_05441	1	1	CID		18.0617			1	2	416.219	831.431	5.60523	20.7679	2848	2848	MS2	10/10	PC.raw
ANID_08187	23.39	9	6	419	47.1072	4.86865	54.2949	Aspergillus nidulans FGSC A4 histone acetyltransferase type B subunit 2 (420 aa) Ume1/Prw1
	Confidence Icon	Sequence	Protein Accessions	# Proteins	# Protein Groups	Activation Type	Modifications	Probability			Rank	Charge	m/z [Da]	MH+ [Da]	ΔM [ppm]	RT [min]	First Scan	Last Scan	MS Order	Ions Matched	Spectrum File	Annotation
	High	DAINAIAFNPAAETVLATGSADK	ANID_08187	1	1	CID		109.823			1	2	1130.58	2260.16	4.47669	38.5428	5853	5853	MS2	25/44	PB.raw
	High	AGEEQTPEDAQDGPPELLFmHGGHTNR	ANID_08187	1	1	CID	M20(Oxidation)	72.4387			1	3	983.776	2949.31	1.71177	25.0171	3978	3978	MS2	27/104	PA.raw
	High	DAINAIAFNPAAETVLATGSADK	ANID_08187	1	1	CID		82.6718			1	2	1130.58	2260.16	4.47669	37.9972	5948	5948	MS2	18/44	PA.raw
	High	DAINAIAFNPAAETVLATGSADK	ANID_08187	1	1	CID		31.51			1	3	754.056	2260.15	3.71461	38.5475	5854	5854	MS2	26/88	PB.raw
	High	VADAIVGKDmEDVPTEELEP	ANID_08187	1	1	CID	M10(Oxidation)	84.8908			1	2	1087.02	2173.03	3.01957	28.9776	4679	4679	MS2	21/38	PA.raw
	High	AGEEQTPEDAQDGPPELLFMHGGHTNR	ANID_08187	1	1	CID		27.7344			1	3	978.445	2933.32	3.12951	27.0443	4352	4352	MS2	25/104	PA.raw
	High	GEIGGYGGSSK	ANID_08187	1	1	CID		41.917			1	2	506.244	1011.48	6.17314	13.92	1715	1715	MS2	14/20	PA.raw
	High	LWDLTTYTK	ANID_08187	1	1	CID		12.4303			1	2	570.803	1140.6	4.25651	30.882	4981	4981	MS2	10/16	PA.raw
	High	TIGLWDLR	ANID_08187	1	1	CID		22.8451			1	2	487.28	973.553	6.10808	33.4334	5348	5348	MS2	12/14	PA.raw
ANID_01523	16.19	9	7	556	60.0294	9.14404	52.9389	Aspergillus nidulans FGSC A4 ATP synthase subunit alpha (557 aa)
	Confidence Icon	Sequence	Protein Accessions	# Proteins	# Protein Groups	Activation Type	Modifications	Probability			Rank	Charge	m/z [Da]	MH+ [Da]	ΔM [ppm]	RT [min]	First Scan	Last Scan	MS Order	Ions Matched	Spectrum File	Annotation
	High	RSVNQPVQTGLK	ANID_01523	2	1	CID		63.4682			1	2	663.88	1326.75	2.35117	14.3312	1804	1804	MS2	17/22	PA.raw
	High	GIRPAINVGLSVSR	ANID_01523	2	1	CID		56.5565			1	2	719.932	1438.86	5.32623	25.0823	3991	3991	MS2	16/26	PA.raw
	High	SNHPEVQETIEK	ANID_01523	1	1	CID		27.1968			1	3	470.904	1410.7	7.1222	15.6361	1919	1919	MS2	21/44	PB.raw
	High	ASPTEVSSILEQR	ANID_01523	1	1	CID		65.0875			1	2	708.873	1416.74	4.65029	26.9577	4335	4335	MS2	18/24	PA.raw
	High	SNHPEVQETIEK	ANID_01523	1	1	CID		10.7517			1	3	470.903	1410.7	6.40831	14.4753	1838	1838	MS2	25/44	PA.raw
	High	TAVALDAmLNQK	ANID_01523	1	1	CID	M8(Oxidation)	59.9415			1	2	645.844	1290.68	5.77122	21.6939	3377	3377	MS2	16/22	PA.raw
	High	HAVIVYDDLSK	ANID_01523	1	1	CID		79.9183			1	2	630.338	1259.67	4.50711	20.685	3185	3185	MS2	14/20	PA.raw
	High	SNHPEVQETIEK	ANID_01523	1	1	CID		62.996			1	2	705.851	1410.69	5.50926	14.4305	1827	1827	MS2	14/22	PA.raw
	High	TGEIVDVPVGPELLGR	ANID_01523	1	1	CID		51.7435			1	2	825.96	1650.91	3.89721	36.08	5528	5528	MS2	15/30	PB.raw
ANID_08823	17.99	12	11	856	92.6537	9.64209	52.6698	Aspergillus nidulans FGSC A4 conserved hypothetical protein (857 aa) ???
	Confidence Icon	Sequence	Protein Accessions	# Proteins	# Protein Groups	Activation Type	Modifications	Probability			Rank	Charge	m/z [Da]	MH+ [Da]	ΔM [ppm]	RT [min]	First Scan	Last Scan	MS Order	Ions Matched	Spectrum File	Annotation
	High	LLPAGQQIPPINETLGLPDPFSSR	ANID_08823	1	1	CID		121.616			1	2	1280.69	2560.38	-0.13073	42.4445	6502	6502	MS2	25/46	PA.raw
	High	NHEEEHPAADAEEEFK	ANID_08823	1	1	CID		45.1002			1	3	627.937	1881.8	4.54514	16.3464	2256	2256	MS2	28/60	PA.raw
	High	LLPAGQQIPPINETLGLPDPFSSR	ANID_08823	1	1	CID		91.3169			1	3	854.135	2560.39	4.72702	42.4398	6501	6501	MS2	42/92	PA.raw
	High	TDPAPSAIAAPETPR	ANID_08823	1	1	CID		59.8521			1	2	747.385	1493.76	1.6597	21.2229	3286	3286	MS2	18/28	PA.raw
	High	ATPATPLTATPASGASTSTR	ANID_08823	1	1	CID		102.629			1	2	929.984	1858.96	5.3339	20.1951	3090	3090	MS2	24/38	PA.raw
	High	HNVDAGANVSTR	ANID_08823	1	1	CID		98.2256			1	2	620.809	1240.61	6.99539	10.7	1003	1003	MS2	19/22	PA.raw
	High	DPAGAAAYER	ANID_08823	1	1	CID		64.8562			1	2	510.744	1020.48	5.48647	15.5964	2087	2087	MS2	17/18	PA.raw
	High	AAFGWDDFVQR	ANID_08823	1	1	CID		69.1577			1	2	656.312	1311.62	4.10312	34.1059	5444	5444	MS2	15/20	PA.raw
	High	AAAGPPAVPAAQPNSSR	ANID_08823	1	1	CID		138.682			1	2	781.411	1561.81	3.6298	17.6351	2541	2541	MS2	19/32	PA.raw
	High	ASESTLQIGDER	ANID_08823	1	1	CID		63.8774			1	2	653.319	1305.63	2.66392	19.1036	2859	2859	MS2	17/22	PA.raw
	High	GSVTEESPR	ANID_08823	1	1	CID		38.5116			1	2	481.236	961.464	5.56806	10.7071	1005	1005	MS2	14/16	PA.raw
	High	VEAAALDR	ANID_08823	1	1	CID		36.5306			1	2	422.732	844.457	5.58649	14.7219	1896	1896	MS2	13/14	PA.raw
ANID_06542	25.33	12	5	375	41.6129	5.69385	51.0983	Aspergillus nidulans FGSC A4 actin family protein (376 aa)
	Confidence Icon	Sequence	Protein Accessions	# Proteins	# Protein Groups	Activation Type	Modifications	Probability			Rank	Charge	m/z [Da]	MH+ [Da]	ΔM [ppm]	RT [min]	First Scan	Last Scan	MS Order	Ions Matched	Spectrum File	Annotation
	High	APEALFQPSVLGLESGGIHVTTFNSIMK	ANID_06542	1	1	CID		140.625			1	3	981.85	2943.54	2.61173	41.9495	6331	6331	MS2	40/108	PB.raw
	High	APEALFQPSVLGLESGGIHVTTFNSIMK	ANID_06542	1	1	CID		300			1	3	981.853	2943.55	5.72201	41.9919	6339	6339	MS2	42/108	PB.raw
	High	lCYVALDFEQEIQTASQSSSLEK	ANID_06542	1	1	CID	N-Term(Carbamidomethyl)	1			1	3	882.763	2646.27	5.15695	41.0698	6210	6210	MS2	33/88	PB.raw
	High	APEALFQPSVLGLESGGIHVTTFNSIMK	ANID_06542	1	1	CID		136.646			1	3	981.854	2943.55	6.7173	41.2432	6358	6358	MS2	36/108	PA.raw
	High	lCYVALDFEQEIQTASQSSSLEK	ANID_06542	1	1	CID	N-Term(Carbamidomethyl)	1			1	2	1323.64	2646.26	1.51784	41.2222	6235	6235	MS2	24/44	PB.raw
	High	VAPEEHPVLLTEAPINPK	ANID_06542	1	1	CID		108.332			1	2	977.54	1954.07	4.31011	27.3412	4051	4051	MS2	20/34	PB.raw
	High	VAPEEHPVLLTEAPINPK	ANID_06542	1	1	CID		101.769			1	2	977.543	1954.08	7.24617	27.4096	4061	4061	MS2	20/34	PB.raw
	High	VAPEEHPVLLTEAPINPK	ANID_06542	1	1	CID		114.714			1	2	977.54	1954.07	3.9353	26.3353	4210	4210	MS2	21/34	PA.raw
	High	SYELPDGQVITIGNER	ANID_06542	1	1	CID		52.4394			1	2	895.953	1790.9	3.21703	33.4038	5129	5129	MS2	16/30	PB.raw
	High	AGFAGDDAPR	ANID_06542	1	1	CID		25.187			1	2	488.731	976.454	5.81266	15.5745	2082	2082	MS2	15/18	PA.raw
	High	SYELPDGQVITIGNER	ANID_06542	1	1	CID		58.4542			1	2	895.956	1790.9	6.55693	32.7699	5252	5252	MS2	15/30	PA.raw
	High	AGFAGDDAPR	ANID_06542	1	1	CID		64.3584			1	2	488.731	976.454	5.87516	16.7196	2157	2157	MS2	16/18	PB.raw
ANID_07300	7.61	7	5	841	92.3055	7.51807	50.6366	Aspergillus nidulans FGSC A4 conserved hypothetical protein (842 aa) Rco1
	Confidence Icon	Sequence	Protein Accessions	# Proteins	# Protein Groups	Activation Type	Modifications	Probability			Rank	Charge	m/z [Da]	MH+ [Da]	ΔM [ppm]	RT [min]	First Scan	Last Scan	MS Order	Ions Matched	Spectrum File	Annotation
	High	TGDDGKYEEVASLPR	ANID_07300	1	1	CID		116.747			1	2	818.897	1636.79	2.7083	21.5504	3345	3345	MS2	21/28	PA.raw
	High	AVENPEFSEEAIQAK	ANID_07300	1	1	CID		104.282			1	2	831.407	1661.81	2.65292	23.9116	3771	3771	MS2	22/28	PA.raw
	High	AVENPEFSEEAIQAK	ANID_07300	1	1	CID		110.802			1	2	831.408	1661.81	4.41587	23.7358	3734	3734	MS2	21/28	PA.raw
	High	TVLGELEAQEmAR	ANID_07300	1	1	CID	M11(Oxidation)	98.6664			1	2	731.865	1462.72	1.44909	28.6733	4630	4630	MS2	18/24	PA.raw
	High	SKVDAITSEAK	ANID_07300	1	1	CID		61.2174			1	2	574.815	1148.62	5.39302	13.9711	1723	1723	MS2	16/20	PA.raw
	High	SKVDAITSEAK	ANID_07300	1	1	CID		63.6964			1	2	574.815	1148.62	5.28674	15.073	1814	1814	MS2	14/20	PB.raw
	High	KTAPAVDFQR	ANID_07300	1	1	CID		44.255			1	2	566.812	1132.62	4.86606	15.7013	2111	2111	MS2	13/18	PA.raw
ANID_06083	35.29	10	6	221	25.4624	10.3159	47.4678	Aspergillus nidulans FGSC A4 60S ribosomal protein L10-B (222 aa)
	Confidence Icon	Sequence	Protein Accessions	# Proteins	# Protein Groups	Activation Type	Modifications	Probability			Rank	Charge	m/z [Da]	MH+ [Da]	ΔM [ppm]	RT [min]	First Scan	Last Scan	MS Order	Ions Matched	Spectrum File	Annotation
	High	aNVDDFPLCVHLVSNEYEQLSSEALEAAR	ANID_06083	1	1	CID	N-Term(Carbamidomethyl)	3.53157			1	3	1092.86	3276.56	2.55214	44.1488	6626	6626	MS2	33/112	PB.raw
	High	aNVDDFPLCVHLVSNEYEQLSSEALEAAR	ANID_06083	1	1	CID	N-Term(Carbamidomethyl)	1			1	3	1092.86	3276.56	4.56394	44.4991	6442	6442	MS2	33/112	PC.raw
	High	LKQDGAYVQFLR	ANID_06083	1	1	CID		39.7092			1	3	479.936	1437.79	5.80491	26.9848	3981	3981	MS2	26/44	PB.raw
	High	LKQDGAYVQFLR	ANID_06083	1	1	CID		98.9467			1	2	719.399	1437.79	3.84032	26.9888	3982	3982	MS2	17/22	PB.raw
	High	REDYVQLR	ANID_06083	1	1	CID		27.8368			1	2	539.788	1078.57	5.19797	18.8677	2501	2501	MS2	12/14	PC.raw
	High	VNIGQIILSVR	ANID_06083	1	1	CID		78.9535			1	2	606.38	1211.75	5.46184	39.3454	5846	5846	MS2	17/20	PC.raw
	High	REDYVQLR	ANID_06083	1	1	CID		31.5317			1	2	539.789	1078.57	5.65068	18.2005	2436	2436	MS2	14/14	PB.raw
	High	GHGQIEENmR	ANID_06083	1	1	CID	M9(Oxidation)	73.7766			1	2	593.771	1186.53	5.88002	8.82504	669	669	MS2	15/18	PC.raw
	High	GHGQIEENmR	ANID_06083	1	1	CID	M9(Oxidation)	60.677			1	2	593.767	1186.53	0.0158764	8.94406	692	692	MS2	13/18	PC.raw
	High	ATAIEALR	ANID_06083	1	1	CID		16.0016			1	2	422.75	844.494	5.65491	20.1991	2799	2799	MS2	13/14	PB.raw
ANID_08176	36.02	11	9	372	40.1816	10.77	47.4484	Aspergillus nidulans FGSC A4 60S ribosomal protein L4 (373 aa)
	Confidence Icon	Sequence	Protein Accessions	# Proteins	# Protein Groups	Activation Type	Modifications	Probability			Rank	Charge	m/z [Da]	MH+ [Da]	ΔM [ppm]	RT [min]	First Scan	Last Scan	MS Order	Ions Matched	Spectrum File	Annotation
	High	NIPGIETSPVFSLNLLQLAPGGHLGR	ANID_08176	1	1	CID		113.845			1	2	1350.75	2700.49	0.961361	44.9476	6732	6732	MS2	21/50	PB.raw
	High	LINSSEIQSVLR	ANID_08176	1	1	CID		66.8044			1	2	679.888	1358.77	3.57902	31.1562	4764	4764	MS2	19/22	PB.raw
	High	DYLLPSNLVANADLAR	ANID_08176	1	1	CID		108.911			1	2	872.967	1744.93	2.16745	37.6438	5725	5725	MS2	22/30	PB.raw
	High	AAVALLQALGAGPELVK	ANID_08176	1	1	CID		94.4498			1	2	810.992	1620.98	5.4283	40.4099	6113	6113	MS2	21/32	PB.raw
	High	FATASALAASSVPSLLFAR	ANID_08176	1	1	CID		84.0631			1	2	940.52	1880.03	2.48662	41.4322	6259	6259	MS2	22/36	PB.raw
	High	RGPLVVYNPEVDGK	ANID_08176	1	1	CID		33.4956			1	2	771.921	1542.83	4.36522	23.6879	3375	3375	MS2	16/26	PB.raw
	High	GVESEKPAPLADGFLK	ANID_08176	1	1	CID		62.475			1	2	829.448	1657.89	5.24279	27.5977	4100	4100	MS2	17/30	PB.raw
	High	GVESEKPAPLADGFLK	ANID_08176	1	1	CID		82.0525			1	2	829.448	1657.89	5.31642	26.6173	4265	4265	MS2	17/30	PA.raw
	High	LINSSEIQSVLR	ANID_08176	1	1	CID		59.4503			1	2	679.889	1358.77	5.37579	31.7352	4892	4892	MS2	16/22	PC.raw
	High	IANVPEVPLVVDSK	ANID_08176	1	1	CID		77.1956			1	2	740.425	1479.84	0.0291746	30.9017	4985	4985	MS2	14/26	PA.raw
	High	GPLVVYNPEVDGK	ANID_08176	1	1	CID		66.9498			1	2	693.87	1386.73	4.71356	26.7082	3938	3938	MS2	17/24	PB.raw
ANID_01182	15.88	7	4	447	49.8199	4.89404	46.439	Aspergillus nidulans FGSC A4 tubulin beta-1 chain (448 aa)
	Confidence Icon	Sequence	Protein Accessions	# Proteins	# Protein Groups	Activation Type	Modifications	Probability			Rank	Charge	m/z [Da]	MH+ [Da]	ΔM [ppm]	RT [min]	First Scan	Last Scan	MS Order	Ions Matched	Spectrum File	Annotation
	High	AGPFGELFRPDNFVFGQSGAGNNWAK	ANID_01182	1	1	CID		140.625			1	3	928.45	2783.34	1.15986	40.2405	6226	6226	MS2	43/100	PA.raw
	High	AGPFGELFRPDNFVFGQSGAGNNWAK	ANID_01182	1	1	CID		147.241			1	3	928.453	2783.34	3.92288	41.0745	6211	6211	MS2	37/100	PB.raw
	High	AGPFGELFRPDNFVFGQSGAGNNWAK	ANID_01182	1	1	CID		144.105			1	3	928.453	2783.34	4.05445	41.4141	6106	6106	MS2	37/100	PC.raw
	High	mSSTFIGNSTSIQELFK	ANID_01182	1	1	CID	M1(Oxidation)	97.7865			1	2	953.472	1905.94	5.43397	37.8604	5656	5656	MS2	21/32	PC.raw
	High	mSSTFIGNSTSIQELFK	ANID_01182	1	1	CID	M1(Oxidation)	144.105			1	2	953.476	1905.94	9.78915	36.6125	5759	5759	MS2	20/32	PA.raw
	High	VGDQFTAMFR	ANID_01182	1	1	CID		66.3132			1	2	586.285	1171.56	5.3522	31.4621	5070	5070	MS2	15/18	PA.raw
	High	GHYTEGAELVDNVVDVVR	ANID_01182	1	1	CID		52.4348			1	3	658.001	1971.99	5.79529	34.1048	5238	5238	MS2	32/68	PB.raw
ANID_09465	43.75	12	7	192	21.7706	9.49561	46.1088	Aspergillus nidulans FGSC A4 60S ribosomal protein L9-B (193 aa)
	Confidence Icon	Sequence	Protein Accessions	# Proteins	# Protein Groups	Activation Type	Modifications	Probability			Rank	Charge	m/z [Da]	MH+ [Da]	ΔM [ppm]	RT [min]	First Scan	Last Scan	MS Order	Ions Matched	Spectrum File	Annotation
	High	YVYAHFPINVNIEK	ANID_09465	1	1	CID		94.1269			1	2	853.952	1706.9	3.76161	31.2828	4790	4790	MS2	20/26	PB.raw
	High	YIHSEETLPIPENVK	ANID_09465	1	1	CID		75.5905			1	2	884.965	1768.92	6.56562	26.9462	4039	4039	MS2	19/28	PC.raw
	High	DLSHIAVTFGRPK	ANID_09465	1	1	CID		58.6122			1	3	480.94	1440.8	5.9093	26.7652	3947	3947	MS2	23/48	PB.raw
	High	YIHSEETLPIPENVK	ANID_09465	1	1	CID		79.5209			1	2	884.963	1768.92	3.94331	26.2383	3843	3843	MS2	17/28	PB.raw
	High	DLSHIAVTFGRPK	ANID_09465	1	1	CID		91.0075			1	3	480.94	1440.8	5.65513	27.4089	4124	4124	MS2	26/48	PC.raw
	High	TLINNLIIGVTK	ANID_09465	1	1	CID		75.9452			1	2	649.908	1298.81	3.55263	37.6754	5731	5731	MS2	17/22	PB.raw
	High	DLSHIAVTFGRPK	ANID_09465	1	1	CID		94.9976			1	2	720.905	1440.8	4.64778	27.4396	4130	4130	MS2	17/24	PC.raw
	High	NAETGQYDVEIR	ANID_09465	1	1	CID		51.4908			1	2	697.836	1394.66	6.65876	22.8281	3248	3248	MS2	16/22	PC.raw
	High	KGVATLR	ANID_09465	1	1	CID		19.9598			1	2	372.742	744.478	6.49358	11.2142	1098	1098	MS2	10/12	PC.raw
	High	KFLDGLYVSEK	ANID_09465	1	1	CID		72.9093			1	2	649.857	1298.71	5.64962	27.2007	4025	4025	MS2	17/20	PB.raw
	High	KGVATLR	ANID_09465	1	1	CID		25.9905			1	2	372.743	744.478	6.82152	11.0817	1072	1072	MS2	11/12	PC.raw
	High	KGVATLR	ANID_09465	1	1	CID		13.8949			1	2	372.742	744.477	6.00168	10.5067	957	957	MS2	11/12	PB.raw
ANID_07003	26.11	6	4	226	25.5819	10.5503	42.1858	Aspergillus nidulans FGSC A4 60S ribosomal protein L13 (227 aa)
	Confidence Icon	Sequence	Protein Accessions	# Proteins	# Protein Groups	Activation Type	Modifications	Probability			Rank	Charge	m/z [Da]	MH+ [Da]	ΔM [ppm]	RT [min]	First Scan	Last Scan	MS Order	Ions Matched	Spectrum File	Annotation
	High	AAFAAEGQTQGYATNVGAILPIK	ANID_07003	1	1	CID		77.8124			1	2	1146.11	2291.21	3.42779	35.7213	5481	5481	MS2	26/44	PB.raw
	High	KTDSTAEEVNAAK	ANID_07003	1	1	CID		80.3681			1	2	682.342	1363.68	4.69899	11.2763	1099	1099	MS2	20/24	PB.raw
	High	KTDSTAEEVNAAK	ANID_07003	1	1	CID		87.1211			1	2	682.345	1363.68	9.17473	11.8415	1214	1214	MS2	21/24	PC.raw
	High	KTDSTAEEVNAAK	ANID_07003	1	1	CID		34.7102			1	3	455.231	1363.68	5.40525	11.3013	1104	1104	MS2	24/48	PB.raw
	High	NTTAEEAVTEVK	ANID_07003	1	1	CID		59.8955			1	2	646.326	1291.64	5.63913	19.6689	2686	2686	MS2	14/22	PB.raw
	High	AAAVAPRPVDK	ANID_07003	1	1	CID		53.3733			1	2	547.823	1094.64	6.37486	12.1082	1265	1265	MS2	14/20	PB.raw
ANID_05800	42.93	9	7	184	20.8697	11.8101	41.6745	Aspergillus nidulans FGSC A4 60S ribosomal protein L18 (185 aa)
	Confidence Icon	Sequence	Protein Accessions	# Proteins	# Protein Groups	Activation Type	Modifications	Probability			Rank	Charge	m/z [Da]	MH+ [Da]	ΔM [ppm]	RT [min]	First Scan	Last Scan	MS Order	Ions Matched	Spectrum File	Annotation
	High	TIVVIGTVTDDNR	ANID_05800	1	1	CID		91.8517			1	2	701.885	1402.76	5.74941	27.7265	4191	4191	MS2	21/24	PC.raw
	High	IASNVTESHQGK	ANID_05800	1	1	CID		86.9303			1	2	635.825	1270.64	3.51216	10.14	885	885	MS2	14/22	PB.raw
	High	IASNVTESHQGK	ANID_05800	1	1	CID		87.4299			1	2	635.827	1270.65	5.62568	10.5864	996	996	MS2	16/22	PC.raw
	High	APTGANTLLLR	ANID_05800	1	1	CID		75.8493			1	2	563.836	1126.66	5.58362	25.6264	3726	3726	MS2	18/20	PB.raw
	High	HFGFGPHK	ANID_05800	1	1	CID		2.67153			1	3	309.494	926.468	5.55344	16.0856	1978	1978	MS2	21/28	PC.raw
	High	AGGETLTLDQLALR	ANID_05800	1	1	CID		63.4704			1	2	729.406	1457.8	5.88533	33.5394	5139	5139	MS2	17/26	PC.raw
	High	INRPPVSLSR	ANID_05800	1	1	CID		40.9861			1	3	380.23	1138.68	5.94214	19.3852	2590	2590	MS2	22/36	PC.raw
	High	INRPPVSLSR	ANID_05800	1	1	CID		47.7888			1	2	569.841	1138.68	5.73954	19.3889	2591	2591	MS2	12/18	PC.raw
	High	SENVYLQVLVK	ANID_05800	1	1	CID		59.8799			1	2	646.369	1291.73	3.75082	32.8359	5057	5057	MS2	15/20	PB.raw
ANID_06500	40.13	9	5	157	17.076	10.6821	41.5333	Aspergillus nidulans FGSC A4 60S ribosomal protein L28 (158 aa)
	Confidence Icon	Sequence	Protein Accessions	# Proteins	# Protein Groups	Activation Type	Modifications	Probability			Rank	Charge	m/z [Da]	MH+ [Da]	ΔM [ppm]	RT [min]	First Scan	Last Scan	MS Order	Ions Matched	Spectrum File	Annotation
	High	AIGVQATENGGVVTITK	ANID_06500	1	1	CID		86.0023			1	2	829.464	1657.92	5.68363	26.8993	4029	4029	MS2	23/32	PC.raw
	High	AIGVQATENGGVVTITK	ANID_06500	1	1	CID		106.64			1	2	829.462	1657.92	2.81213	26.8088	4010	4010	MS2	25/32	PC.raw
	High	RNTHGGVQFSR	ANID_06500	1	1	CID		59.3906			1	3	420.221	1258.65	6.01028	12.0321	1250	1250	MS2	27/40	PC.raw
	High	SNVSSDLVWQLTR	ANID_06500	1	1	CID		83.2232			1	2	752.896	1504.79	6.6978	35.0761	5329	5329	MS2	19/24	PC.raw
	High	SLAVVTYGPGASNR	ANID_06500	1	1	CID		73.5062			1	2	696.37	1391.73	4.13643	24.0348	3434	3434	MS2	18/26	PB.raw
	High	AIGVQATENGGVVTITK	ANID_06500	1	1	CID		38.6697			1	2	829.463	1657.92	3.62204	26.3509	3867	3867	MS2	17/32	PB.raw
	High	SNVSSDLVWQLTR	ANID_06500	1	1	CID		87.9451			1	2	752.895	1504.78	4.83202	34.819	5347	5347	MS2	19/24	PB.raw
	High	DPLNVLNK	ANID_06500	1	1	CID		49.8892			1	2	456.764	912.521	6.20824	25.7278	3799	3799	MS2	13/14	PC.raw
	High	DPLNVLNK	ANID_06500	1	1	CID		32.0941			1	2	456.764	912.52	5.9407	25.3101	3671	3671	MS2	11/14	PB.raw
ANID_05157	12.35	11	11	996	109.805	6.60986	41.3368	Aspergillus nidulans FGSC A4 armadillo repeat protein (997 aa)
	Confidence Icon	Sequence	Protein Accessions	# Proteins	# Protein Groups	Activation Type	Modifications	Probability			Rank	Charge	m/z [Da]	MH+ [Da]	ΔM [ppm]	RT [min]	First Scan	Last Scan	MS Order	Ions Matched	Spectrum File	Annotation
	High	nVICGPGASEMIDYLFK	ANID_05157	1	1	CID	N-Term(Carbamidomethyl)	5.53658			1	2	957.465	1913.92	5.07447	42.2422	6478	6478	MS2	23/32	PA.raw
	High	QDDIAAQEQTFDLLR	ANID_05157	1	1	CID		75.3758			1	2	881.939	1762.87	6.06067	33.7003	5383	5383	MS2	20/28	PA.raw
	High	LTAIELAAGLIGK	ANID_05157	1	1	CID		72.3049			1	2	635.396	1269.78	5.30021	43.127	6486	6486	MS2	18/24	PB.raw
	High	HAVEGDAIKR	ANID_05157	1	1	CID		70.3194			1	3	365.871	1095.6	6.25683	9.0138	689	689	MS2	24/36	PA.raw
	High	QVITQDPTSVLAK	ANID_05157	1	1	CID		39.1031			1	2	700.396	1399.78	3.86645	25.1014	3995	3995	MS2	16/24	PA.raw
	High	VDLLNPMDDFR	ANID_05157	1	1	CID		55.0329			1	2	667.827	1334.65	4.24288	38.0273	5954	5954	MS2	15/20	PA.raw
	High	HAVEGDAIK	ANID_05157	1	1	CID		37.9567			1	2	470.252	939.496	6.96967	10.4853	953	953	MS2	14/16	PA.raw
	High	IIEGLGPEWIK	ANID_05157	1	1	CID		60.0047			1	2	627.861	1254.71	4.43929	32.6604	5241	5241	MS2	15/20	PA.raw
	High	HVAYNSANDVK	ANID_05157	1	1	CID		80.3088			1	2	609.302	1217.6	4.53504	10.8659	1043	1043	MS2	17/20	PA.raw
	High	VSLDMFFPDATR	ANID_05157	1	1	CID		74.4314			1	2	699.843	1398.68	4.27472	38.8854	6061	6061	MS2	14/22	PA.raw
	High	AVTVIVEHSK	ANID_05157	1	1	CID		58.1883			1	2	541.816	1082.62	3.9923	14.9098	1941	1941	MS2	15/18	PA.raw
ANID_09097	36.84	9	4	133	15.3115	10.7261	40.23	Aspergillus nidulans FGSC A4 37S ribosomal protein S24 (134 aa)
	Confidence Icon	Sequence	Protein Accessions	# Proteins	# Protein Groups	Activation Type	Modifications	Probability			Rank	Charge	m/z [Da]	MH+ [Da]	ΔM [ppm]	RT [min]	First Scan	Last Scan	MS Order	Ions Matched	Spectrum File	Annotation
	High	KQmVVDVLHPNR	ANID_09097	1	1	CID	M3(Oxidation)	36.7565			1	3	484.6	1451.79	5.5887	18.9281	2514	2514	MS2	24/44	PC.raw
	High	KQmVVDVLHPNR	ANID_09097	1	1	CID	M3(Oxidation)	55.3401			1	2	726.396	1451.78	4.14754	18.9094	2510	2510	MS2	20/22	PC.raw
	High	KQmVVDVLHPNR	ANID_09097	1	1	CID	M3(Oxidation)	44.8168			1	3	484.601	1451.79	6.21932	18.8445	2496	2496	MS2	24/44	PC.raw
	High	KQmVVDVLHPNR	ANID_09097	1	1	CID	M3(Oxidation)	59.0784			1	3	484.601	1451.79	6.4085	21.3455	2967	2967	MS2	21/44	PC.raw
	High	SNKDQVSVFGFR	ANID_09097	1	1	CID		47.6851			1	3	461.908	1383.71	6.44108	27.5852	4160	4160	MS2	24/44	PC.raw
	High	ANVSKDELR	ANID_09097	1	1	CID		49.2812			1	2	516.281	1031.55	5.651	12.3224	1308	1308	MS2	14/16	PC.raw
	High	ANVSKDELR	ANID_09097	1	1	CID		46.1298			1	2	516.281	1031.55	5.53266	11.8377	1205	1205	MS2	15/16	PB.raw
	High	STGFALIYDSTEALKK	ANID_09097	1	1	CID		56.885			1	2	872.463	1743.92	1.34036	34.3054	5239	5239	MS2	14/30	PC.raw
	High	SNKDQVSVFGFR	ANID_09097	1	1	CID		73.464			1	2	692.357	1383.71	3.9586	27.5812	4159	4159	MS2	18/22	PC.raw
ANID_04916	32.34	8	4	201	22.7554	10.1108	38.7116	Aspergillus nidulans FGSC A4 40S ribosomal protein S7 (202 aa)
	Confidence Icon	Sequence	Protein Accessions	# Proteins	# Protein Groups	Activation Type	Modifications	Probability			Rank	Charge	m/z [Da]	MH+ [Da]	ΔM [ppm]	RT [min]	First Scan	Last Scan	MS Order	Ions Matched	Spectrum File	Annotation
	High	TLTAVHDAILDDLVYPVEIVGK	ANID_04916	1	1	CID		113.597			1	2	1191.16	2381.3	2.69629	43.5367	6338	6338	MS2	23/42	PC.raw
	High	TLTAVHDAILDDLVYPVEIVGK	ANID_04916	1	1	CID		128.011			1	2	1191.16	2381.31	4.02909	43.2169	6497	6497	MS2	25/42	PB.raw
	High	TLTAVHDAILDDLVYPVEIVGK	ANID_04916	1	1	CID		58.2363			1	3	794.44	2381.31	3.66461	43.1437	6489	6489	MS2	33/84	PB.raw
	High	ATLRPLQFVSAR	ANID_04916	1	1	CID		57.9534			1	3	453.605	1358.8	6.63805	28.4862	4329	4329	MS2	23/44	PC.raw
	High	KAVIIFVPVPLLQAFHK	ANID_04916	1	1	CID		86.7634			1	3	640.736	1920.19	5.34707	42.0818	6355	6355	MS2	27/64	PB.raw
	High	KAVIIFVPVPLLQAFHK	ANID_04916	1	1	CID		73.629			1	3	640.736	1920.19	4.48885	42.5015	6226	6226	MS2	24/64	PC.raw
	High	ATLRPLQFVSAR	ANID_04916	1	1	CID		55.8944			1	2	679.903	1358.8	5.99663	28.4902	4330	4330	MS2	14/22	PC.raw
	High	AVVFEFPQGGASEF	ANID_04916	1	1	CID		30.7895			1	2	742.86	1484.71	5.03873	40.7252	6023	6023	MS2	15/26	PC.raw
ANID_02734	37.5	9	8	312	33.4091	4.93213	38.1903	Aspergillus nidulans FGSC A4 60S acidic ribosomal protein P0 (313 aa)
	Confidence Icon	Sequence	Protein Accessions	# Proteins	# Protein Groups	Activation Type	Modifications	Probability			Rank	Charge	m/z [Da]	MH+ [Da]	ΔM [ppm]	RT [min]	First Scan	Last Scan	MS Order	Ions Matched	Spectrum File	Annotation
	High	VLAVAVETEYSWPEIEELKDR	ANID_02734	1	1	CID		67.2474			1	3	826.093	2476.27	1.82557	37.1503	5650	5650	MS2	29/80	PB.raw
	High	TVFIVGVDNVSSQQMHEIR	ANID_02734	1	1	CID		147.241			1	2	1080.05	2159.1	4.70047	30.3494	4604	4604	MS2	25/36	PB.raw
	High	AGAVAPADVWIPAGNTGmEPGK	ANID_02734	1	1	CID	M18(Oxidation)	125.726			1	2	1063.03	2125.05	5.15645	30.5747	4650	4650	MS2	20/42	PB.raw
	High	AGAVAPADVWIPAGNTGMEPGK	ANID_02734	1	1	CID		106.467			1	2	1055.03	2109.05	4.05787	32.7636	5043	5043	MS2	20/42	PB.raw
	High	GNVGFIFTNGDLK	ANID_02734	1	1	CID		84.821			1	2	691.362	1381.72	4.41435	33.896	5188	5188	MS2	19/24	PC.raw
	High	TSFFQALGVPTK	ANID_02734	1	1	CID		60.5022			1	2	648.356	1295.71	4.64661	35.6282	5464	5464	MS2	18/22	PB.raw
	High	GTIEITTDLK	ANID_02734	1	1	CID		59.8026			1	2	545.806	1090.61	5.56465	25.7128	3746	3746	MS2	15/18	PB.raw
	High	LKNLLDEYK	ANID_02734	1	1	CID		22.8242			1	2	568.325	1135.64	6.66305	24.4764	3508	3508	MS2	12/16	PB.raw
	High	GFINDNPEYER	ANID_02734	1	1	CID		26.1874			1	2	677.309	1353.61	2.76599	23.4638	3342	3342	MS2	15/20	PB.raw
ANID_04822	30.25	8	7	357	38.7408	5.47803	37.7812	Aspergillus nidulans FGSC A4 tartrate dehydrogenase (358 aa)
	Confidence Icon	Sequence	Protein Accessions	# Proteins	# Protein Groups	Activation Type	Modifications	Probability			Rank	Charge	m/z [Da]	MH+ [Da]	ΔM [ppm]	RT [min]	First Scan	Last Scan	MS Order	Ions Matched	Spectrum File	Annotation
	High	KNDAILFGAVGAPDVPDHISLWGLR	ANID_04822	1	1	CID		141.157			1	3	887.814	2661.43	5.09073	40.6001	6143	6143	MS2	42/96	PB.raw
	High	IATIPADGIGPEVIDAGVIVLK	ANID_04822	1	1	CID		119.01			1	3	721.091	2161.26	4.84704	42.9313	6458	6458	MS2	39/84	PB.raw
	High	NDAILFGAVGAPDVPDHISLWGLR	ANID_04822	1	1	CID		100.443			1	3	845.112	2533.32	0.0956243	43.4491	6526	6526	MS2	36/92	PB.raw
	High	IATIPADGIGPEVIDAGVIVLK	ANID_04822	1	1	CID		129.746			1	2	1081.13	2161.26	3.5542	43.0205	6470	6470	MS2	29/42	PB.raw
	High	GHPWEVATEVAIFSR	ANID_04822	1	1	CID		99.313			1	2	849.939	1698.87	6.82586	35.1091	5392	5392	MS2	19/28	PB.raw
	High	NGmVLWDEVANIVAK	ANID_04822	1	1	CID	M3(Oxidation)	38.9102			1	2	837.934	1674.86	4.61084	41.7342	6300	6300	MS2	17/28	PB.raw
	High	QNPSmFEPIHGSAFDITGK	ANID_04822	1	1	CID	M5(Oxidation)	54.4667			1	3	697.999	2091.98	1.3065	29.7149	4482	4482	MS2	23/72	PB.raw
	High	cNTGDLDWVIVR	ANID_04822	1	1	CID	N-Term(Carbamidomethyl)	1			1	2	724.355	1447.7	2.51675	34.3229	5272	5272	MS2	18/22	PB.raw
ANID_02526	20	9	6	400	44.3268	8.86572	37.2799	Aspergillus nidulans FGSC A4 ketol-acid reductoisomerase (401 aa)
	Confidence Icon	Sequence	Protein Accessions	# Proteins	# Protein Groups	Activation Type	Modifications	Probability			Rank	Charge	m/z [Da]	MH+ [Da]	ΔM [ppm]	RT [min]	First Scan	Last Scan	MS Order	Ions Matched	Spectrum File	Annotation
	High	TKVDVPSDVDVILVAPK	ANID_02526	1	1	CID		49.2049			1	3	599.015	1795.03	5.76482	31.6553	4861	4861	MS2	36/64	PB.raw
	High	TKVDVPSDVDVILVAPK	ANID_02526	1	1	CID		134.244			1	2	898.019	1795.03	5.26228	31.6742	4865	4865	MS2	26/32	PB.raw
	High	FKDNLKPLFNELYDSVR	ANID_02526	1	1	CID		127.606			1	3	700.041	2098.11	5.89805	36.8082	5533	5533	MS2	27/64	PC.raw
	High	GINSSIAVFQDVTGNAK	ANID_02526	1	1	CID		83.7073			1	2	860.951	1720.89	4.18565	33.638	5166	5166	MS2	23/32	PB.raw
	High	FKDNLKPLFNELYDSVR	ANID_02526	1	1	CID		83.9763			1	3	700.037	2098.1	-0.647331	35.9943	5514	5514	MS2	27/64	PB.raw
	High	NDTLALIGYGSQGHGQGLNLR	ANID_02526	1	1	CID		72.6868			1	3	728.714	2184.13	5.87047	30.9629	4727	4727	MS2	28/80	PB.raw
	High	VDVPSDVDVILVAPK	ANID_02526	1	1	CID		125.189			1	2	783.445	1565.88	3.11591	35.3952	5431	5431	MS2	23/28	PB.raw
	High	NDTLALIGYGSQGHGQGLNLR	ANID_02526	1	1	CID		71.3664			1	3	728.713	2184.13	4.27762	30.9073	4716	4716	MS2	28/80	PB.raw
	High	SLRPENQK	ANID_02526	1	1	CID		10.4006			1	2	486.27	971.532	5.39436	8.08239	525	525	MS2	11/14	PB.raw
ANID_06330	11.14	8	7	844	93.6868	6.68311	37.2248	Aspergillus nidulans FGSC A4 elongation factor 2 (845 aa)
	Confidence Icon	Sequence	Protein Accessions	# Proteins	# Protein Groups	Activation Type	Modifications	Probability			Rank	Charge	m/z [Da]	MH+ [Da]	ΔM [ppm]	RT [min]	First Scan	Last Scan	MS Order	Ions Matched	Spectrum File	Annotation
	High	SGTLTTSETAHNLK	ANID_06330	1	1	CID		77.0866			1	2	730.376	1459.74	4.21947	14.5321	1851	1851	MS2	17/26	PA.raw
	High	SGTLTTSETAHNLK	ANID_06330	1	1	CID		80.4653			1	2	730.376	1459.74	3.6341	14.4932	1842	1842	MS2	19/26	PA.raw
	High	LYLTAEPLDEEVSK	ANID_06330	1	1	CID		98.4144			1	2	803.913	1606.82	-0.923329	30.7801	4692	4692	MS2	20/26	PB.raw
	High	AFNMFILDPIYK	ANID_06330	1	1	CID		45.4775			1	2	736.389	1471.77	3.46801	42.4493	6503	6503	MS2	16/22	PA.raw
	High	AYLPVNESFGFPGELR	ANID_06330	1	1	CID		104.033			1	2	898.458	1795.91	4.60728	36.5833	5753	5753	MS2	20/30	PA.raw
	High	AETLYEGPQDDEAFAGIR	ANID_06330	1	1	CID		58.7187			1	2	991.467	1981.93	6.7108	30.3222	4900	4900	MS2	21/34	PA.raw
	High	LWGDNYFNPK	ANID_06330	1	1	CID		44			1	2	627.304	1253.6	4.11132	30.2488	4886	4886	MS2	14/18	PA.raw
	High	EGPVAEEPmR	ANID_06330	1	1	CID	M9(Oxidation)	37.3963			1	2	565.764	1130.52	5.37208	14.2123	1777	1777	MS2	13/18	PA.raw
ANID_04402	29.23	7	6	284	29.8914	9.01221	36.3666	Aspergillus nidulans FGSC A4 porin (285 aa)
	Confidence Icon	Sequence	Protein Accessions	# Proteins	# Protein Groups	Activation Type	Modifications	Probability			Rank	Charge	m/z [Da]	MH+ [Da]	ΔM [ppm]	RT [min]	First Scan	Last Scan	MS Order	Ions Matched	Spectrum File	Annotation
	High	YVDAPTGLTLTQAWTTANALDTK	ANID_04402	1	1	CID		141.417			1	2	1226.13	2451.25	4.47812	39.6034	6018	6018	MS2	27/44	PB.raw
	High	TGNSVGLEVASK	ANID_04402	1	1	CID		90.8938			1	2	581.312	1161.62	4.69292	19.2796	2622	2622	MS2	16/22	PB.raw
	High	DFYHGSAASLEVK	ANID_04402	1	1	CID		86.2948			1	2	712.349	1423.69	3.91391	24.7528	3564	3564	MS2	17/24	PB.raw
	High	SAHEGPIAGSLEAK	ANID_04402	1	1	CID		59.5973			1	2	683.853	1366.7	1.89271	18.2868	2449	2449	MS2	18/26	PB.raw
	High	AEIITQYLPAK	ANID_04402	1	1	CID		36.449			1	2	623.859	1246.71	4.74794	29.8526	4506	4506	MS2	14/20	PB.raw
	High	SAHEGPIAGSLEAK	ANID_04402	1	1	CID		88.5191			1	2	683.854	1366.7	2.8752	18.1031	2419	2419	MS2	15/26	PB.raw
	High	VNAQVEAGAK	ANID_04402	1	1	CID		56.2654			1	2	493.77	986.532	5.94605	11.8497	1208	1208	MS2	16/18	PB.raw
ANID_01222	9.28	6	3	388	42.1847	5.50342	35.0445	Aspergillus nidulans FGSC A4 S-adenosylmethionine synthetase (389 aa)
	Confidence Icon	Sequence	Protein Accessions	# Proteins	# Protein Groups	Activation Type	Modifications	Probability			Rank	Charge	m/z [Da]	MH+ [Da]	ΔM [ppm]	RT [min]	First Scan	Last Scan	MS Order	Ions Matched	Spectrum File	Annotation
	High	FVIGGPQGDAGLTGR	ANID_01222	1	1	CID		91.4186			1	2	722.884	1444.76	4.59773	27.8367	4144	4144	MS2	21/28	PB.raw
	High	FVIGGPQGDAGLTGR	ANID_01222	1	1	CID		78.8025			1	2	722.884	1444.76	4.34426	26.7237	4288	4288	MS2	21/28	PA.raw
	High	FVIGGPQGDAGLTGR	ANID_01222	1	1	CID		77.0788			1	2	722.884	1444.76	3.83731	27.6884	4117	4117	MS2	21/28	PB.raw
	High	TVYHIQPSGR	ANID_01222	1	1	CID		39.1024			1	2	579.309	1157.61	3.30133	14.413	1823	1823	MS2	14/18	PA.raw
	High	TVYHIQPSGR	ANID_01222	1	1	CID		56.4806			1	2	579.312	1157.62	8.3629	15.6869	1931	1931	MS2	14/18	PB.raw
	High	KVIPAELLDDR	ANID_01222	1	1	CID		64.987			1	2	634.867	1268.73	3.97915	24.8033	3944	3944	MS2	13/20	PA.raw
ANID_07501	41.95	8	7	267	29.417	4.89404	34.8102	Aspergillus nidulans FGSC A4 CTLH domain-containing protein (268 aa)
	Confidence Icon	Sequence	Protein Accessions	# Proteins	# Protein Groups	Activation Type	Modifications	Probability			Rank	Charge	m/z [Da]	MH+ [Da]	ΔM [ppm]	RT [min]	First Scan	Last Scan	MS Order	Ions Matched	Spectrum File	Annotation
	High	sCSVNPDGDITPALEFATSQLAPR	ANID_07501	1	1	CID	N-Term(Carbamidomethyl)	1			1	2	1273.62	2546.23	2.50105	40.5025	6127	6127	MS2	26/46	PB.raw
	High	INELNPQILDENPSLHFSLLR	ANID_07501	1	1	CID		113.993			1	3	821.443	2462.31	3.9026	38.918	5919	5919	MS2	31/80	PB.raw
	High	FALEANIEPVDVESIR	ANID_07501	1	1	CID		65.9816			1	2	901.477	1801.95	7.1818	35.6659	5471	5471	MS2	20/30	PB.raw
	High	ENLTPSLAPLLHSDLR	ANID_07501	1	1	CID		103.083			1	2	888.491	1775.98	5.93039	34.373	5281	5281	MS2	21/30	PB.raw
	High	VNAAILQDQGAR	ANID_07501	1	1	CID		74.7583			1	2	628.345	1255.68	5.20917	20.9234	2918	2918	MS2	16/22	PB.raw
	High	TAIYSGNIQAAIEK	ANID_07501	1	1	CID		69.908			1	2	739.899	1478.79	4.35365	27.6022	4101	4101	MS2	18/26	PB.raw
	High	TAIYSGNIQAAIEK	ANID_07501	1	1	CID		55.8023			1	2	739.899	1478.79	4.18855	27.4184	4063	4063	MS2	18/26	PB.raw
	High	KVDEVKPSK	ANID_07501	1	1	CID		26.6756			1	2	515.303	1029.6	4.72143	7.60069	466	466	MS2	12/16	PB.raw
ANID_02275	29.92	6	4	254	27.4738	10.9751	34.3406	Aspergillus nidulans FGSC A4 60S ribosomal protein L2 (255 aa)
	Confidence Icon	Sequence	Protein Accessions	# Proteins	# Protein Groups	Activation Type	Modifications	Probability			Rank	Charge	m/z [Da]	MH+ [Da]	ΔM [ppm]	RT [min]	First Scan	Last Scan	MS Order	Ions Matched	Spectrum File	Annotation
	High	NAALTIGNILPLASVPEGTVISNVEEK	ANID_02275	1	1	CID		120.805			1	3	917.173	2749.5	1.79222	44.4841	6667	6667	MS2	33/104	PB.raw
	High	TSGNYVTVIGHNPDEGK	ANID_02275	1	1	CID		90.554			1	2	894.436	1787.87	5.23008	20.8391	2901	2901	MS2	19/32	PB.raw
	High	GVAmNPVDHPHGGGNHQHIGK	ANID_02275	1	1	CID	M4(Oxidation)	55.2102			1	3	725.685	2175.04	6.47345	11.4382	1130	1130	MS2	23/80	PB.raw
	High	NAALTIGNILPLASVPEGTVISNVEEK	ANID_02275	1	1	CID		74.1582			1	2	1375.26	2749.5	1.68612	44.3323	6646	6646	MS2	20/52	PB.raw
	High	GmIGIVAGGGR	ANID_02275	1	1	CID	M2(Oxidation)	58.3525			1	2	502.274	1003.54	5.39369	25.179	3643	3643	MS2	18/20	PB.raw
	High	GMIGIVAGGGR	ANID_02275	1	1	CID		18.1926			1	2	494.277	987.546	5.70894	25.1169	3629	3629	MS2	13/20	PB.raw
ANID_04064	15.43	7	4	311	33.7906	9.89111	34.1752	Aspergillus nidulans FGSC A4 adp,ATP carrier protein (312 aa)
	Confidence Icon	Sequence	Protein Accessions	# Proteins	# Protein Groups	Activation Type	Modifications	Probability			Rank	Charge	m/z [Da]	MH+ [Da]	ΔM [ppm]	RT [min]	First Scan	Last Scan	MS Order	Ions Matched	Spectrum File	Annotation
	High	GFGPSVLGIVVYR	ANID_04064	1	1	CID		98.1649			1	2	682.395	1363.78	7.19862	39.1402	5819	5819	MS2	21/24	PC.raw
	High	TTQAEGVVSLWR	ANID_04064	1	1	CID		75.75			1	2	673.859	1346.71	2.5344	30.806	4697	4697	MS2	18/22	PB.raw
	High	TTQAEGVVSLWR	ANID_04064	1	1	CID		65.5313			1	2	673.86	1346.71	4.89111	30.7607	4688	4688	MS2	17/22	PB.raw
	High	TLASDGIVGLYR	ANID_04064	1	1	CID		55.7958			1	2	632.851	1264.69	4.04718	30.8615	4759	4759	MS2	17/22	PC.raw
	High	LLIQTQDEmLR	ANID_04064	1	1	CID	M9(Oxidation)	61.5424			1	2	688.37	1375.73	5.12961	26.2643	3903	3903	MS2	14/20	PC.raw
	High	LLIQTQDEmLR	ANID_04064	1	1	CID	M9(Oxidation)	68.8529			1	2	688.369	1375.73	4.59722	25.63	3727	3727	MS2	15/20	PB.raw
	High	TLASDGIVGLYR	ANID_04064	1	1	CID		10.6105			1	2	632.851	1264.69	4.04718	30.4916	4633	4633	MS2	14/22	PB.raw
ANID_03413	17.37	7	3	259	28.2194	10.521	33.9916	Aspergillus nidulans FGSC A4 ribosomal protein S5 (260 aa)
	Confidence Icon	Sequence	Protein Accessions	# Proteins	# Protein Groups	Activation Type	Modifications	Probability			Rank	Charge	m/z [Da]	MH+ [Da]	ΔM [ppm]	RT [min]	First Scan	Last Scan	MS Order	Ions Matched	Spectrum File	Annotation
	High	LLQLAGVQDAYTSSSGSTK	ANID_03413	1	1	CID		74.4932			1	2	963.5	1925.99	5.36741	29.8557	4573	4573	MS2	22/36	PC.raw
	High	LLQLAGVQDAYTSSSGSTK	ANID_03413	1	1	CID		29.6977			1	3	642.669	1925.99	5.20198	29.4411	4434	4434	MS2	23/72	PB.raw
	High	SPLEEFSDVLR	ANID_03413	1	1	CID		81.9429			1	2	646.333	1291.66	4.22054	35.9758	5511	5511	MS2	17/20	PB.raw
	High	ITSMEQIYLHSLPVK	ANID_03413	1	1	CID		75.0823			1	2	879.978	1758.95	2.03484	32.4225	4983	4983	MS2	16/28	PB.raw
	High	LLQLAGVQDAYTSSSGSTK	ANID_03413	1	1	CID		93.1934			1	2	963.5	1925.99	5.36741	29.4148	4429	4429	MS2	20/36	PB.raw
	High	ITSmEQIYLHSLPVK	ANID_03413	1	1	CID	M4(Oxidation)	73.6266			1	2	887.978	1774.95	4.74383	28.0091	4176	4176	MS2	16/28	PB.raw
	High	ITSmEQIYLHSLPVK	ANID_03413	1	1	CID	M4(Oxidation)	30.9677			1	3	592.322	1774.95	5.49276	27.9804	4170	4170	MS2	26/56	PB.raw
ANID_10740	16.59	5	3	229	26.8716	11.5317	33.29	Aspergillus nidulans FGSC A4 60S ribosomal protein L19 (230 aa)
	Confidence Icon	Sequence	Protein Accessions	# Proteins	# Protein Groups	Activation Type	Modifications	Probability			Rank	Charge	m/z [Da]	MH+ [Da]	ΔM [ppm]	RT [min]	First Scan	Last Scan	MS Order	Ions Matched	Spectrum File	Annotation
	High	IWLDPNEMSEISNANSR	ANID_10740	1	1	CID		127.802			1	2	988.467	1975.93	4.93368	34.2824	5265	5265	MS2	25/32	PB.raw
	High	IWLDPNEmSEISNANSR	ANID_10740	1	1	CID	M8(Oxidation)	147.241			1	2	996.465	1991.92	4.68916	28.9527	4340	4340	MS2	24/32	PB.raw
	High	IWLDPNEmSEISNANSR	ANID_10740	1	1	CID	M8(Oxidation)	57.7258			1	2	996.465	1991.92	5.2407	29.3732	4491	4491	MS2	22/32	PC.raw
	High	HLYHELYHLSK	ANID_10740	1	1	CID		79.3622			1	2	720.377	1439.75	2.0823	18.5836	2510	2510	MS2	17/20	PB.raw
	High	RNALVGEEQE	ANID_10740	1	1	CID		51.058			1	2	572.787	1144.57	5.88549	16.6415	2140	2140	MS2	14/18	PB.raw
ANID_10416	36.24	6	4	149	16.7379	10.3745	33.059	Aspergillus nidulans FGSC A4 60S ribosomal protein L27a (150 aa)
	Confidence Icon	Sequence	Protein Accessions	# Proteins	# Protein Groups	Activation Type	Modifications	Probability			Rank	Charge	m/z [Da]	MH+ [Da]	ΔM [ppm]	RT [min]	First Scan	Last Scan	MS Order	Ions Matched	Spectrum File	Annotation
	High	TDTAPVIDLLSLGYSK	ANID_10416	1	1	CID		104.902			1	2	846.96	1692.91	4.43033	42.3947	6211	6211	MS2	24/30	PC.raw
	High	TDTAPVIDLLSLGYSK	ANID_10416	1	1	CID		132.487			1	2	846.959	1692.91	3.56505	42.3228	6391	6391	MS2	24/30	PB.raw
	High	TQQQFWKPTINVDK	ANID_10416	1	1	CID		49.9864			1	2	866.959	1732.91	5.57631	27.1864	4085	4085	MS2	17/26	PC.raw
	High	TNLDKYHPGYFGK	ANID_10416	1	1	CID		31.7367			1	3	513.928	1539.77	5.96997	21.0481	2907	2907	MS2	26/48	PC.raw
	High	TQQQFWKPTINVDK	ANID_10416	1	1	CID		19.4441			1	3	578.309	1732.91	5.88554	27.1822	4084	4084	MS2	24/52	PC.raw
	High	GRLPEVPIVVR	ANID_10416	1	1	CID		37.9912			1	2	617.889	1234.77	6.04494	27.8987	4222	4222	MS2	14/20	PC.raw
ANID_02315	14.67	9	6	518	55.3508	5.36377	32.1207	Aspergillus nidulans FGSC A4 mitochondrial ATP synthase (519 aa)
	Confidence Icon	Sequence	Protein Accessions	# Proteins	# Protein Groups	Activation Type	Modifications	Probability			Rank	Charge	m/z [Da]	MH+ [Da]	ΔM [ppm]	RT [min]	First Scan	Last Scan	MS Order	Ions Matched	Spectrum File	Annotation
	High	FLSQPFTVAQVFTGIEGK	ANID_02315	1	1	CID		87.2275			1	3	657.021	1969.05	3.30229	42.8836	6550	6550	MS2	31/68	PA.raw
	High	FLSQPFTVAQVFTGIEGK	ANID_02315	1	1	CID		70.6023			1	2	985.027	1969.05	1.85225	42.7571	6537	6537	MS2	22/34	PA.raw
	High	FLSQPFTVAQVFTGIEGK	ANID_02315	1	1	CID		48.3784			1	2	985.028	1969.05	2.90615	43.6225	6345	6345	MS2	16/34	PC.raw
	High	FLSQPFTVAQVFTGIEGK	ANID_02315	1	1	CID		45.8599			1	2	985.029	1969.05	4.20803	43.3825	6519	6519	MS2	16/34	PB.raw
	High	IGLFGGAGVGK	ANID_02315	1	1	CID		56.8058			1	2	488.288	975.568	5.67395	27.1174	4368	4368	MS2	17/20	PA.raw
	High	TIAmDGTEGLTR	ANID_02315	1	1	CID	M4(Oxidation)	26.9208			1	2	640.814	1280.62	4.18914	18.5344	2734	2734	MS2	18/22	PA.raw
	High	IVGEEHYNTATR	ANID_02315	1	1	CID		106.074			1	2	695.344	1389.68	2.94735	14.2343	1782	1782	MS2	16/22	PA.raw
	High	VQQmLQEYK	ANID_02315	1	1	CID	M4(Oxidation)	35.9045			1	2	591.797	1182.59	3.8774	15.6273	2094	2094	MS2	13/16	PA.raw
	High	FTQAGSEVSALLGR	ANID_02315	1	1	CID		48.8836			1	2	718.382	1435.76	2.06463	31.4256	4817	4817	MS2	15/26	PB.raw
ANID_04494	20	9	3	140	14.8299	10.2134	31.9135	Aspergillus nidulans FGSC A4 alkaline serine protease (141 aa)
	Confidence Icon	Sequence	Protein Accessions	# Proteins	# Protein Groups	Activation Type	Modifications	Probability			Rank	Charge	m/z [Da]	MH+ [Da]	ΔM [ppm]	RT [min]	First Scan	Last Scan	MS Order	Ions Matched	Spectrum File	Annotation
	High	LNRLPAAGVGDMVmATVK	ANID_04494	1	1	CID	M14(Oxidation)	74.7405			1	3	620.337	1859	5.25954	29.565	4519	4519	MS2	34/68	PC.raw
	High	LNRLPAAGVGDmVMATVK	ANID_04494	1	1	CID	M12(Oxidation)	62.1015			2	3	620.337	1859	5.25954	29.565	4519	4519	MS2	31/68	PC.raw
	High	LPAAGVGDmVmATVK	ANID_04494	1	1	CID	M9(Oxidation), M11(Oxidation)	68.7796			1	2	746.382	1491.76	1.07382	23.9253	3466	3466	MS2	23/28	PC.raw
	High	LPAAGVGDmVmATVK	ANID_04494	1	1	CID	M9(Oxidation), M11(Oxidation)	44.6424			1	2	746.384	1491.76	3.61054	24.2381	3521	3521	MS2	19/28	PC.raw
	High	LPAAGVGDMVMATVK	ANID_04494	1	1	CID		45.0776			1	2	730.389	1459.77	4.41613	33.7521	5164	5164	MS2	18/28	PC.raw
	High	LPAAGVGDmVMATVK	ANID_04494	1	1	CID	M9(Oxidation)	79.7563			1	2	738.388	1475.77	6.07687	28.4181	4315	4315	MS2	21/28	PC.raw
	High	LPAAGVGDMVmATVK	ANID_04494	1	1	CID	M11(Oxidation)	65.1655			2	2	738.388	1475.77	6.07687	28.4181	4315	4315	MS2	19/28	PC.raw
	High	LPAAGVGDmVmATVK	ANID_04494	1	1	CID	M9(Oxidation), M11(Oxidation)	25.5811			1	2	746.385	1491.76	5.00164	29.728	4548	4548	MS2	18/28	PC.raw
	High	GSAITGPVGK	ANID_04494	1	1	CID		13.0358			1	2	443.756	886.504	5.51231	16.4121	2028	2028	MS2	15/18	PC.raw
ANID_04802	23.42	7	3	158	18.1297	10.1841	31.8231	Aspergillus nidulans FGSC A4 60S ribosomal protein L21-A (159 aa)
	Confidence Icon	Sequence	Protein Accessions	# Proteins	# Protein Groups	Activation Type	Modifications	Probability			Rank	Charge	m/z [Da]	MH+ [Da]	ΔM [ppm]	RT [min]	First Scan	Last Scan	MS Order	Ions Matched	Spectrum File	Annotation
	High	EAHTVEGSTPETITPLPYDTHI	ANID_04802	1	1	CID		100.452			1	2	1204.59	2408.17	3.43754	30.5836	4652	4652	MS2	24/42	PB.raw
	High	EAHTVEGSTPETITPLPYDTHI	ANID_04802	1	1	CID		109.457			1	2	1204.59	2408.17	3.03202	30.8413	4755	4755	MS2	24/42	PC.raw
	High	EAHTVEGSTPETITPLPYDTHI	ANID_04802	1	1	CID		24.6831			1	3	803.395	2408.17	4.04023	30.5302	4641	4641	MS2	26/84	PB.raw
	High	VGDIVDIK	ANID_04802	1	1	CID		33.0194			1	2	429.753	858.498	6.10176	23.3449	3317	3317	MS2	13/14	PB.raw
	High	VGDIVDIK	ANID_04802	1	1	CID		38.4228			1	2	429.753	858.498	5.95957	23.1612	3298	3298	MS2	13/14	PB.raw
	High	VGDIVDIK	ANID_04802	1	1	CID		23.4381			1	2	429.753	858.498	5.95957	23.6864	3417	3417	MS2	12/14	PC.raw
	High	RQPAQPR	ANID_04802	1	1	CID		25.2531			1	2	426.746	852.485	5.80485	7.21829	440	440	MS2	10/12	PC.raw
ANID_06631	19.08	6	3	173	19.4821	8.27979	31.6126	Aspergillus nidulans FGSC A4 ATP synthase subunit D (174 aa)
	Confidence Icon	Sequence	Protein Accessions	# Proteins	# Protein Groups	Activation Type	Modifications	Probability			Rank	Charge	m/z [Da]	MH+ [Da]	ΔM [ppm]	RT [min]	First Scan	Last Scan	MS Order	Ions Matched	Spectrum File	Annotation
	High	AIDAFEAQAIQSAEQTK	ANID_06631	1	1	CID		121.171			1	3	607.642	1820.91	4.92164	30.8168	4750	4750	MS2	36/64	PC.raw
	High	KVQLLSEQPQTVDFAR	ANID_06631	1	1	CID		118.502			1	2	930.008	1859.01	4.01819	28.176	4274	4274	MS2	24/30	PC.raw
	High	AIDAFEAQAIQSAEQTK	ANID_06631	1	1	CID		116.018			1	2	910.96	1820.91	5.39829	30.8074	4748	4748	MS2	22/32	PC.raw
	High	AIDAFEAQAIQSAEQTK	ANID_06631	1	1	CID		92.5102			1	2	910.96	1820.91	5.46533	30.5064	4636	4636	MS2	21/32	PB.raw
	High	VQLLSEQPQTVDFAR	ANID_06631	1	1	CID		116.085			1	2	865.96	1730.91	3.04573	30.3296	4600	4600	MS2	23/28	PB.raw
	High	VQLLSEQPQTVDFAR	ANID_06631	1	1	CID		144.105			1	2	865.962	1730.92	5.58456	30.5861	4711	4711	MS2	21/28	PC.raw
ANID_03928	21.15	6	4	331	35.5931	5.70654	31.1012	Aspergillus nidulans FGSC A4 thiazole biosynthetic enzyme (332 aa)
	Confidence Icon	Sequence	Protein Accessions	# Proteins	# Protein Groups	Activation Type	Modifications	Probability			Rank	Charge	m/z [Da]	MH+ [Da]	ΔM [ppm]	RT [min]	First Scan	Last Scan	MS Order	Ions Matched	Spectrum File	Annotation
	High	GLIIGGMELSEIDGFNR	ANID_03928	1	1	CID		131.126			1	2	910.966	1820.93	2.26218	40.9917	6200	6200	MS2	25/32	PB.raw
	High	RPAELFLNELGVPYEEDPDmPNYVVVK	ANID_03928	1	1	CID	M20(Oxidation)	100.539			1	3	1050.52	3149.56	3.18377	38.312	5818	5818	MS2	32/104	PB.raw
	High	GLIIGGmELSEIDGFNR	ANID_03928	1	1	CID	M7(Oxidation)	89.892			1	2	918.966	1836.93	5.1436	37.4821	5694	5694	MS2	17/32	PB.raw
	High	HASLFTSTLLSK	ANID_03928	1	1	CID		39.091			1	3	435.581	1304.73	5.68306	28.6077	4285	4285	MS2	22/44	PB.raw
	High	HASLFTSTLLSK	ANID_03928	1	1	CID		39.1003			1	2	652.869	1304.73	7.26049	29.3229	4481	4481	MS2	14/22	PC.raw
	High	mGPTFGAMVLSGVK	ANID_03928	1	1	CID	M1(Oxidation)	23.7863			1	2	705.862	1410.72	3.21399	33.7316	5183	5183	MS2	17/26	PB.raw
ANID_02918	13.62	5	5	536	57.6375	8.36768	31.0103	Aspergillus nidulans FGSC A4 t-complex protein 1 (537 aa) subunit delta
	Confidence Icon	Sequence	Protein Accessions	# Proteins	# Protein Groups	Activation Type	Modifications	Probability			Rank	Charge	m/z [Da]	MH+ [Da]	ΔM [ppm]	RT [min]	First Scan	Last Scan	MS Order	Ions Matched	Spectrum File	Annotation
	High	ALIAGGGAPEIEVANTLAK	ANID_02918	1	1	CID		141.693			1	2	898.005	1795	3.4906	32.39	5200	5200	MS2	27/36	PA.raw
	High	LGTADLVEEVQSSGAR	ANID_02918	1	1	CID		98.454			1	2	816.419	1631.83	3.85474	30.4304	4620	4620	MS2	15/30	PB.raw
	High	GIHPTVISESFQR	ANID_02918	1	1	CID		58.036			1	3	490.93	1470.78	3.6807	22.6708	3554	3554	MS2	23/48	PA.raw
	High	DAVNDLSLHFLSR	ANID_02918	1	1	CID		76.8578			1	2	743.889	1486.77	3.45435	34.033	5230	5230	MS2	13/24	PB.raw
	High	GANNLILDEAER	ANID_02918	1	1	CID		57.6772			1	2	657.839	1314.67	3.67699	26.3983	3877	3877	MS2	16/22	PB.raw
ANID_01246	18.29	7	6	421	44.8817	6.82959	29.9122	Aspergillus nidulans FGSC A4 phosphoglycerate kinase (422 aa)
	Confidence Icon	Sequence	Protein Accessions	# Proteins	# Protein Groups	Activation Type	Modifications	Probability			Rank	Charge	m/z [Da]	MH+ [Da]	ΔM [ppm]	RT [min]	First Scan	Last Scan	MS Order	Ions Matched	Spectrum File	Annotation
	High	ALEEPQRPFLAILGGSK	ANID_01246	1	1	CID		90.6853			1	3	609.348	1826.03	6.26349	33.3888	5339	5339	MS2	27/64	PA.raw
	High	ADKDAVAQFR	ANID_01246	1	1	CID		52.4157			1	2	560.794	1120.58	5.24785	16.8621	2190	2190	MS2	16/18	PB.raw
	High	ADKDAVAQFR	ANID_01246	1	1	CID		45.6926			1	2	560.794	1120.58	4.92104	15.68	2106	2106	MS2	15/18	PA.raw
	High	TILWNGPPGVFEMEPFAK	ANID_01246	1	1	CID		54.9258			1	2	1017.02	2033.03	4.73257	42.7185	6531	6531	MS2	16/34	PA.raw
	High	FHAEEEGSSK	ANID_01246	1	1	CID		68.7188			1	2	560.752	1120.5	5.28003	9.00223	681	681	MS2	15/18	PB.raw
	High	ASGGQVILLENLR	ANID_01246	1	1	CID		26.5626			1	2	685.393	1369.78	-0.199073	32.1746	4948	4948	MS2	14/24	PB.raw
	High	LSITDVDLK	ANID_01246	1	1	CID		49.5943			1	2	502.29	1003.57	4.75665	28.2365	4565	4565	MS2	14/16	PA.raw
ANID_04087	21.59	6	4	264	28.888	8.93896	29.9084	Aspergillus nidulans FGSC A4 40S ribosomal protein S3 (265 aa)
	Confidence Icon	Sequence	Protein Accessions	# Proteins	# Protein Groups	Activation Type	Modifications	Probability			Rank	Charge	m/z [Da]	MH+ [Da]	ΔM [ppm]	RT [min]	First Scan	Last Scan	MS Order	Ions Matched	Spectrum File	Annotation
	High	FTDGFmIHSGQPAK	ANID_04087	1	1	CID	M6(Oxidation)	80.7467			1	2	776.371	1551.74	5.74625	21.0161	2939	2939	MS2	16/26	PB.raw
	High	FKFPENSVSLYAAK	ANID_04087	1	1	CID		36.9314			1	3	534.287	1600.85	5.05709	29.1269	4370	4370	MS2	27/52	PB.raw
	High	EEQPVLQPISQDYGAK	ANID_04087	1	1	CID		80.8194			1	2	901.458	1801.91	6.31961	26.6787	3932	3932	MS2	21/30	PB.raw
	High	ELAEEGYSGVEVR	ANID_04087	1	1	CID		55.458			1	2	719.35	1437.69	4.52459	24.1798	3513	3513	MS2	14/24	PC.raw
	High	ELAEEGYSGVEVR	ANID_04087	1	1	CID		63.3378			1	2	719.35	1437.69	5.54347	23.4969	3349	3349	MS2	17/24	PB.raw
	High	FKFPENSVSLYAAK	ANID_04087	1	1	CID		116.035			1	2	800.925	1600.84	3.38792	29.1352	4372	4372	MS2	18/26	PB.raw
ANID_00381	13.61	6	4	485	52.3557	6.25244	29.4044	Aspergillus nidulans FGSC A4 T-complex protein 1 subunit beta (486 aa)
	Confidence Icon	Sequence	Protein Accessions	# Proteins	# Protein Groups	Activation Type	Modifications	Probability			Rank	Charge	m/z [Da]	MH+ [Da]	ΔM [ppm]	RT [min]	First Scan	Last Scan	MS Order	Ions Matched	Spectrum File	Annotation
	High	VQDDEVGDGTTSVTVLAAELLR	ANID_00381	1	1	CID		120.098			1	2	1144.59	2288.17	5.62756	44.1706	6709	6709	MS2	29/42	PA.raw
	High	QLPTILADNAGLDSSDLVTR	ANID_00381	1	1	CID		96.9884			1	2	1050.06	2099.11	7.07407	35.4498	5616	5616	MS2	22/38	PA.raw
	High	AVEQAAQNTTGK	ANID_00381	1	1	CID		72.0133			1	2	609.314	1217.62	7.51639	10.2676	904	904	MS2	18/22	PA.raw
	High	GATEQLLDEAER	ANID_00381	1	1	CID		76.5024			1	2	666.329	1331.65	5.61064	25.0467	3983	3983	MS2	17/22	PA.raw
	High	AVEQAAQNTTGK	ANID_00381	1	1	CID		87.7774			1	2	609.313	1217.62	5.11033	10.7562	1002	1002	MS2	18/22	PB.raw
	High	AVEQAAQNTTGK	ANID_00381	1	1	CID		61.5346			1	2	609.313	1217.62	4.70932	11.188	1093	1093	MS2	18/22	PC.raw
ANID_05997	41.18	8	4	153	17.6755	10.0669	29.3645	Aspergillus nidulans FGSC A4 40s ribosomal protein s15 (154 aa)
	Confidence Icon	Sequence	Protein Accessions	# Proteins	# Protein Groups	Activation Type	Modifications	Probability			Rank	Charge	m/z [Da]	MH+ [Da]	ΔM [ppm]	RT [min]	First Scan	Last Scan	MS Order	Ions Matched	Spectrum File	Annotation
	High	GIDLDQLLDLSSEQLR	ANID_05997	1	1	CID		97.7677			1	2	907.984	1814.96	6.11451	44.1174	6621	6621	MS2	23/30	PB.raw
	High	AKQEAKPNEKPDLVK	ANID_05997	1	1	CID		59.5226			1	2	847.977	1694.95	1.72837	12.1091	1265	1265	MS2	21/28	PC.raw
	High	HGRPGIGATHSSR	ANID_05997	1	1	CID		59.3177			1	3	444.903	1332.7	5.61864	7.84051	502	502	MS2	33/48	PC.raw
	High	DMIVVPEmIGSVIGIYSGK	ANID_05997	1	1	CID	M8(Oxidation)	124.742			1	2	1012.53	2024.05	4.33382	43.57	6341	6341	MS2	26/36	PC.raw
	High	AKQEAKPNEKPDLVK	ANID_05997	1	1	CID		37.3342			1	3	565.656	1694.95	5.35744	12.0958	1262	1262	MS2	22/56	PC.raw
	High	DmIVVPEmIGSVIGIYSGK	ANID_05997	1	1	CID	M2(Oxidation), M8(Oxidation)	61.6313			1	2	1020.53	2040.05	4.27928	40.5667	5997	5997	MS2	19/36	PC.raw
	High	HGRPGIGATHSSR	ANID_05997	1	1	CID		35.7215			1	2	666.851	1332.69	5.14785	7.80629	496	496	MS2	16/24	PC.raw
	High	GIDLDQLLDLSSEQLR	ANID_05997	1	1	CID		58.4887			1	2	907.983	1814.96	5.24016	44.2188	6408	6408	MS2	18/30	PC.raw
ANID_09468	41.26	4	4	143	15.9306	10.1841	28.2151	Aspergillus nidulans FGSC A4 40S ribosomal protein S16 (144 aa)
	Confidence Icon	Sequence	Protein Accessions	# Proteins	# Protein Groups	Activation Type	Modifications	Probability			Rank	Charge	m/z [Da]	MH+ [Da]	ΔM [ppm]	RT [min]	First Scan	Last Scan	MS Order	Ions Matched	Spectrum File	Annotation
	High	AYEPVLIVGADKFAGVDIR	ANID_09468	1	1	CID		138.406			1	2	1017.06	2033.12	5.29627	37.1502	5574	5574	MS2	24/36	PC.raw
	High	VNGQPLQLVQPEILR	ANID_09468	1	1	CID		94.9981			1	2	852.496	1703.99	3.02815	34.6986	5284	5284	MS2	17/28	PC.raw
	High	VTGGGHTSQVYAIR	ANID_09468	1	1	CID		84.67			1	2	723.383	1445.76	5.96573	17.8162	2312	2312	MS2	19/26	PC.raw
	High	YVDEHSKNQLK	ANID_09468	1	1	CID		40.7367			1	2	680.85	1360.69	5.0262	11.0598	1068	1068	MS2	17/20	PC.raw
ANID_08856	32.03	5	5	153	16.7505	10.4185	28.171	Aspergillus nidulans FGSC A4 60S ribosomal protein L23 (154 aa)
	Confidence Icon	Sequence	Protein Accessions	# Proteins	# Protein Groups	Activation Type	Modifications	Probability			Rank	Charge	m/z [Da]	MH+ [Da]	ΔM [ppm]	RT [min]	First Scan	Last Scan	MS Order	Ions Matched	Spectrum File	Annotation
	High	LTPDVDALDIAATK	ANID_08856	1	1	CID		100.383			1	2	721.894	1442.78	4.1943	31.6709	4881	4881	MS2	22/26	PC.raw
	High	IEENNTLVFIVDVK	ANID_08856	1	1	CID		22.3531			1	2	816.95	1632.89	5.26711	37.7524	5639	5639	MS2	13/26	PC.raw
	High	VNTLVRPDGLK	ANID_08856	1	1	CID		54.5374			1	2	606.362	1211.72	5.56526	20.0638	2768	2768	MS2	14/20	PB.raw
	High	KLYDVETVK	ANID_08856	1	1	CID		55.2932			1	2	547.812	1094.62	5.96461	19.4803	2609	2609	MS2	13/16	PC.raw
	High	VNTLVRPDGLKK	ANID_08856	1	1	CID		38.4734			1	2	670.412	1339.82	7.94921	17.8051	2310	2310	MS2	14/22	PC.raw
ANID_05206	20.83	7	5	360	38.3252	5.89697	28.0875	Aspergillus nidulans FGSC A4 isocitrate dehydrogenase LysB (361 aa)
	Confidence Icon	Sequence	Protein Accessions	# Proteins	# Protein Groups	Activation Type	Modifications	Probability			Rank	Charge	m/z [Da]	MH+ [Da]	ΔM [ppm]	RT [min]	First Scan	Last Scan	MS Order	Ions Matched	Spectrum File	Annotation
	High	TTAGTSAGKPIDLVIVR	ANID_05206	1	1	CID		142.064			1	2	849.993	1698.98	2.77258	27.3745	4054	4054	MS2	21/32	PB.raw
	High	FSSVEVEEQIVDSMVYK	ANID_05206	1	1	CID		111.34			1	2	994.981	1988.95	0.90791	42.0016	6341	6341	MS2	22/32	PB.raw
	High	TTAGTSAGKPIDLVIVR	ANID_05206	1	1	CID		42.6996			1	3	567	1698.99	6.17748	27.297	4043	4043	MS2	29/64	PB.raw
	High	SNVLSQTDGLFR	ANID_05206	1	1	CID		83.7007			1	2	668.847	1336.69	1.5399	30.8019	4696	4696	MS2	19/22	PB.raw
	High	SVALMLEFLGEEQAAAK	ANID_05206	1	1	CID		21.2046			1	2	903.973	1806.94	4.11561	43.1106	6483	6483	MS2	15/32	PB.raw
	High	SNVLSQTDGLFR	ANID_05206	1	1	CID		65.9011			1	2	668.849	1336.69	3.27503	30.7453	4685	4685	MS2	17/22	PB.raw
	High	ILEALPASLNLK	ANID_05206	1	1	CID		59.6186			1	2	641.395	1281.78	3.44894	33.8958	5211	5211	MS2	15/22	PB.raw
ANID_06499	31.42	6	5	331	34.2754	6.62451	28.0565	Aspergillus nidulans FGSC A4 malate dehydrogenase (332 aa)
	Confidence Icon	Sequence	Protein Accessions	# Proteins	# Protein Groups	Activation Type	Modifications	Probability			Rank	Charge	m/z [Da]	MH+ [Da]	ΔM [ppm]	RT [min]	First Scan	Last Scan	MS Order	Ions Matched	Spectrum File	Annotation
	High	ATGVNFFSTPVELGPNGVQK	ANID_06499	1	1	CID		86.9456			1	2	1031.54	2062.06	1.59404	35.824	5495	5495	MS2	20/38	PB.raw
	High	GQSGIVEPSYVYLPGVPGGADIAK	ANID_06499	1	1	CID		65.2862			1	2	1187.62	2374.24	4.02727	36.075	5527	5527	MS2	22/46	PB.raw
	High	NALTGTDIVVIPAGIPR	ANID_06499	1	1	CID		81.3169			1	2	853.997	1706.99	3.85391	36.186	5542	5542	MS2	23/32	PB.raw
	High	GQSGIVEPSYVYLPGVPGGADIAK	ANID_06499	1	1	CID		92.0903			1	2	1187.62	2374.24	5.77535	36.0911	5530	5530	MS2	19/46	PB.raw
	High	DPSAVTVPVVGGHSGETIVPLFSK	ANID_06499	1	1	CID		90.224			1	3	798.429	2393.27	0.838271	36.5871	5582	5582	MS2	28/92	PB.raw
	High	AAVLGASGGIGQPLSLLLK	ANID_06499	1	1	CID		80.9742			1	2	883.035	1765.06	2.47491	42.0344	6347	6347	MS2	17/36	PB.raw
ANID_01122	24.88	6	4	217	24.1751	9.92041	27.4372	Aspergillus nidulans FGSC A4 60S ribosomal protein L1 (218 aa)
	Confidence Icon	Sequence	Protein Accessions	# Proteins	# Protein Groups	Activation Type	Modifications	Probability			Rank	Charge	m/z [Da]	MH+ [Da]	ΔM [ppm]	RT [min]	First Scan	Last Scan	MS Order	Ions Matched	Spectrum File	Annotation
	High	QNVEQLLNYSQNEK	ANID_01122	1	1	CID		102.325			1	2	853.925	1706.84	5.18971	28.3866	4247	4247	MS2	20/26	PB.raw
	High	NFLETVELQIGLK	ANID_01122	1	1	CID		76.7485			1	2	752.425	1503.84	0.928253	44.0928	6394	6394	MS2	21/24	PC.raw
	High	KYDAFLASDGLIK	ANID_01122	1	1	CID		70.189			1	2	720.891	1440.77	0.333161	29.6411	4468	4468	MS2	20/24	PB.raw
	High	KYDAFLASDGLIK	ANID_01122	1	1	CID		99.446			1	2	720.893	1440.78	4.31524	30.1887	4635	4635	MS2	21/24	PC.raw
	High	NFLETVELQIGLK	ANID_01122	1	1	CID		72.5725			1	2	752.426	1503.84	1.98349	43.7979	6576	6576	MS2	16/24	PB.raw
	High	FPTPVSHNEDmANK	ANID_01122	1	1	CID	M11(Oxidation)	30.1314			1	2	801.866	1602.72	1.50518	17.0403	2227	2227	MS2	14/26	PB.raw
ANID_00436	11.38	6	3	413	46.6487	6.99072	27.2639	Aspergillus nidulans FGSC A4 conserved hypothetical protein (414 aa) regulator of gluconeogenesis Rmd5 /ubiquitin-protein ligase E3 (predicted)
	Confidence Icon	Sequence	Protein Accessions	# Proteins	# Protein Groups	Activation Type	Modifications	Probability			Rank	Charge	m/z [Da]	MH+ [Da]	ΔM [ppm]	RT [min]	First Scan	Last Scan	MS Order	Ions Matched	Spectrum File	Annotation
	High	SSESIQSVQDAIDLLQSTR	ANID_00436	1	1	CID		95.9135			1	2	1039.03	2077.05	3.86338	40.8368	6178	6178	MS2	24/36	PB.raw
	High	SSESIQSVQDAIDLLQSTR	ANID_00436	1	1	CID		108.115			1	2	1039.03	2077.05	2.57042	40.1721	6217	6217	MS2	25/36	PA.raw
	High	EGQFSVASAFLSEVAAK	ANID_00436	1	1	CID		67.2251			1	2	870.945	1740.88	1.77447	40.9604	6315	6315	MS2	19/32	PA.raw
	High	EGQFSVASAFLSEVAAK	ANID_00436	1	1	CID		81.4922			1	2	870.95	1740.89	7.03342	41.6866	6292	6292	MS2	18/32	PB.raw
	High	SSESIQSVQDAIDLLQSTR	ANID_00436	1	1	CID		97.7785			1	3	693.019	2077.04	1.27098	40.1767	6218	6218	MS2	27/72	PA.raw
	High	LSFDAINDNLK	ANID_00436	1	1	CID		38.3495			1	2	625.328	1249.65	4.32232	29.6871	4784	4784	MS2	11/20	PA.raw
ANID_04694	10.23	6	5	606	67.3696	7.29834	27.0132	Aspergillus nidulans FGSC A4 transcriptional regulator (607 aa) Cti6 (Rpd3L)
	Confidence Icon	Sequence	Protein Accessions	# Proteins	# Protein Groups	Activation Type	Modifications	Probability			Rank	Charge	m/z [Da]	MH+ [Da]	ΔM [ppm]	RT [min]	First Scan	Last Scan	MS Order	Ions Matched	Spectrum File	Annotation
	High	ELDEPEVEQPEHTGR	ANID_04694	1	1	CID		83.0635			1	2	882.911	1764.82	6.74064	18.0841	2637	2637	MS2	21/28	PA.raw
	High	VAAILEFISR	ANID_04694	1	1	CID		70.8257			1	2	559.835	1118.66	4.60694	36.8624	5799	5799	MS2	17/18	PA.raw
	High	RGQSLDTGGDSPR	ANID_04694	1	1	CID		85.1629			1	2	673.328	1345.65	2.18021	10.8519	1040	1040	MS2	20/24	PA.raw
	High	DLSSVEMMDVLTR	ANID_04694	1	1	CID		38.819			1	2	748.361	1495.71	0.490392	38.799	5899	5899	MS2	16/24	PB.raw
	High	DLSSVEmmDVLTR	ANID_04694	1	1	CID	M7(Oxidation), M8(Oxidation)	43.4231			1	2	764.359	1527.71	4.97973	28.0838	4258	4258	MS2	13/24	PC.raw
	High	TAGEGSSDGVR	ANID_04694	1	1	CID		58.5405			1	2	518.242	1035.48	5.4819	8.74877	636	636	MS2	16/20	PB.raw
ANID_00870	25.48	7	5	314	32.9283	9.36377	26.9873	Aspergillus nidulans FGSC A4 mitochondrial phosphate carrier protein (315 aa)
	Confidence Icon	Sequence	Protein Accessions	# Proteins	# Protein Groups	Activation Type	Modifications	Probability			Rank	Charge	m/z [Da]	MH+ [Da]	ΔM [ppm]	RT [min]	First Scan	Last Scan	MS Order	Ions Matched	Spectrum File	Annotation
	High	LVSQPEFASGLLSGFSK	ANID_00870	1	1	CID		125.237			1	2	883.975	1766.94	6.15391	38.3233	5820	5820	MS2	27/32	PB.raw
	High	NEGVGAFYSGFGPILFK	ANID_00870	1	1	CID		102.145			1	2	901.962	1802.92	3.3294	42.5579	6423	6423	MS2	19/32	PB.raw
	High	IDAPAAAPAPQLSGLQLYSR	ANID_00870	1	1	CID		99.3495			1	2	1020.06	2039.11	6.39439	33.501	5141	5141	MS2	23/38	PB.raw
	High	LLGATGGVEIAPSK	ANID_00870	1	1	CID		30.4896			1	2	656.881	1312.76	6.46848	25.6521	3732	3732	MS2	17/26	PB.raw
	High	LVSQPEFASGLLSGFSK	ANID_00870	1	1	CID		91.5136			1	2	883.974	1766.94	4.35769	38.875	5787	5787	MS2	18/32	PC.raw
	High	LLGATGGVEIAPSK	ANID_00870	1	1	CID		32.4056			1	2	656.878	1312.75	1.54013	26.3613	3923	3923	MS2	17/26	PC.raw
	High	TQGLPGEGTTTR	ANID_00870	1	1	CID		48.443			1	2	609.313	1217.62	4.90982	16.7421	2162	2162	MS2	14/22	PB.raw
ANID_04888	15.32	5	5	568	62.5598	6.3667	26.8987	Aspergillus nidulans FGSC A4 pyruvate decarboxylase (569 aa)
	Confidence Icon	Sequence	Protein Accessions	# Proteins	# Protein Groups	Activation Type	Modifications	Probability			Rank	Charge	m/z [Da]	MH+ [Da]	ΔM [ppm]	RT [min]	First Scan	Last Scan	MS Order	Ions Matched	Spectrum File	Annotation
	High	GISVTTANLNDTYDAATLIDNAIR	ANID_04888	1	1	CID		103.579			1	2	1261.64	2522.27	0.230776	40.9076	6305	6305	MS2	26/46	PA.raw
	High	TPIDLSLPANDPEKEDYVVDVVLK	ANID_04888	1	1	CID		115.898			1	3	890.476	2669.41	7.99988	37.8691	5932	5932	MS2	30/92	PA.raw
	High	IGQLNTIDFHSTYVR	ANID_04888	1	1	CID		55.7096			1	3	588.643	1763.91	3.80883	27.0861	4361	4361	MS2	26/56	PA.raw
	High	EQVESSDLILSIGAIK	ANID_04888	1	1	CID		81.6433			1	2	851.47	1701.93	2.90321	36.6082	5758	5758	MS2	19/30	PA.raw
	High	RLHEVGIR	ANID_04888	1	1	CID		30.0735			1	3	327.2	979.586	6.35808	10.9991	1075	1075	MS2	21/28	PA.raw
ANID_03954	12.84	5	3	475	52.5625	6.41748	26.0735	Aspergillus nidulans FGSC A4 6-phosphogluconate dehydrogenase (476 aa)
	Confidence Icon	Sequence	Protein Accessions	# Proteins	# Protein Groups	Activation Type	Modifications	Probability			Rank	Charge	m/z [Da]	MH+ [Da]	ΔM [ppm]	RT [min]	First Scan	Last Scan	MS Order	Ions Matched	Spectrum File	Annotation
	High	KDPDLENLLFNDFFNK	ANID_03954	1	1	CID		138.682			1	2	984.998	1968.99	9.85801	44.0314	6609	6609	MS2	23/30	PB.raw
	High	KDPDLENLLFNDFFNK	ANID_03954	1	1	CID		138.864			1	2	984.994	1968.98	5.76627	43.5369	6638	6638	MS2	24/30	PA.raw
	High	ASSLLNGPTPEFTGDKEEFIADLEQALYASK	ANID_03954	1	1	CID		80.2233			1	3	1114.56	3341.66	5.27225	44.7793	6789	6789	MS2	31/120	PA.raw
	High	KDPDLENLLFNDFFNK	ANID_03954	1	1	CID		44.1003			1	3	656.998	1968.98	4.17853	44.2935	6418	6418	MS2	26/60	PC.raw
	High	FVGSGVSGGEEGAR	ANID_03954	1	1	CID		98.3342			1	2	654.815	1308.62	3.93022	16.2613	2236	2236	MS2	22/26	PA.raw
ANID_00776	10.33	3	2	184	20.606	10.8286	25.9506	Aspergillus nidulans FGSC A4 60S ribosomal protein L17 (185 aa)
	Confidence Icon	Sequence	Protein Accessions	# Proteins	# Protein Groups	Activation Type	Modifications	Probability			Rank	Charge	m/z [Da]	MH+ [Da]	ΔM [ppm]	RT [min]	First Scan	Last Scan	MS Order	Ions Matched	Spectrum File	Annotation
	High	HIQVNQAPK	ANID_00776	1	1	CID		63.1343			1	2	517.794	1034.58	5.73607	12.184	1279	1279	MS2	15/16	PC.raw
	High	YAAQDIPAAK	ANID_00776	1	1	CID		52.5914			1	2	524.281	1047.55	6.46958	18.5684	2440	2440	MS2	14/18	PC.raw
	High	HIQVNQAPK	ANID_00776	1	1	CID		64.4441			1	2	517.794	1034.58	6.67999	11.6184	1165	1165	MS2	13/16	PB.raw
ANID_00433	25.86	6	4	174	20.421	10.6382	24.7933	Aspergillus nidulans FGSC A4 ribosomal L18ae protein family (175 aa)
	Confidence Icon	Sequence	Protein Accessions	# Proteins	# Protein Groups	Activation Type	Modifications	Probability			Rank	Charge	m/z [Da]	MH+ [Da]	ΔM [ppm]	RT [min]	First Scan	Last Scan	MS Order	Ions Matched	Spectrum File	Annotation
	High	ANGEIVSLNVIHEK	ANID_00433	1	1	CID		88.065			1	2	761.918	1522.83	4.3983	27.0394	4057	4057	MS2	19/26	PC.raw
	High	TEAVEALYQDmAAR	ANID_00433	1	1	CID	M11(Oxidation)	120.634			1	2	792.377	1583.75	5.49257	25.8085	3815	3815	MS2	23/26	PC.raw
	High	TEAVEALYQDMAAR	ANID_00433	1	1	CID		91.3328			1	2	784.377	1567.75	3.47307	33.5198	5135	5135	MS2	17/26	PC.raw
	High	TEAVEALYQDMAAR	ANID_00433	1	1	CID		72.5702			1	2	784.376	1567.74	1.44862	33.2464	5104	5104	MS2	15/26	PB.raw
	High	FWYFLTQLR	ANID_00433	1	1	CID		47.4206			1	2	637.343	1273.68	5.02914	42.7844	6253	6253	MS2	14/16	PC.raw
	High	FGSIHILK	ANID_00433	1	1	CID		11.1302			1	2	457.779	914.551	5.50935	24.4468	3557	3557	MS2	13/14	PC.raw
ANID_01228	32.26	4	4	124	14.5373	11.2241	23.9285	Aspergillus nidulans FGSC A4 60S ribosomal protein L35 (125 aa)
	Confidence Icon	Sequence	Protein Accessions	# Proteins	# Protein Groups	Activation Type	Modifications	Probability			Rank	Charge	m/z [Da]	MH+ [Da]	ΔM [ppm]	RT [min]	First Scan	Last Scan	MS Order	Ions Matched	Spectrum File	Annotation
	High	VLTVINANQR	ANID_01228	1	1	CID		59.0625			1	2	564.334	1127.66	6.22754	21.5559	3016	3016	MS2	16/18	PC.raw
	High	QLDELKTELAQLR	ANID_01228	1	1	CID		71.1477			1	2	778.939	1556.87	3.91017	31.6035	4871	4871	MS2	18/24	PC.raw
	High	LTKHEATLK	ANID_01228	1	1	CID		56.164			1	3	347.543	1040.62	5.14813	8.59811	627	627	MS2	17/32	PC.raw
	High	KEIHFPQR	ANID_01228	1	1	CID		42.4984			1	2	527.797	1054.59	7.05131	15.7661	1918	1918	MS2	11/14	PC.raw
ANID_04202	10.4	3	2	202	22.9556	10.6968	23.7765	Aspergillus nidulans FGSC A4 ribosomal protein L16a (203 aa)
	Confidence Icon	Sequence	Protein Accessions	# Proteins	# Protein Groups	Activation Type	Modifications	Probability			Rank	Charge	m/z [Da]	MH+ [Da]	ΔM [ppm]	RT [min]	First Scan	Last Scan	MS Order	Ions Matched	Spectrum File	Annotation
	High	RVVVPQALR	ANID_04202	1	1	CID		39.6803			1	2	519.335	1037.66	5.29688	19.819	2715	2715	MS2	14/16	PB.raw
	High	cEALNISGEFFR	ANID_04202	1	1	CID	N-Term(Carbamidomethyl)	1			1	2	721.843	1442.68	3.92144	34.6857	5323	5323	MS2	17/22	PB.raw
	High	cEALNISGEFFR	ANID_04202	1	1	CID	N-Term(Carbamidomethyl)	6.35317			1	2	721.845	1442.68	6.12138	35.0919	5332	5332	MS2	19/22	PC.raw
ANID_00262	21.82	5	3	165	17.8998	9.72998	23.7095	Aspergillus nidulans FGSC A4 60S ribosomal protein L12 (166 aa)
	Confidence Icon	Sequence	Protein Accessions	# Proteins	# Protein Groups	Activation Type	Modifications	Probability			Rank	Charge	m/z [Da]	MH+ [Da]	ΔM [ppm]	RT [min]	First Scan	Last Scan	MS Order	Ions Matched	Spectrum File	Annotation
	High	IIHLRVTGGEVGAQSALAPK	ANID_00262	1	1	CID		56.3909			1	3	673.057	2017.16	0.805725	25.8572	3825	3825	MS2	29/76	PC.raw
	High	QAQVSVVPSASSLVIK	ANID_00262	1	1	CID		67.3578			1	2	806.97	1612.93	3.1068	30.6556	4667	4667	MS2	17/30	PB.raw
	High	QAQVSVVPSASSLVIK	ANID_00262	1	1	CID		108.224			1	2	806.971	1612.93	4.3934	30.881	4763	4763	MS2	18/30	PC.raw
	High	VTGGEVGAQSALAPK	ANID_00262	1	1	CID		29.0523			1	2	692.879	1384.75	4.80387	20.1764	2728	2728	MS2	19/28	PC.raw
	High	VTGGEVGAQSALAPK	ANID_00262	1	1	CID		22.9388			1	2	692.879	1384.75	4.89202	19.7715	2706	2706	MS2	16/28	PB.raw
ANID_00843	22.79	6	4	215	23.8955	9.01221	23.5998	Aspergillus nidulans FGSC A4 40S ribosomal protein S5 (216 aa)
	Confidence Icon	Sequence	Protein Accessions	# Proteins	# Protein Groups	Activation Type	Modifications	Probability			Rank	Charge	m/z [Da]	MH+ [Da]	ΔM [ppm]	RT [min]	First Scan	Last Scan	MS Order	Ions Matched	Spectrum File	Annotation
	High	sIAECLAEELINAAK	ANID_00843	1	1	CID	N-Term(Carbamidomethyl)	1			1	3	544.618	1631.84	5.03801	44.8618	6719	6719	MS2	31/56	PB.raw
	High	DISLTDYIQIR	ANID_00843	1	1	CID		61.3787			1	2	668.859	1336.71	0.722834	37.922	5667	5667	MS2	17/20	PC.raw
	High	sIAECLAEELINAAK	ANID_00843	1	1	CID	N-Term(Carbamidomethyl)	1			1	2	816.422	1631.84	3.88677	44.8361	6714	6714	MS2	17/28	PB.raw
	High	DALAEMGTVK	ANID_00843	1	1	CID		34.1213			1	2	517.766	1034.52	5.05748	24.4132	3495	3495	MS2	13/18	PB.raw
	High	DISLTDYIQIR	ANID_00843	1	1	CID		68.4906			1	2	668.863	1336.72	6.11076	37.6645	5729	5729	MS2	14/20	PB.raw
	High	VNQSIALLTIGAR	ANID_00843	1	1	CID		27.6043			1	2	678.408	1355.81	5.48728	32.9031	5056	5056	MS2	15/24	PC.raw
ANID_01534	17.36	4	3	242	26.376	9.18799	23.276	Aspergillus nidulans FGSC A4 ATP synthase subunit 4 (243 aa)
	Confidence Icon	Sequence	Protein Accessions	# Proteins	# Protein Groups	Activation Type	Modifications	Probability			Rank	Charge	m/z [Da]	MH+ [Da]	ΔM [ppm]	RT [min]	First Scan	Last Scan	MS Order	Ions Matched	Spectrum File	Annotation
	High	TLQQILNQSVADVER	ANID_01534	1	1	CID		109.492			1	2	857.464	1713.92	4.95652	37.7318	5635	5635	MS2	23/28	PC.raw
	High	TLQQILNQSVADVER	ANID_01534	1	1	CID		123.469			1	2	857.464	1713.92	4.67163	37.4138	5681	5681	MS2	22/28	PB.raw
	High	AQSILDSLPGNSLVSK	ANID_01534	1	1	CID		82.9523			1	2	814.951	1628.89	5.82834	34.6296	5277	5277	MS2	19/30	PC.raw
	High	LEAQAYELEQR	ANID_01534	1	1	CID		49.4402			1	2	675.342	1349.68	5.32284	22.894	3245	3245	MS2	16/20	PB.raw
ANID_00316	9.58	4	3	449	50.3273	5.03369	22.7828	Aspergillus nidulans FGSC A4 tubulin alpha-1 chain (450 aa)
	Confidence Icon	Sequence	Protein Accessions	# Proteins	# Protein Groups	Activation Type	Modifications	Probability			Rank	Charge	m/z [Da]	MH+ [Da]	ΔM [ppm]	RT [min]	First Scan	Last Scan	MS Order	Ions Matched	Spectrum File	Annotation
	High	TIYADLEPNVVDEVR	ANID_00316	1	1	CID		46.4052			1	2	866.944	1732.88	2.89421	31.9653	5149	5149	MS2	19/28	PA.raw
	High	LIAQVVSSITASLR	ANID_00316	1	1	CID		87.2592			1	2	729.441	1457.87	4.20623	42.2785	6383	6383	MS2	18/26	PB.raw
	High	NLGIERPSYENLNR	ANID_00316	1	1	CID		94.4511			1	2	837.936	1674.86	5.25435	23.4143	3332	3332	MS2	14/26	PB.raw
	High	LIAQVVSSITASLR	ANID_00316	1	1	CID		62.0157			1	2	729.439	1457.87	1.94548	41.4058	6386	6386	MS2	16/26	PA.raw
ANID_04475	19.43	3	3	175	20.1456	10.0669	22.7372	Aspergillus nidulans FGSC A4 60S ribosomal protein L11 (176 aa)
	Confidence Icon	Sequence	Protein Accessions	# Proteins	# Protein Groups	Activation Type	Modifications	Probability			Rank	Charge	m/z [Da]	MH+ [Da]	ΔM [ppm]	RT [min]	First Scan	Last Scan	MS Order	Ions Matched	Spectrum File	Annotation
	High	VLEQLSGQTPVYSK	ANID_04475	1	1	CID		101.589			1	2	774.922	1548.84	6.60653	25.2915	3713	3713	MS2	20/26	PC.raw
	High	LVLNISVGESGDR	ANID_04475	1	1	CID		88.5081			1	2	679.871	1358.74	5.9997	30.1548	4629	4629	MS2	18/24	PC.raw
	High	AEEILER	ANID_04475	1	1	CID		8.15791			1	2	430.232	859.457	5.67154	18.0477	2407	2407	MS2	11/12	PB.raw
ANID_07107	18.73	3	3	251	28.9166	9.99365	22.5583	Aspergillus nidulans FGSC A4 60S ribosomal protein L7 (252 aa)
	Confidence Icon	Sequence	Protein Accessions	# Proteins	# Protein Groups	Activation Type	Modifications	Probability			Rank	Charge	m/z [Da]	MH+ [Da]	ΔM [ppm]	RT [min]	First Scan	Last Scan	MS Order	Ions Matched	Spectrum File	Annotation
	High	VALTDNQIIEEHLGK	ANID_07107	1	1	CID		100.669			1	2	840.457	1679.91	6.35673	27.8217	4141	4141	MS2	19/28	PB.raw
	High	yGIVCmEDLIHEIYTVGPNFK	ANID_07107	1	1	CID	N-Term(Carbamidomethyl), M6(Oxidation)	3.3121			1	3	838.747	2514.23	8.83667	39.8123	6037	6037	MS2	25/80	PB.raw
	High	LLQINNGTFVK	ANID_07107	1	1	CID		70.8833			1	2	623.865	1246.72	5.42564	28.1484	4200	4200	MS2	14/20	PB.raw
ANID_05907	45.86	5	5	157	16.8858	7.28369	22.0443	Aspergillus nidulans FGSC A4 ribose 5-phosphate isomerase (158 aa)
	Confidence Icon	Sequence	Protein Accessions	# Proteins	# Protein Groups	Activation Type	Modifications	Probability			Rank	Charge	m/z [Da]	MH+ [Da]	ΔM [ppm]	RT [min]	First Scan	Last Scan	MS Order	Ions Matched	Spectrum File	Annotation
	High	NPNVSEVLDVGVNSTSDK	ANID_05907	1	1	CID		147.241			1	2	937.463	1873.92	2.999	30.302	4657	4657	MS2	26/34	PC.raw
	High	IVFAADEAGQPYKETLK	ANID_05907	1	1	CID		125.386			1	2	940.501	1879.99	7.69318	26.6925	3987	3987	MS2	22/32	PC.raw
	High	VQAIKDYEAEFAK	ANID_05907	1	1	CID		68.3812			1	2	756.393	1511.78	2.90299	26.4644	3942	3942	MS2	16/24	PC.raw
	High	AVTAHDSFSVER	ANID_05907	1	1	CID		83.0355			1	2	659.827	1318.65	5.69104	18.8405	2495	2495	MS2	16/22	PC.raw
	High	TAYPHPAVEGAK	ANID_05907	1	1	CID		84.9344			1	2	620.823	1240.64	5.52321	16.9089	2129	2129	MS2	15/22	PC.raw
ANID_06629	27.52	3	3	149	16.7365	10.7261	22.0383	Aspergillus nidulans FGSC A4 ribosomal protein L14 (150 aa)
	Confidence Icon	Sequence	Protein Accessions	# Proteins	# Protein Groups	Activation Type	Modifications	Probability			Rank	Charge	m/z [Da]	MH+ [Da]	ΔM [ppm]	RT [min]	First Scan	Last Scan	MS Order	Ions Matched	Spectrum File	Annotation
	High	HVLPLSHATLTHFVIPK	ANID_06629	1	1	CID		60.5264			1	3	637.376	1910.11	5.73966	29.4288	4500	4500	MS2	30/64	PC.raw
	High	LATIVEIVDHK	ANID_06629	1	1	CID		86.2483			1	2	619.364	1237.72	5.23859	29.6748	4537	4537	MS2	16/20	PC.raw
	High	RVLVDGPSTEEAK	ANID_06629	1	1	CID		23.7878			1	2	700.875	1400.74	3.50258	17.1008	2168	2168	MS2	16/24	PC.raw
ANID_05482	21.86	4	3	215	24.1614	7.38623	21.8825	Aspergillus nidulans FGSC A4 GTP-binding nuclear protein GSP1/Ran (216 aa)
	Confidence Icon	Sequence	Protein Accessions	# Proteins	# Protein Groups	Activation Type	Modifications	Probability			Rank	Charge	m/z [Da]	MH+ [Da]	ΔM [ppm]	RT [min]	First Scan	Last Scan	MS Order	Ions Matched	Spectrum File	Annotation
	High	SNYNFEKPFLWLAR	ANID_05482	1	1	CID		108.764			1	2	892.965	1784.92	6.00795	37.5486	5707	5707	MS2	19/26	PB.raw
	High	FTTNLGTIQFDVWDTAGQEK	ANID_05482	1	1	CID		89.9917			1	2	1136.06	2271.1	4.4796	40.1674	6084	6084	MS2	19/38	PB.raw
	High	SNYNFEKPFLWLAR	ANID_05482	1	1	CID		97.6016			1	3	595.645	1784.92	5.11135	37.5034	5698	5698	MS2	26/52	PB.raw
	High	YIATLGVEVHPIK	ANID_05482	1	1	CID		62.9405			1	2	720.419	1439.83	4.06941	27.4412	4068	4068	MS2	16/24	PB.raw
ANID_00411	19.05	5	3	189	21.4192	6.41748	21.5399	Aspergillus nidulans FGSC A4 small COPII coat GTPase sar1 (190 aa)
	Confidence Icon	Sequence	Protein Accessions	# Proteins	# Protein Groups	Activation Type	Modifications	Probability			Rank	Charge	m/z [Da]	MH+ [Da]	ΔM [ppm]	RT [min]	First Scan	Last Scan	MS Order	Ions Matched	Spectrum File	Annotation
	High	AELDALLAMEELSK	ANID_00411	1	1	CID		34.7083			1	2	766.902	1532.8	5.99642	41.4196	6107	6107	MS2	16/26	PC.raw
	High	AELDALLAmEELSK	ANID_00411	1	1	CID	M9(Oxidation)	49.2414			1	2	774.897	1548.79	3.14884	34.4515	5256	5256	MS2	14/26	PC.raw
	High	AELDALLAMEELSK	ANID_00411	1	1	CID		23.47			1	2	766.902	1532.8	6.07606	41.1103	6217	6217	MS2	15/26	PB.raw
	High	VPFLVLGNK	ANID_00411	1	1	CID		36.8219			1	2	493.808	986.609	5.50466	32.311	4977	4977	MS2	14/16	PC.raw
	High	IDHPDAVSEDELR	ANID_00411	1	1	CID		51.0222			1	2	748.358	1495.71	4.8412	20.4872	2791	2791	MS2	15/24	PC.raw
ANID_05014	34.68	5	4	124	14.0945	9.42236	21.1536	Aspergillus nidulans FGSC A4 60S ribosomal protein L22 (125 aa)
	Confidence Icon	Sequence	Protein Accessions	# Proteins	# Protein Groups	Activation Type	Modifications	Probability			Rank	Charge	m/z [Da]	MH+ [Da]	ΔM [ppm]	RT [min]	First Scan	Last Scan	MS Order	Ions Matched	Spectrum File	Annotation
	High	FIINASQPANDKIFDVSAFEK	ANID_05014	1	1	CID		77.0528			1	3	785.408	2354.21	3.39275	36.5757	5507	5507	MS2	34/80	PC.raw
	High	VEVVAHIPFSGR	ANID_05014	1	1	CID		87.6952			1	2	655.869	1310.73	6.79396	27.7004	4185	4185	MS2	19/22	PC.raw
	High	VEVVAHIPFSGR	ANID_05014	1	1	CID		72.748			1	3	437.581	1310.73	6.31805	27.6555	4175	4175	MS2	23/44	PC.raw
	High	VVISQVGDGK	ANID_05014	1	1	CID		70.9626			1	2	501.288	1001.57	5.87852	18.3948	2406	2406	MS2	16/18	PC.raw
	High	FIINASQPANDK	ANID_05014	1	1	CID		72.086			1	2	659.345	1317.68	2.91424	23.3877	3353	3353	MS2	15/22	PC.raw
ANID_05979	17.99	4	2	139	16.1387	9.93506	21.0897	Aspergillus nidulans FGSC A4 40S ribosomal protein S17 (140 aa)
	Confidence Icon	Sequence	Protein Accessions	# Proteins	# Protein Groups	Activation Type	Modifications	Probability			Rank	Charge	m/z [Da]	MH+ [Da]	ΔM [ppm]	RT [min]	First Scan	Last Scan	MS Order	Ions Matched	Spectrum File	Annotation
	High	VNVVAVTQQQPERPR	ANID_05979	1	1	CID		25.0422			1	2	860.979	1720.95	3.32729	19.8777	2728	2728	MS2	19/28	PB.raw
	High	VNVVAVTQQQPERPR	ANID_05979	1	1	CID		28.7596			1	2	860.981	1720.96	5.95175	20.3679	2765	2765	MS2	18/28	PC.raw
	High	VNVVAVTQQQPERPR	ANID_05979	1	1	CID		57.3452			1	3	574.322	1720.95	4.20612	19.8596	2724	2724	MS2	22/56	PB.raw
	High	IAGYTTHLmK	ANID_05979	1	1	CID	M9(Oxidation)	65.7136			1	2	575.803	1150.6	5.01296	20.5694	2808	2808	MS2	14/18	PC.raw
ANID_08704	18.75	4	3	160	17.8559	11.2241	19.924	Aspergillus nidulans FGSC A4 60S ribosomal protein L24a (161 aa)
	Confidence Icon	Sequence	Protein Accessions	# Proteins	# Protein Groups	Activation Type	Modifications	Probability			Rank	Charge	m/z [Da]	MH+ [Da]	ΔM [ppm]	RT [min]	First Scan	Last Scan	MS Order	Ions Matched	Spectrum File	Annotation
	High	AIVGASLDVIKER	ANID_08704	1	1	CID		85.2889			1	2	685.907	1370.81	4.68113	27.5424	4151	4151	MS2	18/24	PC.raw
	High	KGISEEVAK	ANID_08704	1	1	CID		36.6045			1	2	480.774	960.541	5.62096	11.9076	1220	1220	MS2	14/16	PB.raw
	High	KGISEEVAK	ANID_08704	1	1	CID		34.3584			1	2	480.775	960.543	7.08243	12.3875	1323	1323	MS2	15/16	PC.raw
	High	SESLFLQR	ANID_08704	1	1	CID		26.5542			1	2	490.267	979.526	5.70934	25.4422	3697	3697	MS2	12/14	PB.raw
ANID_01964	16.46	3	3	237	27.0879	10.7261	19.7327	Aspergillus nidulans FGSC A4 40S ribosomal protein S6 (238 aa)
	Confidence Icon	Sequence	Protein Accessions	# Proteins	# Protein Groups	Activation Type	Modifications	Probability			Rank	Charge	m/z [Da]	MH+ [Da]	ΔM [ppm]	RT [min]	First Scan	Last Scan	MS Order	Ions Matched	Spectrum File	Annotation
	High	mGTEVPGDSLGDEFK	ANID_01964	1	1	CID	M1(Oxidation)	34.3046			1	2	799.359	1597.71	3.8962	26.9659	3977	3977	MS2	18/28	PB.raw
	High	QGEGELPGLTDTVVPK	ANID_01964	1	1	CID		55.0277			1	2	820.431	1639.86	1.02756	30.2754	4589	4589	MS2	18/30	PB.raw
	High	NFFGLDKK	ANID_01964	1	1	CID		29.9269			1	2	484.767	968.526	6.45457	25.1021	3681	3681	MS2	11/14	PC.raw
ANID_10709	10.81	6	5	694	77.38	6.65381	19.6214	Aspergillus nidulans FGSC A4 glutamine:fructose-6-phosphate amidotransferase (695 aa)
	Confidence Icon	Sequence	Protein Accessions	# Proteins	# Protein Groups	Activation Type	Modifications	Probability			Rank	Charge	m/z [Da]	MH+ [Da]	ΔM [ppm]	RT [min]	First Scan	Last Scan	MS Order	Ions Matched	Spectrum File	Annotation
	High	YILDTLLNGLSR	ANID_10709	1	1	CID		83.659			1	2	689.391	1377.77	0.824933	42.3733	6495	6495	MS2	19/22	PA.raw
	High	YILDTLLNGLSR	ANID_10709	1	1	CID		61.4853			1	2	689.392	1377.78	2.33112	42.8609	6449	6449	MS2	17/22	PB.raw
	High	AFLSDDGIPQPAEFFLSSDPSAIIEHTK	ANID_10709	1	1	CID		52.5602			1	3	1011.51	3032.5	3.99321	44.7322	6781	6781	MS2	28/108	PA.raw
	High	AIQTIELELQEIMK	ANID_10709	1	1	CID		76.536			1	2	829.958	1658.91	3.20554	43.0536	6576	6576	MS2	17/26	PA.raw
	High	KGSPLVIGVR	ANID_10709	1	1	CID		43.7906			1	2	513.329	1025.65	3.93025	19.2056	2882	2882	MS2	15/18	PA.raw
	High	SLNAYQQVIAR	ANID_10709	1	1	CID		75.2774			1	2	631.849	1262.69	4.95176	24.433	3876	3876	MS2	13/20	PA.raw
ANID_00445	10.74	5	2	242	28.2559	10.9751	19.5997	Aspergillus nidulans FGSC A4 60s ribosomal protein l15 (243 aa)
	Confidence Icon	Sequence	Protein Accessions	# Proteins	# Protein Groups	Activation Type	Modifications	Probability			Rank	Charge	m/z [Da]	MH+ [Da]	ΔM [ppm]	RT [min]	First Scan	Last Scan	MS Order	Ions Matched	Spectrum File	Annotation
	High	YFEVILVDPQHK	ANID_00445	1	1	CID		88.2973			1	2	744.402	1487.8	5.42384	31.1318	4759	4759	MS2	16/22	PB.raw
	High	YFEVILVDPQHK	ANID_00445	1	1	CID		20.5079			1	3	496.604	1487.8	6.00965	31.113	4755	4755	MS2	23/44	PB.raw
	High	YFEVILVDPQHK	ANID_00445	1	1	CID		66.8322			1	2	744.402	1487.8	4.60337	31.0982	4752	4752	MS2	15/22	PB.raw
	High	YFEVILVDPQHK	ANID_00445	1	1	CID		56.663			1	3	496.604	1487.8	5.94811	31.5464	4860	4860	MS2	24/44	PC.raw
	High	VLNSYWINQDSTYK	ANID_00445	1	1	CID		59.5913			1	2	865.927	1730.85	5.05779	29.4362	4433	4433	MS2	15/26	PB.raw
ANID_02286	15.91	5	4	352	37.1022	7.04932	19.4188	Aspergillus nidulans FGSC A4 alcohol dehydrogenase III (353 aa) AlcC
	Confidence Icon	Sequence	Protein Accessions	# Proteins	# Protein Groups	Activation Type	Modifications	Probability			Rank	Charge	m/z [Da]	MH+ [Da]	ΔM [ppm]	RT [min]	First Scan	Last Scan	MS Order	Ions Matched	Spectrum File	Annotation
	High	KAPLQDLPQIFELMGQGK	ANID_02286	1	1	CID		56.6398			1	3	671.699	2013.08	-1.01836	41.6058	6279	6279	MS2	27/68	PB.raw
	High	SHGSVVAIGLPANAFLK	ANID_02286	1	1	CID		75.2536			1	2	840.98	1680.95	5.24861	33.5402	5148	5148	MS2	17/32	PB.raw
	High	QDGVEALDFFAR	ANID_02286	1	1	CID		105.608			1	2	684.335	1367.66	2.51662	37.3361	5674	5674	MS2	18/22	PB.raw
	High	APVFTTVVR	ANID_02286	1	1	CID		37.0842			1	2	495.296	989.584	6.02028	26.2975	3910	3910	MS2	14/16	PC.raw
	High	APVFTTVVR	ANID_02286	1	1	CID		61.0903			1	2	495.295	989.583	5.4035	25.3795	3686	3686	MS2	12/16	PB.raw
ANID_08269	7.29	4	4	700	79.7608	4.99561	19.3249	Aspergillus nidulans FGSC A4 hsp90-like protein (701 aa)
	Confidence Icon	Sequence	Protein Accessions	# Proteins	# Protein Groups	Activation Type	Modifications	Probability			Rank	Charge	m/z [Da]	MH+ [Da]	ΔM [ppm]	RT [min]	First Scan	Last Scan	MS Order	Ions Matched	Spectrum File	Annotation
	High	LGIHEDAQNR	ANID_08269	1	1	CID		58.7362			1	2	576.794	1152.58	5.25025	12.7069	1448	1448	MS2	15/18	PA.raw
	High	TLELFNEIAEDREQFDK	ANID_08269	1	1	CID		61.9302			1	3	699.676	2097.01	0.0547099	35.5697	5627	5627	MS2	19/64	PA.raw
	High	EIISNASDALDK	ANID_08269	1	1	CID		46.7912			1	2	638.327	1275.65	3.25081	22.3879	3505	3505	MS2	14/22	PA.raw
	High	ADLINNLGTIAR	ANID_08269	1	1	CID		52.4629			1	2	635.862	1270.72	4.54026	30.1007	4855	4855	MS2	18/22	PA.raw
ANID_01166	19.7	5	3	198	22.1241	10.1694	19.2994	Aspergillus nidulans FGSC A4 60S ribosomal protein L6 (199 aa)
	Confidence Icon	Sequence	Protein Accessions	# Proteins	# Protein Groups	Activation Type	Modifications	Probability			Rank	Charge	m/z [Da]	MH+ [Da]	ΔM [ppm]	RT [min]	First Scan	Last Scan	MS Order	Ions Matched	Spectrum File	Annotation
	High	IDISGVDSQTIEK	ANID_01166	1	1	CID		94.8489			1	2	702.868	1404.73	5.12422	26.0976	3870	3870	MS2	20/24	PC.raw
	High	IDISGVDSQTIEK	ANID_01166	1	1	CID		91.707			1	2	702.865	1404.72	1.38754	25.5897	3718	3718	MS2	20/24	PB.raw
	High	EAFLGSYLAATFSLR	ANID_01166	1	1	CID		51.6183			1	2	823.433	1645.86	-0.256082	44.866	6720	6720	MS2	18/28	PB.raw
	High	AVDQSILASIK	ANID_01166	1	1	CID		56.9943			1	2	572.835	1144.66	4.26822	29.5296	4452	4452	MS2	17/20	PB.raw
	High	AVDQSILASIK	ANID_01166	1	1	CID		62.3331			1	2	572.836	1144.66	6.29443	30.0511	4609	4609	MS2	17/20	PC.raw
ANID_02037	18.15	5	4	336	36.2865	6.7124	19.2135	Aspergillus nidulans FGSC A4 oxidoreductase CipA-like protein (337 aa)
	Confidence Icon	Sequence	Protein Accessions	# Proteins	# Protein Groups	Activation Type	Modifications	Probability			Rank	Charge	m/z [Da]	MH+ [Da]	ΔM [ppm]	RT [min]	First Scan	Last Scan	MS Order	Ions Matched	Spectrum File	Annotation
	High	VAIVGAGGTVGSVIAGALLK	ANID_02037	1	1	CID		112.685			1	2	877.035	1753.06	2.69504	42.456	6409	6409	MS2	28/38	PB.raw
	High	VAIVGAGGTVGSVIAGALLK	ANID_02037	1	1	CID		126.726			1	2	877.037	1753.07	5.13217	42.7897	6254	6254	MS2	23/38	PC.raw
	High	LLGLPEENLDEATQVGIGMVK	ANID_02037	1	1	CID		129.824			1	2	1113.59	2226.18	3.84174	40.7739	6170	6170	MS2	25/40	PB.raw
	High	FGFDFDKK	ANID_02037	1	1	CID		31.87			1	2	502.251	1003.49	6.18256	26.3694	3871	3871	MS2	14/14	PB.raw
	High	DQPASFTNAIER	ANID_02037	1	1	CID		74.4878			1	2	674.833	1348.66	6.50668	25.4235	3693	3693	MS2	18/22	PB.raw
ANID_00252	17.76	5	4	304	32.8439	7.25439	19.0855	Aspergillus nidulans FGSC A4 ATP synthase subunit gamma (305 aa)
	Confidence Icon	Sequence	Protein Accessions	# Proteins	# Protein Groups	Activation Type	Modifications	Probability			Rank	Charge	m/z [Da]	MH+ [Da]	ΔM [ppm]	RT [min]	First Scan	Last Scan	MS Order	Ions Matched	Spectrum File	Annotation
	High	AYGQTSNTLFEQAETK	ANID_00252	1	1	CID		78.7942			1	2	894.432	1787.86	7.28375	25.8213	3768	3768	MS2	21/30	PB.raw
	High	ALEANPNSDLVVLGEK	ANID_00252	1	1	CID		22.0247			1	2	834.948	1668.89	4.99624	29.4946	4445	4445	MS2	16/30	PB.raw
	High	TLLVVASSDK	ANID_00252	1	1	CID		36.6698			1	2	516.803	1032.6	5.74628	22.8007	3231	3231	MS2	15/18	PB.raw
	High	gLCGGIHSGLSK	ANID_00252	1	1	CID	N-Term(Carbamidomethyl)	9.27165			1	2	593.309	1185.61	5.36613	17.5568	2325	2325	MS2	15/22	PB.raw
	High	TLLVVASSDK	ANID_00252	1	1	CID		34.6376			1	2	516.803	1032.6	5.03698	22.623	3201	3201	MS2	16/18	PB.raw
ANID_05222	20	5	3	160	18.5381	10.8286	19.0791	Aspergillus nidulans FGSC A4 40S ribosomal protein S11 (161 aa)
	Confidence Icon	Sequence	Protein Accessions	# Proteins	# Protein Groups	Activation Type	Modifications	Probability			Rank	Charge	m/z [Da]	MH+ [Da]	ΔM [ppm]	RT [min]	First Scan	Last Scan	MS Order	Ions Matched	Spectrum File	Annotation
	High	NLAAHVSPAFR	ANID_05222	1	1	CID		69.309			1	2	591.825	1182.64	4.43304	21.3644	2971	2971	MS2	16/20	PC.raw
	High	cPFTGmVSIR	ANID_05222	1	1	CID	N-Term(Carbamidomethyl), M6(Oxidation)	1			1	2	592.287	1183.57	5.44243	25.1993	3696	3696	MS2	14/18	PC.raw
	High	NLAAHVSPAFR	ANID_05222	1	1	CID		87.0909			1	2	591.826	1182.64	5.25878	20.901	2913	2913	MS2	15/20	PB.raw
	High	TAIEGSYIDKK	ANID_05222	1	1	CID		30.2667			1	2	612.829	1224.65	3.13167	17.9254	2336	2336	MS2	13/20	PC.raw
	High	TAIEGSYIDKK	ANID_05222	1	1	CID		57.7626			1	2	612.83	1224.65	5.22489	17.7235	2293	2293	MS2	15/20	PC.raw
ANID_07354	34.35	5	4	131	14.9592	11.3999	18.984	Aspergillus nidulans FGSC A4 60S ribosomal protein L32 (132 aa)
	Confidence Icon	Sequence	Protein Accessions	# Proteins	# Protein Groups	Activation Type	Modifications	Probability			Rank	Charge	m/z [Da]	MH+ [Da]	ΔM [ppm]	RT [min]	First Scan	Last Scan	MS Order	Ions Matched	Spectrum File	Annotation
	High	TYAAEIASAVSSR	ANID_07354	1	1	CID		62.2294			1	2	663.343	1325.68	6.34001	29.4038	4496	4496	MS2	20/24	PC.raw
	High	DVELLLMHNR	ANID_07354	1	1	CID		67.8487			1	2	620.333	1239.66	5.26378	30.1495	4628	4628	MS2	15/18	PC.raw
	High	DVELLLmHNR	ANID_07354	1	1	CID	M7(Oxidation)	42.7052			1	2	628.33	1255.65	5.0661	26.4106	3932	3932	MS2	15/18	PC.raw
	High	KRVDIIAK	ANID_07354	1	1	CID		39.9519			1	2	471.811	942.615	5.97126	12.3334	1311	1311	MS2	13/14	PC.raw
	High	SNIPmPSIGYGSNK	ANID_07354	1	1	CID	M5(Oxidation)	22.9156			1	2	740.862	1480.72	3.88434	24.3317	3536	3536	MS2	15/26	PC.raw
ANID_02306	19.74	4	2	228	25.0777	8.30908	18.7655	Aspergillus nidulans FGSC A4 ubiquinol-cytochrome c reductase iron-sulfur subunit (229 aa)
	Confidence Icon	Sequence	Protein Accessions	# Proteins	# Protein Groups	Activation Type	Modifications	Probability			Rank	Charge	m/z [Da]	MH+ [Da]	ΔM [ppm]	RT [min]	First Scan	Last Scan	MS Order	Ions Matched	Spectrum File	Annotation
	High	ATVQDFLVNMSASADVLAQAK	ANID_02306	1	1	CID		112.827			1	3	727.04	2179.11	-0.0756919	44.4984	6669	6669	MS2	35/80	PB.raw
	High	ATVQDFLVNMSASADVLAQAK	ANID_02306	1	1	CID		54.7758			1	3	727.044	2179.12	4.7979	44.5669	6681	6681	MS2	34/80	PB.raw
	High	ATVQDFLVNMSASADVLAQAK	ANID_02306	1	1	CID		30.6927			1	3	727.044	2179.12	4.88192	44.6957	6463	6463	MS2	32/80	PC.raw
	High	KGPAPLNLEVPQYNFPDEETLIIG	ANID_02306	1	1	CID		53.4508			1	2	1327.69	2654.38	2.50378	42.2957	6386	6386	MS2	14/46	PB.raw
ANID_12246	29.35	4	2	92	10.1354	10.4478	18.3971	Aspergillus nidulans FGSC A4 ribosomal protein L37a (93 aa)
	Confidence Icon	Sequence	Protein Accessions	# Proteins	# Protein Groups	Activation Type	Modifications	Probability			Rank	Charge	m/z [Da]	MH+ [Da]	ΔM [ppm]	RT [min]	First Scan	Last Scan	MS Order	Ions Matched	Spectrum File	Annotation
	High	TIAGGAYTVSTPAAAATR	ANID_12246	1	1	CID		65.4536			1	2	839.946	1678.88	4.84221	24.5526	3577	3577	MS2	23/34	PC.raw
	High	TIAGGAYTVSTPAAAATR	ANID_12246	1	1	CID		103.733			1	2	839.945	1678.88	4.18783	24.3402	3538	3538	MS2	23/34	PC.raw
	High	KmEVSQHAR	ANID_12246	1	1	CID	M2(Oxidation)	49.1887			1	3	367.856	1101.55	4.98167	7.00497	421	421	MS2	20/32	PC.raw
	High	KMEVSQHAR	ANID_12246	1	1	CID		35.6191			1	3	362.524	1085.56	6.07764	8.26802	570	570	MS2	24/32	PC.raw
ANID_04060	29.05	3	3	148	16.4406	8.90967	18.2771	Aspergillus nidulans FGSC A4 ribosomal protein S16 (149 aa)
	Confidence Icon	Sequence	Protein Accessions	# Proteins	# Protein Groups	Activation Type	Modifications	Probability			Rank	Charge	m/z [Da]	MH+ [Da]	ΔM [ppm]	RT [min]	First Scan	Last Scan	MS Order	Ions Matched	Spectrum File	Annotation
	High	DVDAQKFIVAYAAFLKR	ANID_04060	1	1	CID		109.6			1	3	652.366	1955.08	3.80051	40.4909	5991	5991	MS2	37/64	PC.raw
	High	GSRPAHHVDASGAVDR	ANID_04060	1	1	CID		37.5988			1	3	544.608	1631.81	6.43736	10.165	916	916	MS2	26/60	PC.raw
	High	IGVLEQDEEK	ANID_04060	1	1	CID		63.654			1	2	580.3	1159.59	6.7224	20.5655	2807	2807	MS2	16/18	PC.raw
ANID_06988	14.91	5	4	389	43.3789	8.17725	18.0765	Aspergillus nidulans FGSC A4 proteasome regulatory particle subunit Rpt6 (390 aa)
	Confidence Icon	Sequence	Protein Accessions	# Proteins	# Protein Groups	Activation Type	Modifications	Probability			Rank	Charge	m/z [Da]	MH+ [Da]	ΔM [ppm]	RT [min]	First Scan	Last Scan	MS Order	Ions Matched	Spectrum File	Annotation
	High	EELGLLQQPGSYVGEVVK	ANID_06988	1	1	CID		77.775			1	2	973.021	1945.04	3.88405	35.5645	5454	5454	MS2	22/34	PB.raw
	High	HDDKEVAVSK	ANID_06988	1	1	CID		35.5947			1	3	376.53	1127.58	6.28406	8.25299	554	554	MS2	21/36	PB.raw
	High	VHVTQEDFDLATAK	ANID_06988	1	1	CID		38.818			1	2	787.402	1573.8	7.42127	24.3942	3491	3491	MS2	20/26	PB.raw
	High	HDDKEVAVSK	ANID_06988	1	1	CID		94.1947			1	2	564.292	1127.58	6.24186	8.26774	556	556	MS2	16/18	PB.raw
	High	TMLELLNQLDGFEPTK	ANID_06988	1	1	CID		41.4585			1	2	924.979	1848.95	5.2484	44.3376	6647	6647	MS2	18/30	PB.raw
ANID_06202	8.45	3	3	414	46.711	10.2134	17.6915	Aspergillus nidulans FGSC A4 60S ribosomal protein L3 (415 aa)
	Confidence Icon	Sequence	Protein Accessions	# Proteins	# Protein Groups	Activation Type	Modifications	Probability			Rank	Charge	m/z [Da]	MH+ [Da]	ΔM [ppm]	RT [min]	First Scan	Last Scan	MS Order	Ions Matched	Spectrum File	Annotation
	High	SLATVWAEHLSDEVK	ANID_06202	1	1	CID		107.222			1	2	842.935	1684.86	5.0848	33.1754	5316	5316	MS2	18/28	PA.raw
	High	HSEENGASITR	ANID_06202	1	1	CID		87.3624			1	2	600.787	1200.57	5.14309	9.95304	837	837	MS2	16/20	PA.raw
	High	HGSLAYLPR	ANID_06202	1	1	CID		75.3453			1	2	507.283	1013.56	4.9978	18.8567	2803	2803	MS2	15/16	PA.raw
ANID_08674	28.14	5	4	231	25.8918	6.65381	17.3219	Aspergillus nidulans FGSC A4 vacuolar ATP synthase subunit E (232 aa)
	Confidence Icon	Sequence	Protein Accessions	# Proteins	# Protein Groups	Activation Type	Modifications	Probability			Rank	Charge	m/z [Da]	MH+ [Da]	ΔM [ppm]	RT [min]	First Scan	Last Scan	MS Order	Ions Matched	Spectrum File	Annotation
	High	INLDEEEPLPDDNAGGIVITGGGGK	ANID_08674	1	1	CID		95.795			1	2	1240.61	2480.22	1.3314	32.458	4987	4987	MS2	23/48	PB.raw
	High	ALILEGAYALNEPTVDVR	ANID_08674	1	1	CID		101.601			1	2	972.531	1944.05	5.26805	35.7071	5479	5479	MS2	21/34	PB.raw
	High	QELLDDLFQEAR	ANID_08674	1	1	CID		74.1829			1	2	738.875	1476.74	6.02515	38.4778	5845	5845	MS2	18/22	PB.raw
	High	QELLDDLFQEAR	ANID_08674	1	1	CID		65.203			1	2	738.873	1476.74	3.62796	38.6833	5878	5878	MS2	14/22	PB.raw
	High	IEINNTFEER	ANID_08674	1	1	CID		68.3631			1	2	632.815	1264.62	4.83235	24.515	3516	3516	MS2	15/18	PB.raw
ANID_02435	10.52	4	3	485	52.9516	6.17627	17.1291	Aspergillus nidulans FGSC A4 ATP citrate lyase subunit (486 aa)
	Confidence Icon	Sequence	Protein Accessions	# Proteins	# Protein Groups	Activation Type	Modifications	Probability			Rank	Charge	m/z [Da]	MH+ [Da]	ΔM [ppm]	RT [min]	First Scan	Last Scan	MS Order	Ions Matched	Spectrum File	Annotation
	High	VLFIGGGIANFTNVASTFK	ANID_02435	1	1	CID		141.157			1	2	978.539	1956.07	5.5471	43.8026	6577	6577	MS2	29/36	PB.raw
	High	DVLDQAEVTYPWLLTPGSK	ANID_02435	1	1	CID		85.5675			1	2	1066.55	2132.1	4.24181	41.8308	6434	6434	MS2	20/36	PA.raw
	High	LASLYFPDDLSVK	ANID_02435	1	1	CID		72.5193			1	2	734.392	1467.78	2.97051	35.1985	5586	5586	MS2	15/24	PA.raw
	High	VLFIGGGIANFTNVASTFK	ANID_02435	1	1	CID		51.9997			1	2	978.535	1956.06	2.11478	43.3568	6612	6612	MS2	17/36	PA.raw
ANID_06679	19.87	3	2	151	16.8323	10.3745	17.1119	Aspergillus nidulans FGSC A4 40S ribosomal protein (152 aa)
	Confidence Icon	Sequence	Protein Accessions	# Proteins	# Protein Groups	Activation Type	Modifications	Probability			Rank	Charge	m/z [Da]	MH+ [Da]	ΔM [ppm]	RT [min]	First Scan	Last Scan	MS Order	Ions Matched	Spectrum File	Annotation
	High	KGASPSQIGVVLR	ANID_06679	1	1	CID		75.6701			1	2	656.394	1311.78	4.528	22.2803	3139	3139	MS2	18/24	PC.raw
	High	SNGLAPEIPEDLYHLIK	ANID_06679	1	1	CID		128.185			1	2	955.014	1909.02	7.67751	39.0424	5805	5805	MS2	21/32	PC.raw
	High	KGASPSQIGVVLR	ANID_06679	1	1	CID		65.3401			1	2	656.394	1311.78	4.71411	22.3187	3145	3145	MS2	16/24	PC.raw
ANID_00570	14.93	3	3	134	15.2055	11.019	16.8024	Aspergillus nidulans FGSC A4 ribosomal protein L26 (135 aa)
	Confidence Icon	Sequence	Protein Accessions	# Proteins	# Protein Groups	Activation Type	Modifications	Probability			Rank	Charge	m/z [Da]	MH+ [Da]	ΔM [ppm]	RT [min]	First Scan	Last Scan	MS Order	Ions Matched	Spectrum File	Annotation
	High	DDEVTIVR	ANID_00570	1	1	CID		29.9922			1	2	473.748	946.489	5.74461	20.8577	2869	2869	MS2	12/14	PC.raw
	High	KAHFNAPSSVR	ANID_00570	1	1	CID		48.431			1	2	607.328	1213.65	4.96395	13.6986	1572	1572	MS2	16/20	PC.raw
	High	KDDEVTIVR	ANID_00570	1	1	CID		49.3191			1	2	537.797	1074.59	6.82124	17.0023	2148	2148	MS2	15/16	PC.raw
ANID_01282	12.68	4	3	347	35.9874	5.04639	15.7774	Aspergillus nidulans FGSC A4 Hsc70 cochaperone (348 aa)
	Confidence Icon	Sequence	Protein Accessions	# Proteins	# Protein Groups	Activation Type	Modifications	Probability			Rank	Charge	m/z [Da]	MH+ [Da]	ΔM [ppm]	RT [min]	First Scan	Last Scan	MS Order	Ions Matched	Spectrum File	Annotation
	High	KPQAGAPTPESDKLK	ANID_01282	1	1	CID		58.8459			1	3	522.957	1566.86	5.60021	13.285	1480	1480	MS2	27/56	PB.raw
	High	KPQAGAPTPESDKLK	ANID_01282	1	1	CID		99.5687			1	2	783.929	1566.85	1.55759	13.322	1488	1488	MS2	21/28	PB.raw
	High	ALAIAPANPIYLSNR	ANID_01282	1	1	CID		77.4381			1	2	792.451	1583.9	3.28695	31.4859	4830	4830	MS2	19/28	PB.raw
	High	SSAGSPSTEPQTEK	ANID_01282	1	1	CID		51.7299			1	2	703.328	1405.65	2.96072	10.8911	1027	1027	MS2	16/26	PB.raw
ANID_02980	31.19	3	3	109	12.3386	11.2241	15.7368	Aspergillus nidulans FGSC A4 60S ribosomal protein L33-A (110 aa)
	Confidence Icon	Sequence	Protein Accessions	# Proteins	# Protein Groups	Activation Type	Modifications	Probability			Rank	Charge	m/z [Da]	MH+ [Da]	ΔM [ppm]	RT [min]	First Scan	Last Scan	MS Order	Ions Matched	Spectrum File	Annotation
	High	IDGVDNTEAANFYLGK	ANID_02980	1	1	CID		98.1182			1	2	863.92	1726.83	2.94778	30.6693	4727	4727	MS2	23/30	PC.raw
	High	VTRPHGNSGVVR	ANID_02980	1	1	CID		39.7899			1	3	426.908	1278.71	6.11635	9.73906	833	833	MS2	22/44	PC.raw
	High	HNLPAK	ANID_02980	1	1	CID		23.1569			1	2	340.2	679.393	5.99868	7.97922	523	523	MS2	10/10	PC.raw
ANID_04281	13.43	2	2	201	22.2891	5.2749	15.5624	Aspergillus nidulans FGSC A4 GTP-binding protein ypt1 (202 aa)
	Confidence Icon	Sequence	Protein Accessions	# Proteins	# Protein Groups	Activation Type	Modifications	Probability			Rank	Charge	m/z [Da]	MH+ [Da]	ΔM [ppm]	RT [min]	First Scan	Last Scan	MS Order	Ions Matched	Spectrum File	Annotation
	High	EFADSLGIPFLETSAK	ANID_04281	1	1	CID		67.8075			1	2	862.946	1724.89	6.41794	41.8472	6155	6155	MS2	18/30	PC.raw
	High	LQIWDTAGQER	ANID_04281	1	1	CID		32.796			2	2	658.837	1316.67	5.89409	27.1508	4014	4014	MS2	11/20	PB.raw
ANID_02436	9.47	4	4	655	71.5208	8.04541	15.512	Aspergillus nidulans FGSC A4 probable ATP-citrate synthase subunit 1 (ATP-citrate (Pro-S-)-lyase 1) (656 aa)
	Confidence Icon	Sequence	Protein Accessions	# Proteins	# Protein Groups	Activation Type	Modifications	Probability			Rank	Charge	m/z [Da]	MH+ [Da]	ΔM [ppm]	RT [min]	First Scan	Last Scan	MS Order	Ions Matched	Spectrum File	Annotation
	High	IPIDYSWAQELGLIR	ANID_02436	1	1	CID		102.668			1	2	887.481	1773.96	0.932619	43.8148	6672	6672	MS2	23/28	PA.raw
	High	EAGIYVPDTFEDMPAVLK	ANID_02436	1	1	CID		47.4567			1	2	998.001	1994.99	8.14488	39.6079	6143	6143	MS2	19/34	PA.raw
	High	FGGALDGAAEEFTK	ANID_02436	1	1	CID		45.979			1	2	706.842	1412.68	4.95218	29.1526	4710	4710	MS2	15/26	PA.raw
	High	HPWDDITYLLPALQK	ANID_02436	1	1	CID		33.8252			1	2	905.484	1809.96	4.15688	41.9126	6443	6443	MS2	13/28	PA.raw
ANID_05713	6.39	3	2	563	60.7644	6.48096	15.0549	Aspergillus nidulans FGSC A4 T-complex protein 1 subunit eta (564 aa)
	Confidence Icon	Sequence	Protein Accessions	# Proteins	# Protein Groups	Activation Type	Modifications	Probability			Rank	Charge	m/z [Da]	MH+ [Da]	ΔM [ppm]	RT [min]	First Scan	Last Scan	MS Order	Ions Matched	Spectrum File	Annotation
	High	SQDAEVGDGTTSVVVLAGEILK	ANID_05713	1	1	CID		107.033			1	2	1094.58	2188.14	4.29365	42.6888	6526	6526	MS2	27/42	PA.raw
	High	SQDAEVGDGTTSVVVLAGEILK	ANID_05713	1	1	CID		102.962			1	3	730.052	2188.14	3.36702	42.7327	6533	6533	MS2	28/84	PA.raw
	High	LPIGDLATQYFADR	ANID_05713	1	1	CID		114.557			1	2	790.41	1579.81	0.86245	36.5287	5745	5745	MS2	19/26	PA.raw
ANID_07570	6.43	2	2	451	50.0276	5.10986	15.0009	Aspergillus nidulans FGSC A4 tubulin alpha-2 chain (452 aa)
	Confidence Icon	Sequence	Protein Accessions	# Proteins	# Protein Groups	Activation Type	Modifications	Probability			Rank	Charge	m/z [Da]	MH+ [Da]	ΔM [ppm]	RT [min]	First Scan	Last Scan	MS Order	Ions Matched	Spectrum File	Annotation
	High	LIAQVVSSITSSLR	ANID_07570	1	1	CID		80.0198			1	2	737.439	1473.87	4.88091	41.1461	6223	6223	MS2	18/26	PB.raw
	High	SIFVDLDPSPIDEIR	ANID_07570	1	1	CID		56.4917			1	2	858.448	1715.89	2.09115	39.0345	5938	5938	MS2	15/28	PB.raw
ANID_03070	5.73	3	3	541	59.0878	6.49365	14.8395	Aspergillus nidulans FGSC A4 t-complex protein 1 (542 aa) subunit zeta
	Confidence Icon	Sequence	Protein Accessions	# Proteins	# Protein Groups	Activation Type	Modifications	Probability			Rank	Charge	m/z [Da]	MH+ [Da]	ΔM [ppm]	RT [min]	First Scan	Last Scan	MS Order	Ions Matched	Spectrum File	Annotation
	High	VNINAGEGLQDVLK	ANID_03070	1	1	CID		85.0499			1	2	735.404	1469.8	2.84741	30.5271	4938	4938	MS2	22/26	PA.raw
	High	HISEGLHPR	ANID_03070	1	1	CID		59.7029			1	3	349.191	1045.56	5.88092	10.5497	968	968	MS2	20/32	PA.raw
	High	DKLVESER	ANID_03070	1	1	CID		43.0983			1	2	488.262	975.516	5.76168	10.6146	983	983	MS2	11/14	PA.raw
ANID_02279	12.43	2	2	169	18.9089	8.82178	14.1995	Aspergillus nidulans FGSC A4 membrane biogenesis protein (170 aa) YOP1
	Confidence Icon	Sequence	Protein Accessions	# Proteins	# Protein Groups	Activation Type	Modifications	Probability			Rank	Charge	m/z [Da]	MH+ [Da]	ΔM [ppm]	RT [min]	First Scan	Last Scan	MS Order	Ions Matched	Spectrum File	Annotation
	High	YFTGGSTSANLR	ANID_02279	1	1	CID		74.2916			1	2	637.315	1273.62	5.02617	20.9093	2880	2880	MS2	16/22	PC.raw
	High	YPVLNNLER	ANID_02279	1	1	CID		36.947			1	2	559.306	1117.61	4.54439	26.9918	4047	4047	MS2	14/16	PC.raw
ANID_06717	9.71	2	2	340	35.7209	8.77783	13.6018	Aspergillus nidulans FGSC A4 malate dehydrogenase (341 aa)
	Confidence Icon	Sequence	Protein Accessions	# Proteins	# Protein Groups	Activation Type	Modifications	Probability			Rank	Charge	m/z [Da]	MH+ [Da]	ΔM [ppm]	RT [min]	First Scan	Last Scan	MS Order	Ions Matched	Spectrum File	Annotation
	High	VAVLGASGGIGQPLSLLLK	ANID_06717	1	1	CID		129.164			1	2	897.053	1793.1	4.79105	43.1223	6485	6485	MS2	26/36	PB.raw
	High	GYEPTESGLADALK	ANID_06717	1	1	CID		52.8976			1	2	725.858	1450.71	1.52908	28.5879	4281	4281	MS2	18/26	PB.raw
ANID_00688	5.41	2	2	684	74.5425	6.3667	13.4834	Aspergillus nidulans FGSC A4 transketolase 1 (685 aa)
	Confidence Icon	Sequence	Protein Accessions	# Proteins	# Protein Groups	Activation Type	Modifications	Probability			Rank	Charge	m/z [Da]	MH+ [Da]	ΔM [ppm]	RT [min]	First Scan	Last Scan	MS Order	Ions Matched	Spectrum File	Annotation
	High	FGFDPAQSFVVPQQVYDLYHK	ANID_00688	1	1	CID		117.874			1	3	829.079	2485.22	1.46221	40.4982	6263	6263	MS2	35/80	PA.raw
	High	QNLPQLENSSIEAALK	ANID_00688	1	1	CID		106.213			1	2	877.97	1754.93	2.99729	31.5306	5083	5083	MS2	22/30	PA.raw
ANID_00686	18.21	4	3	280	30.6952	8.74854	13.4779	Aspergillus nidulans FGSC A4 prohibitin (281 aa) Phb1
	Confidence Icon	Sequence	Protein Accessions	# Proteins	# Protein Groups	Activation Type	Modifications	Probability			Rank	Charge	m/z [Da]	MH+ [Da]	ΔM [ppm]	RT [min]	First Scan	Last Scan	MS Order	Ions Matched	Spectrum File	Annotation
	High	LSGVQEQVVNEGTHFLIPWLQK	ANID_00686	1	1	CID		53.1071			1	3	841.456	2522.35	5.06281	43.5356	6540	6540	MS2	29/84	PB.raw
	High	STSLLLGLR	ANID_00686	1	1	CID		53.2913			1	2	480.301	959.596	7.35235	31.0626	4746	4746	MS2	14/16	PB.raw
	High	LAIPIGLGAMAVNASLYDVK	ANID_00686	1	1	CID		130.732			1	2	1008.57	2016.13	2.84538	44.3199	6644	6644	MS2	19/38	PB.raw
	High	STSLLLGLR	ANID_00686	1	1	CID		44.3535			1	2	480.301	959.595	6.39828	31.0271	4739	4739	MS2	13/16	PB.raw
ANID_03172	8.87	3	2	293	31.5589	4.90674	13.1593	Aspergillus nidulans FGSC A4 40S ribosomal protein S0 (294 aa)
	Confidence Icon	Sequence	Protein Accessions	# Proteins	# Protein Groups	Activation Type	Modifications	Probability			Rank	Charge	m/z [Da]	MH+ [Da]	ΔM [ppm]	RT [min]	First Scan	Last Scan	MS Order	Ions Matched	Spectrum File	Annotation
	High	FASHTGATAIAGR	ANID_03172	1	1	CID		80.5786			1	2	630.332	1259.66	6.04496	15.6613	1925	1925	MS2	16/24	PB.raw
	High	FASHTGATAIAGR	ANID_03172	1	1	CID		29.8095			1	3	420.557	1259.66	6.2281	15.6974	1933	1933	MS2	22/48	PB.raw
	High	TRPDGVNVINVGK	ANID_03172	1	1	CID		41.4299			1	2	684.887	1368.77	5.51889	20.1674	2792	2792	MS2	17/24	PB.raw
ANID_01003	9.09	2	2	385	41.8087	8.36768	12.9487	Aspergillus nidulans FGSC A4 isocitrate dehydrogenase subunit 2 (386 aa)
	Confidence Icon	Sequence	Protein Accessions	# Proteins	# Protein Groups	Activation Type	Modifications	Probability			Rank	Charge	m/z [Da]	MH+ [Da]	ΔM [ppm]	RT [min]	First Scan	Last Scan	MS Order	Ions Matched	Spectrum File	Annotation
	High	ENTEGEYSGIEHVVVDGVVQSIK	ANID_01003	1	1	CID		101.318			1	3	830.08	2488.22	1.57742	37.5234	5702	5702	MS2	28/88	PB.raw
	High	TPYDNVDTVLIR	ANID_01003	1	1	CID		52.4911			1	2	703.373	1405.74	4.5184	30.1704	4571	4571	MS2	12/22	PB.raw
ANID_04501	9.58	3	2	261	29.0976	4.79248	12.8411	Aspergillus nidulans FGSC A4 conserved hypothetical protein (262 aa) 14-3-3 family protein ArtA
	Confidence Icon	Sequence	Protein Accessions	# Proteins	# Protein Groups	Activation Type	Modifications	Probability			Rank	Charge	m/z [Da]	MH+ [Da]	ΔM [ppm]	RT [min]	First Scan	Last Scan	MS Order	Ions Matched	Spectrum File	Annotation
	High	iCQDILDVLDQHLIK	ANID_04501	1	1	CID	N-Term(Carbamidomethyl)	1			1	2	911.996	1822.98	6.00837	40.0277	6067	6067	MS2	18/28	PB.raw
	High	iCQDILDVLDQHLIK	ANID_04501	1	1	CID	N-Term(Carbamidomethyl)	1			1	3	608.333	1822.98	5.4653	39.9093	6050	6050	MS2	30/56	PB.raw
	High	DSTLIMQLLR	ANID_04501 ; ANID_05744	2	2	CID		34.5588			1	2	595.337	1189.67	5.09259	41.4482	6262	6262	MS2	15/18	PB.raw
ANID_00465	21.39	3	3	201	22.8442	11.1509	12.4334	Aspergillus nidulans FGSC A4 40S ribosomal protein S8e (202 aa)
	Confidence Icon	Sequence	Protein Accessions	# Proteins	# Protein Groups	Activation Type	Modifications	Probability			Rank	Charge	m/z [Da]	MH+ [Da]	ΔM [ppm]	RT [min]	First Scan	Last Scan	MS Order	Ions Matched	Spectrum File	Annotation
	High	FAESGKVESAIER	ANID_00465	1	1	CID		97.0369			1	2	711.867	1422.73	2.60803	19.9773	2749	2749	MS2	21/24	PB.raw
	High	VDGYILEGEELAFYQR	ANID_00465	1	1	CID		77.9611			1	2	951.476	1901.94	8.39984	37.9772	5771	5771	MS2	18/30	PB.raw
	High	LYAVIASRPGQSGR	ANID_00465	1	1	CID		21.3887			1	2	737.91	1474.81	0.41134	20.1181	2780	2780	MS2	14/26	PB.raw
ANID_09403	12.8	4	4	375	40.5509	7.23975	12.4291	Aspergillus nidulans FGSC A4 pyruvate dehydrogenase E1 beta subunit PdbA (376 aa)
	Confidence Icon	Sequence	Protein Accessions	# Proteins	# Protein Groups	Activation Type	Modifications	Probability			Rank	Charge	m/z [Da]	MH+ [Da]	ΔM [ppm]	RT [min]	First Scan	Last Scan	MS Order	Ions Matched	Spectrum File	Annotation
	High	SVKPLDVETIIQSLK	ANID_09403	1	1	CID		115.513			1	2	835.494	1669.98	4.10363	40.1365	6079	6079	MS2	20/28	PB.raw
	High	DALNEALAEELER	ANID_09403	1	1	CID		108.815			1	2	736.867	1472.73	2.66232	34.8944	5356	5356	MS2	17/24	PB.raw
	High	YGVEAEVINLR	ANID_09403	1	1	CID		42.9652			1	2	631.844	1262.68	5.33022	29.8896	4513	4513	MS2	14/20	PB.raw
	High	DDFVLPIGK	ANID_09403	1	1	CID		31.6396			1	2	502.28	1003.55	5.97496	32.8763	5065	5065	MS2	11/16	PB.raw
ANID_08009	9.68	3	2	341	38.1953	6.02393	12.3412	Aspergillus nidulans FGSC A4 thiamine biosynthesis protein (342 aa)
	Confidence Icon	Sequence	Protein Accessions	# Proteins	# Protein Groups	Activation Type	Modifications	Probability			Rank	Charge	m/z [Da]	MH+ [Da]	ΔM [ppm]	RT [min]	First Scan	Last Scan	MS Order	Ions Matched	Spectrum File	Annotation
	High	VALLEPNDPSDVTEIIGSGK	ANID_08009	1	1	CID		138.474			1	2	1027.54	2054.07	3.65138	35.4671	5437	5437	MS2	25/38	PB.raw
	High	VALLEPNDPSDVTEIIGSGK	ANID_08009	1	1	CID		81.5144			1	3	685.363	2054.07	4.59569	35.5156	5444	5444	MS2	22/76	PB.raw
	High	LQEQVAAEGGFHR	ANID_08009	1	1	CID		18.7274			1	3	481.247	1441.73	5.46472	19.0311	2583	2583	MS2	23/48	PB.raw
ANID_01013	11.63	2	2	301	34.3705	8.67529	12.0764	Aspergillus nidulans FGSC A4 60S ribosomal protein L5 (302 aa)
	Confidence Icon	Sequence	Protein Accessions	# Proteins	# Protein Groups	Activation Type	Modifications	Probability			Rank	Charge	m/z [Da]	MH+ [Da]	ΔM [ppm]	RT [min]	First Scan	Last Scan	MS Order	Ions Matched	Spectrum File	Annotation
	High	YTENEIDAGDIEELYAEAHK	ANID_01013	1	1	CID		103.637			1	3	770.688	2310.05	3.44191	33.5152	5143	5143	MS2	33/76	PB.raw
	High	DIVTQIVYSEITGDK	ANID_01013	1	1	CID		102.032			1	2	840.941	1680.88	3.52572	43.6256	6553	6553	MS2	23/28	PB.raw
ANID_05740	11.4	4	2	193	21.6662	6.66846	11.6531	Aspergillus nidulans FGSC A4 rho GTPase Rho1 (194 aa)
	Confidence Icon	Sequence	Protein Accessions	# Proteins	# Protein Groups	Activation Type	Modifications	Probability			Rank	Charge	m/z [Da]	MH+ [Da]	ΔM [ppm]	RT [min]	First Scan	Last Scan	MS Order	Ions Matched	Spectrum File	Annotation
	High	TSQKPVTPEQGEEVR	ANID_05740	1	1	CID		57.8368			1	2	842.932	1684.86	3.70331	15.0291	1789	1789	MS2	18/28	PC.raw
	High	TSQKPVTPEQGEEVR	ANID_05740	1	1	CID		55.6385			1	3	562.291	1684.86	5.61528	14.976	1779	1779	MS2	25/56	PC.raw
	High	TSQKPVTPEQGEEVR	ANID_05740	1	1	CID		66.7604			1	2	842.933	1684.86	5.00743	14.7072	1742	1742	MS2	14/28	PB.raw
	High	TIEELNK	ANID_05740	1	1	CID		25.1415			1	2	423.734	846.46	4.341	16.3967	2025	2025	MS2	11/12	PC.raw
ANID_03674	4.86	2	2	556	58.2083	4.88135	10.6113	Aspergillus nidulans FGSC A4 immunogenic protein (557 aa)
	Confidence Icon	Sequence	Protein Accessions	# Proteins	# Protein Groups	Activation Type	Modifications	Probability			Rank	Charge	m/z [Da]	MH+ [Da]	ΔM [ppm]	RT [min]	First Scan	Last Scan	MS Order	Ions Matched	Spectrum File	Annotation
	High	KADSGDEAAEGEAKPK	ANID_03674	1	1	CID		85.301			1	3	534.928	1602.77	5.54921	8.56951	607	607	MS2	38/60	PA.raw
	High	KEETEAAPAPK	ANID_03674	1	1	CID		75.7654			1	2	585.807	1170.61	6.0345	8.9913	684	684	MS2	18/20	PA.raw
ANID_00240	7.72	2	2	324	35.4795	5.80811	10.4501	Aspergillus nidulans FGSC A4 transaldolase (325 aa)
	Confidence Icon	Sequence	Protein Accessions	# Proteins	# Protein Groups	Activation Type	Modifications	Probability			Rank	Charge	m/z [Da]	MH+ [Da]	ΔM [ppm]	RT [min]	First Scan	Last Scan	MS Order	Ions Matched	Spectrum File	Annotation
	High	KPEYASLIDAAVEK	ANID_00240	1	1	CID		83.7969			1	2	767.412	1533.82	0.63295	29.3867	4423	4423	MS2	21/26	PB.raw
	High	DFSKEEDPGVK	ANID_00240	1	1	CID		69.2505			1	2	625.801	1250.59	3.33642	16.4435	2098	2098	MS2	13/20	PB.raw
ANID_10681	18.85	3	3	122	13.9276	10.3452	10.3446	Aspergillus nidulans FGSC A4 60S ribosomal protein L31e (123 aa)
	Confidence Icon	Sequence	Protein Accessions	# Proteins	# Protein Groups	Activation Type	Modifications	Probability			Rank	Charge	m/z [Da]	MH+ [Da]	ΔM [ppm]	RT [min]	First Scan	Last Scan	MS Order	Ions Matched	Spectrum File	Annotation
	High	LYSYVQAVNVKEPK	ANID_10681	1	1	CID		55.8994			1	2	819.451	1637.9	3.59985	25.331	3721	3721	MS2	14/26	PC.raw
	High	LYSYVQAVNVK	ANID_10681	1	1	CID		46.7348			1	2	642.356	1283.7	3.7625	26.9878	4046	4046	MS2	14/20	PC.raw
	High	SAIADVVTR	ANID_10681	1	1	CID		35.792			1	2	466.267	931.526	5.79624	21.4495	2991	2991	MS2	15/16	PC.raw
ANID_11164	4.75	2	2	673	74.5135	5.36377	10.2128	Aspergillus nidulans FGSC A4 ran-binding protein (674 aa) TPA: Ran-binding protein (RanBP10), putative
	Confidence Icon	Sequence	Protein Accessions	# Proteins	# Protein Groups	Activation Type	Modifications	Probability			Rank	Charge	m/z [Da]	MH+ [Da]	ΔM [ppm]	RT [min]	First Scan	Last Scan	MS Order	Ions Matched	Spectrum File	Annotation
	High	LLDDIFSLVAYPDPK	ANID_11164	1	1	CID		109.229			1	2	853.46	1705.91	5.0333	44.6746	6774	6774	MS2	23/28	PA.raw
	High	AFAEEVAAEAAALENGR	ANID_11164	1	1	CID		12.0683			1	2	859.927	1718.85	7.1781	37.5279	5887	5887	MS2	17/32	PA.raw
ANID_04762	24.31	2	2	144	16.2852	9.30518	10.1989	Aspergillus nidulans FGSC A4 conserved hypothetical protein (145 aa) ??? B12D superfamily NADH-ubiquinone reductase complex 1 MLRQ subunit; The MLRQ subunit of mitochondrial NADH-ubiquinone reductase complex I is nuclear and is ...
	Confidence Icon	Sequence	Protein Accessions	# Proteins	# Protein Groups	Activation Type	Modifications	Probability			Rank	Charge	m/z [Da]	MH+ [Da]	ΔM [ppm]	RT [min]	First Scan	Last Scan	MS Order	Ions Matched	Spectrum File	Annotation
	High	NAPSALNTVIVPNVTLPVDLHER	ANID_04762	1	1	CID		127.421			1	3	823.79	2469.35	3.38307	37.6288	5621	5621	MS2	40/88	PC.raw
	High	KPTSVTSESNVR	ANID_04762	1	1	CID		80.3073			1	2	652.847	1304.69	5.10474	11.9618	1236	1236	MS2	18/22	PC.raw
ANID_05744	16.67	3	3	270	30.6362	4.86865	10.1613	Aspergillus nidulans FGSC A4 14-3-3 family protein ArtB (271 aa)
	Confidence Icon	Sequence	Protein Accessions	# Proteins	# Protein Groups	Activation Type	Modifications	Probability			Rank	Charge	m/z [Da]	MH+ [Da]	ΔM [ppm]	RT [min]	First Scan	Last Scan	MS Order	Ions Matched	Spectrum File	Annotation
	High	QAFDDAIAELDSLSEESYR	ANID_05744	1	1	CID		114.351			1	2	1080	2158.99	5.0865	42.3387	6394	6394	MS2	25/36	PB.raw
	High	vCQDVLDVLDESLIPK	ANID_05744	1	1	CID	N-Term(Carbamidomethyl)	1			1	2	921.982	1842.96	2.38153	43.3665	6516	6516	MS2	21/30	PB.raw
	High	DSTLIMQLLR	ANID_04501 ; ANID_05744	2	2	CID		34.5588			1	2	595.337	1189.67	5.09259	41.4482	6262	6262	MS2	15/18	PB.raw
ANID_01394	10.23	2	2	342	38.6849	8.08936	10.0918	Aspergillus nidulans FGSC A4 septin AspD cdc10 homologue (343 aa)
	Confidence Icon	Sequence	Protein Accessions	# Proteins	# Protein Groups	Activation Type	Modifications	Probability			Rank	Charge	m/z [Da]	MH+ [Da]	ΔM [ppm]	RT [min]	First Scan	Last Scan	MS Order	Ions Matched	Spectrum File	Annotation
	High	THLQDLIETTSQIHYETFR	ANID_01394	1	1	CID		154.775			1	3	778.06	2332.17	3.83521	34.2009	5252	5252	MS2	32/72	PB.raw
	High	STLINTIFASHLIDSK	ANID_01394	1	1	CID		49.7414			1	3	587.327	1759.97	4.82968	37.6172	5720	5720	MS2	21/60	PB.raw
ANID_06563	7.54	2	2	411	46.1879	6.58057	10.09	Aspergillus nidulans FGSC A4 translation elongation factor eEF-1 subunit gamma (412 aa)
	Confidence Icon	Sequence	Protein Accessions	# Proteins	# Protein Groups	Activation Type	Modifications	Probability			Rank	Charge	m/z [Da]	MH+ [Da]	ΔM [ppm]	RT [min]	First Scan	Last Scan	MS Order	Ions Matched	Spectrum File	Annotation
	High	YVEDIWAWDTPVVVDGK	ANID_06563	1	1	CID		95.4115			1	2	996.498	1991.99	6.8694	40.2515	6228	6228	MS2	22/32	PA.raw
	High	AVVENPVLIDEAIK	ANID_06563	1	1	CID		65.7033			1	2	755.434	1509.86	5.64035	30.9815	5001	5001	MS2	11/26	PA.raw
ANID_06048	11.46	3	3	445	48.7485	7.1958	10.0001	Aspergillus nidulans FGSC A4 aspartate transaminase (446 aa)
	Confidence Icon	Sequence	Protein Accessions	# Proteins	# Protein Groups	Activation Type	Modifications	Probability			Rank	Charge	m/z [Da]	MH+ [Da]	ΔM [ppm]	RT [min]	First Scan	Last Scan	MS Order	Ions Matched	Spectrum File	Annotation
	High	VLNDPELFAQWEDDLR	ANID_06048	1	1	CID		137.14			1	2	980.48	1959.95	4.46822	41.1955	6231	6231	MS2	21/30	PB.raw
	High	ISMAGLNSHNLDYFAEAVDSVVR	ANID_06048	1	1	CID		94.7099			1	3	836.749	2508.23	5.73638	43.4729	6530	6530	MS2	30/88	PB.raw
	High	GLDFDGMINALR	ANID_06048	1	1	CID		65.8241			1	2	661.335	1321.66	4.932	40.3074	6104	6104	MS2	17/22	PB.raw
ANID_04222	17.78	2	2	135	15.6316	10.5356	9.41229	Aspergillus nidulans FGSC A4 60S ribosomal protein L27-A (136 aa)
	Confidence Icon	Sequence	Protein Accessions	# Proteins	# Protein Groups	Activation Type	Modifications	Probability			Rank	Charge	m/z [Da]	MH+ [Da]	ΔM [ppm]	RT [min]	First Scan	Last Scan	MS Order	Ions Matched	Spectrum File	Annotation
	High	KVVIVQPQDSGSK	ANID_04222	1	1	CID		62.1157			1	2	692.897	1384.79	5.60212	16.5192	2049	2049	MS2	17/24	PC.raw
	High	VVNYNHLmPTR	ANID_04222	1	1	CID	M8(Oxidation)	57.5384			1	2	680.349	1359.69	5.34043	18.56	2438	2438	MS2	12/20	PC.raw
ANID_04727	8.09	2	2	371	40.5347	6.45557	9.34467	Aspergillus nidulans FGSC A4 UDP-glucose 4-epimerase (372 aa)
	Confidence Icon	Sequence	Protein Accessions	# Proteins	# Protein Groups	Activation Type	Modifications	Probability			Rank	Charge	m/z [Da]	MH+ [Da]	ΔM [ppm]	RT [min]	First Scan	Last Scan	MS Order	Ions Matched	Spectrum File	Annotation
	High	VVVADNLYNSSAEALNR	ANID_04727	1	1	CID		91.6192			1	2	917.973	1834.94	5.41563	29.0578	4359	4359	MS2	22/32	PB.raw
	High	AGDVLNLTSNPTR	ANID_04727	1	1	CID		41.6933			1	2	679.358	1357.71	0.897285	25.2627	3661	3661	MS2	16/24	PB.raw
ANID_11238	10.63	3	3	367	39.6557	6.62451	9.14113	Aspergillus nidulans FGSC A4 inosine-5'-monophosphate dehydrogenase (367 aa)
	Confidence Icon	Sequence	Protein Accessions	# Proteins	# Protein Groups	Activation Type	Modifications	Probability			Rank	Charge	m/z [Da]	MH+ [Da]	ΔM [ppm]	RT [min]	First Scan	Last Scan	MS Order	Ions Matched	Spectrum File	Annotation
	High	LPIVDENGSLVSLLSR	ANID_11238	1	1	CID		120.708			1	2	856.487	1711.97	4.10562	39.6959	6157	6157	MS2	20/30	PA.raw
	High	TYPEIDVIGGNVVTR	ANID_11238	1	1	CID		43.6098			1	2	816.934	1632.86	0.565707	31.4339	5064	5064	MS2	15/28	PA.raw
	High	LVGIVSTR	ANID_11238	1	1	CID		54.1292			1	2	422.768	844.529	4.92835	19.8427	3010	3010	MS2	13/14	PA.raw
ANID_10278	19.16	3	3	261	28.2944	8.96826	9.05258	Aspergillus nidulans FGSC A4 electron transfer flavoprotein (262 aa)
	Confidence Icon	Sequence	Protein Accessions	# Proteins	# Protein Groups	Activation Type	Modifications	Probability			Rank	Charge	m/z [Da]	MH+ [Da]	ΔM [ppm]	RT [min]	First Scan	Last Scan	MS Order	Ions Matched	Spectrum File	Annotation
	High	VDNILALSAGGPK	ANID_10278	1	1	CID		34.4101			1	2	627.86	1254.71	5.79472	29.3026	4407	4407	MS2	16/24	PB.raw
	High	AFHIDVPDSNDGGLEPLTVAK	ANID_10278	1	1	CID		26.6832			1	3	732.372	2195.1	1.74912	33.399	5128	5128	MS2	26/80	PB.raw
	High	HSLNPFDELSIEEAIR	ANID_10278	1	1	CID		40.0391			1	3	623.986	1869.94	5.6665	37.0209	5633	5633	MS2	20/60	PB.raw
ANID_01126	19.13	2	2	183	20.995	5.71924	8.96342	Aspergillus nidulans FGSC A4 adp-ribosylation factor (184 aa)
	Confidence Icon	Sequence	Protein Accessions	# Proteins	# Protein Groups	Activation Type	Modifications	Probability			Rank	Charge	m/z [Da]	MH+ [Da]	ΔM [ppm]	RT [min]	First Scan	Last Scan	MS Order	Ions Matched	Spectrum File	Annotation
	High	LGEIVTTIPTIGFNVETVEYK	ANID_01126	1	1	CID		44.4755			1	2	1162.13	2323.25	2.29483	41.7977	6147	6147	MS2	19/40	PC.raw
	High	NIQFTVWDVGGQDK	ANID_01126	1	1	CID		25.4468			1	2	803.899	1606.79	3.03079	35.2276	5353	5353	MS2	17/26	PC.raw
ANID_01636	14.71	3	2	204	23.1702	10.6235	8.67252	Aspergillus nidulans FGSC A4 60S ribosomal protein L25 (205 aa)
	Confidence Icon	Sequence	Protein Accessions	# Proteins	# Protein Groups	Activation Type	Modifications	Probability			Rank	Charge	m/z [Da]	MH+ [Da]	ΔM [ppm]	RT [min]	First Scan	Last Scan	MS Order	Ions Matched	Spectrum File	Annotation
	High	ALLWSNPDYPNPFLPR	ANID_01636	1	1	CID		36.9799			1	2	950.495	1899.98	4.04554	42.0068	6342	6342	MS2	16/30	PB.raw
	High	GHERPDPSAISPSR	ANID_01636	1	1	CID		44.569			1	3	502.59	1505.75	5.68003	14.7977	1760	1760	MS2	21/52	PB.raw
	High	ALLWSNPDYPNPFLPR	ANID_01636	1	1	CID		63.1124			1	2	950.497	1899.99	5.52324	41.7444	6302	6302	MS2	15/30	PB.raw
ANID_02875	10	2	2	360	39.4729	6.06201	8.58614	Aspergillus nidulans FGSC A4 fructose-bisphosphate aldolase (361 aa)
	Confidence Icon	Sequence	Protein Accessions	# Proteins	# Protein Groups	Activation Type	Modifications	Probability			Rank	Charge	m/z [Da]	MH+ [Da]	ΔM [ppm]	RT [min]	First Scan	Last Scan	MS Order	Ions Matched	Spectrum File	Annotation
	High	GVSNDGQAASIAGGIAAAHYIR	ANID_02875	1	1	CID		62.4196			1	3	700.362	2099.07	3.96408	29.2274	4392	4392	MS2	36/84	PB.raw
	High	VQVALEDFNTAGKL	ANID_02875	1	1	CID		46.9677			1	2	752.908	1504.81	5.87087	32.7784	5046	5046	MS2	17/26	PB.raw
ANID_05134	1.13	2	2	2126	234.087	6.32861	8.53208	Aspergillus nidulans FGSC A4 glutamate synthase (2127 aa)
	Confidence Icon	Sequence	Protein Accessions	# Proteins	# Protein Groups	Activation Type	Modifications	Probability			Rank	Charge	m/z [Da]	MH+ [Da]	ΔM [ppm]	RT [min]	First Scan	Last Scan	MS Order	Ions Matched	Spectrum File	Annotation
	High	TPIPIDQVEPWTEIVR	ANID_05134	1	1	CID		109.051			1	2	947.013	1893.02	3.24274	38.8996	6063	6063	MS2	16/30	PA.raw
	High	RPAVDAVR	ANID_05134	1	1	CID		44.4744			1	2	442.262	883.516	5.69932	10.8484	1039	1039	MS2	11/14	PA.raw
ANID_08216	26.8	3	3	153	16.8977	8.11865	8.49291	Aspergillus nidulans FGSC A4 nucleoside diphosphate kinase (154 aa)
	Confidence Icon	Sequence	Protein Accessions	# Proteins	# Protein Groups	Activation Type	Modifications	Probability			Rank	Charge	m/z [Da]	MH+ [Da]	ΔM [ppm]	RT [min]	First Scan	Last Scan	MS Order	Ions Matched	Spectrum File	Annotation
	High	TILGATNPLASAPGTIR	ANID_08216	1	1	CID		82.4325			1	2	826.974	1652.94	4.62214	31.8265	4904	4904	MS2	20/32	PC.raw
	High	EIGLWFTPEEIQNYK	ANID_08216	1	1	CID		26.8481			1	2	933.973	1866.94	6.13679	41.2409	6079	6079	MS2	13/28	PC.raw
	High	GDFAIDVGR	ANID_08216	1	1	CID		41.2146			1	2	475.243	949.479	5.56225	26.3573	3922	3922	MS2	13/16	PC.raw
ANID_02149	4.93	2	2	568	61.8553	6.84424	8.11672	Aspergillus nidulans FGSC A4 t-complex protein 1 (569 aa) subunit alpha
	Confidence Icon	Sequence	Protein Accessions	# Proteins	# Protein Groups	Activation Type	Modifications	Probability			Rank	Charge	m/z [Da]	MH+ [Da]	ΔM [ppm]	RT [min]	First Scan	Last Scan	MS Order	Ions Matched	Spectrum File	Annotation
	High	EQLAIGEFAQSLLIVPK	ANID_02149	1	1	CID		71.7317			1	2	928.532	1856.06	1.66186	44.8999	6808	6808	MS2	22/32	PA.raw
	High	ILVDLAQQQDR	ANID_02149	1	1	CID		66.3392			1	2	649.859	1298.71	3.568	24.907	3959	3959	MS2	15/20	PA.raw
ANID_05099	7.05	2	2	397	44.6319	9.51025	7.59241	Aspergillus nidulans FGSC A4 SWIRM domain-containing protein (398 aa) Fun19
	Confidence Icon	Sequence	Protein Accessions	# Proteins	# Protein Groups	Activation Type	Modifications	Probability			Rank	Charge	m/z [Da]	MH+ [Da]	ΔM [ppm]	RT [min]	First Scan	Last Scan	MS Order	Ions Matched	Spectrum File	Annotation
	High	HRPEVSNGR	ANID_05099	1	1	CID		15.1419			1	3	351.186	1051.54	4.2152	7.18986	430	430	MS2	19/32	PB.raw
	High	dEYFLALSCVPIVSAQYNR	ANID_05099	1	1	CID	N-Term(Carbamidomethyl)	13.9313			1	2	1123.06	2245.1	3.75944	42.7899	6444	6444	MS2	14/36	PB.raw
ANID_06700	2.64	2	2	1059	116.549	6.17627	7.21977	Aspergillus nidulans FGSC A4 translation elongation factor eEF-3 (1060 aa)
	Confidence Icon	Sequence	Protein Accessions	# Proteins	# Protein Groups	Activation Type	Modifications	Probability			Rank	Charge	m/z [Da]	MH+ [Da]	ΔM [ppm]	RT [min]	First Scan	Last Scan	MS Order	Ions Matched	Spectrum File	Annotation
	High	AVLPTLINSIDDSLATADEK	ANID_06700	1	1	CID		130.136			1	2	1043.55	2086.1	4.95802	43.4269	6622	6622	MS2	29/38	PA.raw
	High	LEEFGFLR	ANID_06700	1	1	CID		48.5796			1	2	505.771	1010.54	4.78626	32.4173	5206	5206	MS2	13/14	PA.raw
ANID_06708	6.97	2	2	488	51.823	6.46826	6.72275	Aspergillus nidulans FGSC A4 pyruvate dehydrogenase complex (489 aa)
	Confidence Icon	Sequence	Protein Accessions	# Proteins	# Protein Groups	Activation Type	Modifications	Probability			Rank	Charge	m/z [Da]	MH+ [Da]	ΔM [ppm]	RT [min]	First Scan	Last Scan	MS Order	Ions Matched	Spectrum File	Annotation
	High	FTAIINPPQAGILAVGTTR	ANID_06708	1	1	CID		130.313			1	2	970.556	1940.11	4.47339	35.9518	5670	5670	MS2	21/36	PA.raw
	High	NAQGLGLSSISNQVK	ANID_06708	1	1	CID		85.7617			1	2	758.413	1515.82	4.06505	25.7765	4109	4109	MS2	16/28	PA.raw
ANID_07725	9.54	2	2	304	32.3326	6.32861	6.2677	Aspergillus nidulans FGSC A4 pyridoxine biosynthesis protein (305 aa)
	Confidence Icon	Sequence	Protein Accessions	# Proteins	# Protein Groups	Activation Type	Modifications	Probability			Rank	Charge	m/z [Da]	MH+ [Da]	ΔM [ppm]	RT [min]	First Scan	Last Scan	MS Order	Ions Matched	Spectrum File	Annotation
	High	GGVIMDVVNAEQAR	ANID_07725	1	1	CID		78.7225			1	2	729.876	1458.75	5.57567	30.1509	4567	4567	MS2	18/26	PB.raw
	High	TKGEAGTGDVVEAVK	ANID_07725	1	1	CID		86.2309			1	2	730.885	1460.76	2.25736	17.3397	2283	2283	MS2	18/28	PB.raw
ANID_04409	8.08	2	2	359	39.033	7.37158	6.16321	Aspergillus nidulans FGSC A4 ornithine carbamoyltransferase (360 aa) ArgB
	Confidence Icon	Sequence	Protein Accessions	# Proteins	# Protein Groups	Activation Type	Modifications	Probability			Rank	Charge	m/z [Da]	MH+ [Da]	ΔM [ppm]	RT [min]	First Scan	Last Scan	MS Order	Ions Matched	Spectrum File	Annotation
	High	HFLSIADLSPSEFATLVR	ANID_04409	1	1	CID		51.9317			1	3	668.36	2003.07	2.82642	42.8752	6451	6451	MS2	23/68	PB.raw
	High	SAGEGVSKPGK	ANID_04409	1	1	CID		9.29462			1	2	508.774	1016.54	3.77839	7.99101	516	516	MS2	16/20	PB.raw
ANID_08692	15.48	2	2	168	18.5155	5.87158	5.91645	Aspergillus nidulans FGSC A4 putative peroxiredoxin pmp20 (169 aa)
	Confidence Icon	Sequence	Protein Accessions	# Proteins	# Protein Groups	Activation Type	Modifications	Probability			Rank	Charge	m/z [Da]	MH+ [Da]	ΔM [ppm]	RT [min]	First Scan	Last Scan	MS Order	Ions Matched	Spectrum File	Annotation
	High	NDDILFLSDPEAK	ANID_08692	1	1	CID		80.9422			1	2	738.868	1476.73	5.19825	34.5774	5268	5268	MS2	18/24	PC.raw
	High	NHLEFSSAETVIK	ANID_08692	1	1	CID		40.756			1	2	737.883	1474.76	3.48895	25.9317	3840	3840	MS2	16/24	PC.raw
ANID_10399	9.12	2	2	285	30.9229	8.49951	5.66481	Aspergillus nidulans FGSC A4 conserved hypothetical protein (286 aa) TPA: short-chain dehydrogenase/reductase, putative
	Confidence Icon	Sequence	Protein Accessions	# Proteins	# Protein Groups	Activation Type	Modifications	Probability			Rank	Charge	m/z [Da]	MH+ [Da]	ΔM [ppm]	RT [min]	First Scan	Last Scan	MS Order	Ions Matched	Spectrum File	Annotation
	High	FSTSFLPGSFLDNAVSR	ANID_10399	1	1	CID		120.894			1	2	922.968	1844.93	6.0606	40.8621	6182	6182	MS2	18/32	PB.raw
	High	LELAPFHVR	ANID_10399	1	1	CID		33.9194			1	2	541.315	1081.62	6.15237	27.5051	4082	4082	MS2	12/16	PB.raw
ANID_06073	11.07	2	2	307	33.797	9.94971	5.4072	Aspergillus nidulans FGSC A4 prohibitin (308 aa) prohibitin-2
	Confidence Icon	Sequence	Protein Accessions	# Proteins	# Protein Groups	Activation Type	Modifications	Probability			Rank	Charge	m/z [Da]	MH+ [Da]	ΔM [ppm]	RT [min]	First Scan	Last Scan	MS Order	Ions Matched	Spectrum File	Annotation
	High	FNIALDDVSLTHLTFSPEFTAAVEAK	ANID_06073	1	1	CID		28.7528			1	3	946.156	2836.45	4.83542	43.63	6554	6554	MS2	23/100	PB.raw
	High	LQLILQSR	ANID_06073	1	1	CID		42.0004			1	2	485.809	970.61	5.89703	27.4822	4077	4077	MS2	13/14	PB.raw
ANID_05586	7.78	2	2	360	39.8368	6.94678	5.25445	Aspergillus nidulans FGSC A4 mannose-1-phosphate guanyltransferase (361 aa)
	Confidence Icon	Sequence	Protein Accessions	# Proteins	# Protein Groups	Activation Type	Modifications	Probability			Rank	Charge	m/z [Da]	MH+ [Da]	ΔM [ppm]	RT [min]	First Scan	Last Scan	MS Order	Ions Matched	Spectrum File	Annotation
	High	HGDEGTIVVTK	ANID_05586	1	1	CID		112.135			1	2	578.307	1155.61	5.73029	14.956	1792	1792	MS2	17/20	PB.raw
	High	IEFSVETEPLGTAGPLK	ANID_05586	1	1	CID		34.7994			1	2	894.479	1787.95	4.38253	34.1888	5250	5250	MS2	14/32	PB.raw
ANID_06508	7.36	2	2	394	45.2352	8.51416	4.87533	Aspergillus nidulans FGSC A4 glycogen synthase kinase (395 aa)
	Confidence Icon	Sequence	Protein Accessions	# Proteins	# Protein Groups	Activation Type	Modifications	Probability			Rank	Charge	m/z [Da]	MH+ [Da]	ΔM [ppm]	RT [min]	First Scan	Last Scan	MS Order	Ions Matched	Spectrum File	Annotation
	High	EKVQDGLTGETK	ANID_06508	1	1	CID		35.8629			1	2	652.841	1304.68	4.44182	14.8063	1762	1762	MS2	13/22	PB.raw
	High	DIKPQNLLLDPATGILK	ANID_06508	1	1	CID		33.1543			1	2	925.049	1849.09	6.32243	37.5791	5713	5713	MS2	14/32	PB.raw

## Sheet: RpdA_TAP 2
Accession	Coverage	# PSMs	#.Unique.Peptides	# AAs	MW [kDa]	calc. pI	Score	Description
ANID_04493	45.85	149	29	687	75.3843	4.79248	664.826	Aspergillus nidulans FGSC A4 histone deacetylase RpdA (688 aa)
	Confidence Icon	Sequence	Protein Accessions	# Proteins	# Protein Groups	Activation Type	Modifications	Probability	XCorr	Δ Score	Rank	Charge	m/z [Da]	MH+ [Da]	ΔM [ppm]	RT [min]	First Scan	Last Scan	MS Order	Ions Matched	Spectrum File	Annotation
	High	VLYVDIDVHHGDGVEEAFYTTDR	ANID_04493	1	1	CID		300	5.84944	0.779487	1	3	884.089	2650.25	3.41533	32.437	4388	4388	MS2	38/88	RpdA_o.raw
	High	VLYVDIDVHHGDGVEEAFYTTDR	ANID_04493	1	1	CID		142.386	5.50315	0.84	1	3	884.087	2650.25	1.27355	31.6656	4294	4294	MS2	38/88	RpdA_o.raw
	High	VLYVDIDVHHGDGVEEAFYTTDR	ANID_04493	1	1	CID		139.376	5.33101	0.804878	1	3	884.088	2650.25	2.3099	33.1814	4492	4492	MS2	38/88	RpdA_o.raw
	High	SFNLPTLIVGGGGYTmR	ANID_04493	1	1	CID	M16(Oxidation)	91.9017	5.133	0.596491	1	3	600.311	1798.92	1.9836	37.1437	4960	4960	MS2	38/64	RpdA_o.raw
	High	FEMTQFHTDEYIDFLSK	ANID_04493	1	1	CID		133.092	5.09448	1	1	2	1075.99	2150.98	1.20819	37.3101	4981	4981	MS2	21/32	RpdA_o.raw
	High	KQLEPETVKEAGLAAVTTETK	ANID_04493	1	1	CID		113.102	5.04303	0.642857	1	3	748.41	2243.21	0.71436	25.3284	3463	3463	MS2	28/80	RpdA_m.raw
	High	yYAVNFPLRDGIDDVSYK	ANID_04493	1	1	CID	N-Term(Carbamidomethyl)	26.5243	4.98134	0.843373	1	2	1096.54	2192.07	1.46624	33.4614	4535	4535	MS2	25/34	RpdA_o.raw
	High	VLYVDIDVHHGDGVEEAFYTTDR	ANID_04493	1	1	CID		142.386	4.97223	0.828974	1	3	884.086	2650.24	0.720829	32.2576	4597	4597	MS2	37/88	RpdA_m.raw
	High	YYAVNFPLRDGIDDVSYK	ANID_04493	1	1	CID		139.376	4.92323	0.829268	1	2	1068.03	2135.05	1.38151	32.7147	4429	4429	MS2	27/34	RpdA_o.raw
	High	FEMTQFHTDEYIDFLSK	ANID_04493	1	1	CID		147.241	4.87579	0.893443	1	2	1075.99	2150.98	0.867688	37.9275	5373	5373	MS2	23/32	RpdA_m.raw
	High	FEMTQFHTDEYIDFLSK	ANID_04493	1	1	CID		136.45	4.85726	0.876543	1	2	1075.99	2150.98	1.3217	38.0689	5074	5074	MS2	23/32	RpdA_o.raw
	High	AGNGSVDEPSEMIVDSKEPPR	ANID_04493	1	1	CID		132.166	4.69504	0.802128	1	2	1107.52	2214.04	0.459202	22.5856	2995	2995	MS2	26/40	RpdA_o.raw
	High	ITEAPGPEPDSEAQGTSSAAEPPSR	ANID_04493	1	1	CID		300	4.68061	0.816239	1	2	1241.07	2481.14	-0.184057	19.637	2475	2475	MS2	25/48	RpdA_o.raw
	High	SFNLPTLIVGGGGYTMR	ANID_04493	1	1	CID		104.458	4.65775	0.763948	1	2	891.967	1782.93	3.43603	39.1433	5207	5207	MS2	24/32	RpdA_o.raw
	High	VLYVDIDVHHGDGVEEAFYTTDR	ANID_04493	1	1	CID		141.693	4.63005	0.796976	1	2	1325.62	2650.24	-0.0340882	31.8094	4315	4315	MS2	27/44	RpdA_o.raw
	High	VAYFYDSDVGNYAYVSGHPmKPHR	ANID_04493	1	1	CID	M20(Oxidation)	140.625	4.56307	0.822368	1	3	930.434	2789.29	2.97875	25.0124	3348	3348	MS2	31/92	RpdA_o.raw
	High	SFNLPTLIVGGGGYTmR	ANID_04493	1	1	CID	M16(Oxidation)	125.563	4.55191	0.698901	1	2	899.962	1798.92	0.53214	37.9425	5376	5376	MS2	25/32	RpdA_m.raw
	High	sFNLPTLIVGGGGYTmR	ANID_04493	1	1	CID	N-Term(Carbamidomethyl), M16(Oxidation)	14.4773	4.47207	0.624161	1	2	928.473	1855.94	0.32945	37.4653	5002	5002	MS2	27/32	RpdA_o.raw
	High	FEmTQFHTDEYIDFLSK	ANID_04493	1	1	CID	M3(Oxidation)	85.4619	4.45909	1	1	3	722.995	2166.97	1.11738	34.174	4614	4614	MS2	29/64	RpdA_o.raw
	High	ITEAPGPEPDSEAQGTSSAAEPPSR	ANID_04493	1	1	CID		143.211	4.43357	0.819413	1	2	1241.07	2481.14	0.406335	19.0261	2343	2343	MS2	27/48	RpdA_o.raw
	High	LDLADSGVESGMATPQDASSVADEEMDTGTDVK	ANID_04493	1	1	CID		163.166	4.4119	1	1	2	1671.23	3341.45	0.171488	32.9687	4464	4464	MS2	24/64	RpdA_o.raw
	High	FEmTQFHTDEYIDFLSK	ANID_04493	1	1	CID	M3(Oxidation)	127.216	4.40085	0.827273	1	2	1083.99	2166.97	0.954588	34.1785	4615	4615	MS2	21/32	RpdA_o.raw
	High	FEmTQFHTDEYIDFLSK	ANID_04493	1	1	CID	M3(Oxidation)	73.4716	4.32664	1	1	3	722.997	2166.98	2.97634	34.9911	4609	4609	MS2	28/64	RpdA_u.raw
	High	AGALPAVTAEQETTK	ANID_04493	1	1	CID		80.0386	4.32506	0.637413	1	2	743.891	1486.77	-0.665865	22.5782	2833	2833	MS2	20/28	RpdA_u.raw
	High	cDIAVNWAGGLHHAK	ANID_04493	1	1	CID	N-Term(Carbamidomethyl)	2.77871	4.31712	0.555556	1	3	550.273	1648.81	2.3439	23.7755	3197	3197	MS2	28/56	RpdA_m.raw
	High	LDLADSGVESGMATPQDASSVADEEMDTGTDVK	ANID_04493	1	1	CID		147.785	4.30963	1	1	2	1671.23	3341.45	0.463744	33.0777	4478	4478	MS2	24/64	RpdA_o.raw
	High	YYAVNFPLRDGIDDVSYK	ANID_04493	1	1	CID		133.923	4.27831	1	1	2	1068.03	2135.05	1.95325	33.5814	4785	4785	MS2	27/34	RpdA_m.raw
	High	FEmTQFHTDEYIDFLSK	ANID_04493	1	1	CID	M3(Oxidation)	100.519	4.24823	1	1	3	722.995	2166.97	1.28638	34.931	4697	4697	MS2	29/64	RpdA_o.raw
	High	AGNGSVDEPSEMIVDSK	ANID_04493	1	1	CID		70.6984	4.228	0.791962	1	2	867.899	1734.79	2.8334	24.4148	3266	3266	MS2	18/32	RpdA_o.raw
	High	VAYFYDSDVGNYAYVSGHPMKPHR	ANID_04493	1	1	CID		144.105	4.21293	0.817102	1	3	925.1	2773.29	1.11836	26.074	3511	3511	MS2	35/92	RpdA_o.raw
	High	FEmTQFHTDEYIDFLSK	ANID_04493	1	1	CID	M3(Oxidation)	115.142	4.20435	1	1	2	1083.99	2166.97	1.63057	34.8963	4979	4979	MS2	22/32	RpdA_m.raw
	High	FEmTQFHTDEYIDFLSK	ANID_04493	1	1	CID	M3(Oxidation)	102.653	4.16097	1	1	2	1083.99	2166.98	3.88385	34.1937	4618	4618	MS2	23/32	RpdA_o.raw
	High	AGNGSVDEPSEMIVDSK	ANID_04493	1	1	CID		91.6406	4.15977	0.764423	1	2	867.896	1734.78	-0.333069	23.9506	3197	3197	MS2	21/32	RpdA_o.raw
	High	vAYFYDSDVGNYAYVSGHPMKPHR	ANID_04493	1	1	CID	N-Term(Carbamidomethyl)	1	4.15384	0.826506	1	3	944.109	2830.31	2.37535	26.6009	3578	3578	MS2	33/92	RpdA_o.raw
	High	AGNGSVDEPSEmIVDSK	ANID_04493	1	1	CID	M12(Oxidation)	79.6918	4.12396	0.769417	1	2	875.895	1750.78	1.31937	19.5239	2452	2452	MS2	21/32	RpdA_o.raw
	High	LDLADSGVESGMATPQDASSVADEEMDTGTDVK	ANID_04493	1	1	CID		161.806	4.10585	1	1	2	1671.23	3341.45	0.756001	32.6902	4424	4424	MS2	25/64	RpdA_o.raw
	High	FEmTQFHTDEYIDFLSK	ANID_04493	1	1	CID	M3(Oxidation)	71.8715	4.08022	1	1	3	722.997	2166.98	2.89184	34.8564	4973	4973	MS2	25/64	RpdA_m.raw
	High	FEMTQFHTDEYIDFLSK	ANID_04493	1	1	CID		129.647	4.03503	0.883663	1	3	717.665	2150.98	3.38685	38.0547	5072	5072	MS2	27/64	RpdA_o.raw
	High	SFNLPTLIVGGGGYTMR	ANID_04493	1	1	CID		113.271	4.02642	0.776675	1	2	891.966	1782.93	2.4775	39.9884	5635	5635	MS2	25/32	RpdA_m.raw
	High	ITEAPGPEPDSEAQGTSSAAEPPSR	ANID_04493	1	1	CID		154.775	4.00749	0.80798	1	2	1241.08	2481.14	2.4727	19.3465	2409	2409	MS2	25/48	RpdA_m.raw
	High	mTHSLVMNYSLYK	ANID_04493	1	1	CID	M1(Oxidation)	14.7117	4.00456	0.1375	1	3	534.929	1602.77	4.47468	25.3146	3396	3396	MS2	23/48	RpdA_o.raw
	High	AGNGSVDEPSEmIVDSK	ANID_04493	1	1	CID	M12(Oxidation)	36.3563	3.99022	0.654135	1	2	875.894	1750.78	0.901032	24.3263	3291	3291	MS2	21/32	RpdA_m.raw
	High	AGALPAVTAEQETTK	ANID_04493	1	1	CID		73.4779	3.98403	0.552764	1	3	496.264	1486.78	2.75293	21.0773	2750	2750	MS2	27/56	RpdA_m.raw
	High	cDIAVNWAGGLHHAK	ANID_04493	1	1	CID	N-Term(Carbamidomethyl)	5.16016	3.98214	0.535176	1	2	824.905	1648.8	1.01941	22.4467	2979	2979	MS2	19/28	RpdA_o.raw
	High	cDIAVNWAGGLHHAK	ANID_04493	1	1	CID	N-Term(Carbamidomethyl)	4.55714	3.97724	0.449749	1	2	824.903	1648.8	-1.79395	23.7901	3200	3200	MS2	21/28	RpdA_m.raw
	High	ITEAPGPEPDSEAQGTSSAAEPPSR	ANID_04493	1	1	CID		70.8966	3.96422	0.800505	1	3	827.717	2481.14	-0.976666	19.0306	2344	2344	MS2	30/96	RpdA_o.raw
	High	FEMTQFHTDEYIDFLSK	ANID_04493	1	1	CID		95.2355	3.92305	1	1	3	717.664	2150.98	1.5992	37.2912	4978	4978	MS2	28/64	RpdA_o.raw
	High	SFNLPTLIVGGGGYTmR	ANID_04493	1	1	CID	M16(Oxidation)	111.551	3.86199	0.668394	1	2	899.964	1798.92	2.22858	37.8936	5049	5049	MS2	25/32	RpdA_o.raw
	High	AGNGSVDEPSEmIVDSK	ANID_04493	1	1	CID	M12(Oxidation)	66.9465	3.84451	0.825521	1	2	875.896	1750.78	2.15605	19.8778	2516	2516	MS2	21/32	RpdA_o.raw
	High	AGNGSVDEPSEMIVDSK	ANID_04493	1	1	CID		83.3713	3.82072	0.780105	1	2	867.897	1734.79	1.00389	23.6042	3145	3145	MS2	20/32	RpdA_o.raw
	High	FEmTQFHTDEYIDFLSK	ANID_04493	1	1	CID	M3(Oxidation)	96.6382	3.81059	1	1	2	1083.99	2166.98	3.32053	34.9704	4990	4990	MS2	19/32	RpdA_m.raw
	High	ITEAPGPEPDSEAQGTSSAAEPPSR	ANID_04493	1	1	CID		136.646	3.75687	0.819149	1	2	1241.07	2481.14	-0.085658	20.0697	2552	2552	MS2	23/48	RpdA_o.raw
	High	AGALPAVTAEQETTK	ANID_04493	1	1	CID		63.9676	3.75516	0.457447	1	3	496.264	1486.78	1.82926	21.4405	2649	2649	MS2	31/56	RpdA_u.raw
	High	fEMTQFHTDEYIDFLSK	ANID_04493	1	1	CID	N-Term(Carbamidomethyl)	6.24438	3.75418	0.749333	1	3	736.671	2208	1.45656	38.4017	5113	5113	MS2	27/64	RpdA_o.raw
	High	VAYFYDSDVGNYAYVSGHPMKPHR	ANID_04493	1	1	CID		116.684	3.73534	0.834225	1	3	925.102	2773.29	2.70295	26.1497	3527	3527	MS2	37/92	RpdA_o.raw
	High	AGALPAVTAEQETTK	ANID_04493	1	1	CID		63.4988	3.71554	0.508065	1	2	743.893	1486.78	3.11091	23.0326	2911	2911	MS2	19/28	RpdA_u.raw
	High	FEMTQFHTDEYIDFLSK	ANID_04493	1	1	CID		99.7279	3.70902	0.846361	1	3	717.662	2150.97	-1.20998	37.8775	5363	5363	MS2	28/64	RpdA_m.raw
	High	SFNLPTLIVGGGGYTmR	ANID_04493	1	1	CID	M16(Oxidation)	78.4128	3.68422	0.524457	1	2	899.963	1798.92	1.48215	37.0997	4951	4951	MS2	23/32	RpdA_o.raw
	High	AGALPAVTAEQETTK	ANID_04493	1	1	CID		85.5788	3.68149	0.703804	1	2	743.892	1486.78	1.38674	21.782	2859	2859	MS2	21/28	RpdA_m.raw
	High	LDLADSGVESGMATPQDASSVADEEmDTGTDVK	ANID_04493	1	1	CID	M26(Oxidation)	110.28	3.63982	0.0274725	1	2	1679.23	3357.45	0.449039	30.3552	4131	4131	MS2	21/64	RpdA_o.raw
	High	sFNLPTLIVGGGGYTMR	ANID_04493	1	1	CID	N-Term(Carbamidomethyl)	4.39861	3.6345	0.674931	1	2	920.476	1839.94	1.08491	39.5772	5257	5257	MS2	26/32	RpdA_o.raw
	High	FEMTQFHTDEYIDFLSK	ANID_04493	1	1	CID		104.419	3.62764	0.870523	1	3	717.664	2150.98	1.76945	38.1034	4918	4918	MS2	32/64	RpdA_u.raw
	High	AGNGSVDEPSEMIVDSK	ANID_04493	1	1	CID		96.9774	3.60048	0.713889	1	2	867.897	1734.79	0.44096	24.1007	3244	3244	MS2	20/32	RpdA_m.raw
	High	AGNGSVDEPSEmIVDSK	ANID_04493	1	1	CID	M12(Oxidation)	84.3082	3.5686	1	1	2	875.896	1750.78	2.29549	20.08	2560	2560	MS2	21/32	RpdA_m.raw
	High	FEmTQFHTDEYIDFLSK	ANID_04493	1	1	CID	M3(Oxidation)	80.5874	3.54959	0.769014	1	2	1083.99	2166.97	0.616595	34.9355	4698	4698	MS2	19/32	RpdA_o.raw
	High	LDLADSGVESGmATPQDASSVADEEMDTGTDVK	ANID_04493	1	1	CID	M12(Oxidation)	31.1423	3.54016		2	2	1679.23	3357.45	0.449039	30.3552	4131	4131	MS2	21/64	RpdA_o.raw
	High	ITEAPGPEPDSEAQGTSSAAEPPSR	ANID_04493	1	1	CID		78.2179	3.52956	0.764873	1	3	827.714	2481.13	-3.55964	19.6146	2470	2470	MS2	25/96	RpdA_o.raw
	High	AGNGSVDEPSEMIVDSKEPPR	ANID_04493	1	1	CID		36.6161	3.51604	0.701705	1	3	738.682	2214.03	-1.42146	23.321	3117	3117	MS2	25/80	RpdA_m.raw
	High	QLEPETVKEAGLAAVTTETK	ANID_04493	1	1	CID		30.0799	3.47074	0.616715	1	3	705.711	2115.12	0.180158	28.0177	3915	3915	MS2	25/76	RpdA_m.raw
	High	SFNLPTLIVGGGGYTMR	ANID_04493	1	1	CID		84.0297	3.4572	0.768786	1	2	891.966	1782.92	1.72437	40.4854	5352	5352	MS2	22/32	RpdA_o.raw
	High	MTHSLVmNYSLYK	ANID_04493	1	1	CID	M7(Oxidation)	6.67296	3.45305		2	3	534.929	1602.77	4.47468	25.3146	3396	3396	MS2	21/48	RpdA_o.raw
	High	FEmTQFHTDEYIDFLSK	ANID_04493	1	1	CID	M3(Oxidation)	61.4682	3.41126	0.703812	1	3	722.994	2166.97	-0.319093	35.4233	4755	4755	MS2	21/64	RpdA_o.raw
	High	ITEAPGPEPDSEAQGTSSAAEPPSR	ANID_04493	1	1	CID		56.4136	3.38083	0.757396	1	3	827.717	2481.14	0.0565205	19.3278	2405	2405	MS2	28/96	RpdA_m.raw
	High	iTEAPGPEPDSEAQGTSSAAEPPSR	ANID_04493	1	1	CID	N-Term(Carbamidomethyl)	1	3.36973	0.84273	1	2	1269.58	2538.16	0.501422	19.6416	2476	2476	MS2	22/48	RpdA_o.raw
	High	AGNGSVDEPSEmIVDSK	ANID_04493	1	1	CID	M12(Oxidation)	67.8169	3.33877	0.808383	1	2	875.892	1750.78	-1.46956	19.9677	2534	2534	MS2	19/32	RpdA_m.raw
	High	nKCDIAVNWAGGLHHAK	ANID_04493	1	1	CID	N-Term(Carbamidomethyl)	1	3.31653	0.53012	1	2	945.975	1890.94	1.87807	20.1571	2564	2564	MS2	22/32	RpdA_o.raw
	High	mTHSLVmNYSLYK	ANID_04493	1	1	CID	M1(Oxidation), M7(Oxidation)	27.4163	3.31558	0.584337	1	3	540.26	1618.76	2.67014	22.3045	2949	2949	MS2	25/48	RpdA_o.raw
	High	TAFAPSVQMTDVPR	ANID_04493	1	1	CID		91.8682	3.26771	0.715596	1	2	760.383	1519.76	1.09195	27.3623	3704	3704	MS2	20/26	RpdA_o.raw
	High	AGALPAVTAEQETTK	ANID_04493	1	1	CID		100.888	3.2329	0.647059	1	2	743.893	1486.78	1.96146	20.4433	2621	2621	MS2	22/28	RpdA_o.raw
	High	AGALPAVTAEQETTK	ANID_04493	1	1	CID		98.5944	3.22931	0.631579	1	2	743.894	1486.78	4.01405	23.2134	2936	2936	MS2	19/28	RpdA_u.raw
	High	mTHSLVMNYSLYK	ANID_04493	1	1	CID	M1(Oxidation)	69.632	3.22716	0.52322	1	2	801.883	1602.76	-3.62821	25.3486	3400	3400	MS2	21/24	RpdA_o.raw
	High	AGNGSVDEPSEmIVDSKEPPR	ANID_04493	1	1	CID	M12(Oxidation)	57.157	3.20999	0.71028	1	3	744.016	2230.03	1.90902	19.5384	2455	2455	MS2	27/80	RpdA_o.raw
	High	AGNGSVDEPSEmIVDSKEPPR	ANID_04493	1	1	CID	M12(Oxidation)	57.3945	3.18705	0.824451	1	3	744.016	2230.03	1.17005	19.8406	2508	2508	MS2	27/80	RpdA_o.raw
	High	AGALPAVTAEQETTK	ANID_04493	1	1	CID		113.087	3.17516	0.698113	1	2	743.891	1486.77	-0.255344	22.0808	2745	2745	MS2	20/28	RpdA_u.raw
	High	ITEAPGPEPDSEAQGTSSAAEPPSR	ANID_04493	1	1	CID		47.6729	3.16013	0.794304	1	3	827.715	2481.13	-2.45265	19.5121	2449	2449	MS2	29/96	RpdA_o.raw
	High	QGEPSAEAQPEAAK	ANID_04493	1	1	CID		102.221	3.14763	0.590476	1	2	706.838	1412.67	2.44747	13.8634	1361	1361	MS2	19/26	RpdA_u.raw
	High	AGALPAVTAEQETTK	ANID_04493	1	1	CID		91.785	3.14065	0.713376	1	2	743.892	1486.78	1.46884	21.3205	2627	2627	MS2	18/28	RpdA_u.raw
	High	mTHSLVmNYSLYK	ANID_04493	1	1	CID	M1(Oxidation), M7(Oxidation)	79.1001	3.12201	0.541667	1	2	809.885	1618.76	1.05714	23.4831	3146	3146	MS2	17/24	RpdA_m.raw
	High	AGALPAVTAEQETTK	ANID_04493	1	1	CID		83.107	3.12129	0.592949	1	2	743.894	1486.78	3.60354	22.8487	2878	2878	MS2	18/28	RpdA_u.raw
	High	QGEPSAEAQPEAAKE	ANID_04493	1	1	CID		64.6254	3.10096	0.725806	1	2	771.36	1541.71	3.35276	14.0091	1468	1468	MS2	15/28	RpdA_o.raw
	High	AGNGSVDEPSEmIVDSKEPPR	ANID_04493	1	1	CID	M12(Oxidation)	66.3762	3.09851	1	1	3	744.016	2230.03	2.48378	19.2621	2392	2392	MS2	20/80	RpdA_o.raw
	High	TAFAPSVQMTDVPR	ANID_04493	1	1	CID		83.3745	3.09416	0.679612	1	2	760.383	1519.76	0.369052	27.8001	3771	3771	MS2	22/26	RpdA_o.raw
	High	AGNGSVDEPSEmIVDSKEPPR	ANID_04493	1	1	CID	M12(Oxidation)	54.9989	3.08704	0.809061	1	3	744.014	2230.03	-0.225806	20.1863	2583	2583	MS2	25/80	RpdA_m.raw
	High	AGNGSVDEPSEmIVDSKEPPR	ANID_04493	1	1	CID	M12(Oxidation)	81.6944	3.08315	0.801948	1	3	744.016	2230.03	2.31957	20.345	2616	2616	MS2	25/80	RpdA_m.raw
	High	LDLADSGVESGMATPQDASSVADEEmDTGTDVK	ANID_04493	1	1	CID	M26(Oxidation)	20.1557	3.07124	0.0162866	1	2	1679.23	3357.45	2.04879	30.5315	4154	4154	MS2	19/64	RpdA_o.raw
	High	QGEPSAEAQPEAAK	ANID_04493	1	1	CID		97.9956	3.03658	0.680921	1	2	706.838	1412.67	2.36106	13.079	1281	1281	MS2	20/26	RpdA_o.raw
	High	YYAVNFPLR	ANID_04493	1	1	CID		66.519	3.02778	0.636964	1	2	571.805	1142.6	2.63541	30.2871	4116	4116	MS2	15/16	RpdA_o.raw
	High	cDIAVNWAGGLHHAK	ANID_04493	1	1	CID	N-Term(Carbamidomethyl)	1.17018	3.02644	0.442244	1	3	550.274	1648.81	3.45443	22.6847	3008	3008	MS2	21/56	RpdA_o.raw
	High	LDLADSGVESGmATPQDASSVADEEMDTGTDVK	ANID_04493	1	1	CID	M12(Oxidation)	83.0317	3.01536		2	2	1679.23	3357.45	2.04879	30.5315	4154	4154	MS2	20/64	RpdA_o.raw
	High	RTAFAPSVQmTDVPR	ANID_04493	1	1	CID	M10(Oxidation)	52.1788	2.98296	0.422819	1	3	564.624	1691.86	2.61663	20.2324	2578	2578	MS2	25/56	RpdA_o.raw
	High	fEmTQFHTDEYIDFLSK	ANID_04493	1	1	CID	N-Term(Carbamidomethyl), M3(Oxidation)	1	2.96584	1	1	2	1112.5	2224	2.36636	35.2108	4725	4725	MS2	21/32	RpdA_o.raw
	High	TQVVENLKR	ANID_04493	1	1	CID		43.8356	2.94979	0.427119	1	2	543.818	1086.63	2.69908	14.1251	1485	1485	MS2	13/16	RpdA_o.raw
	High	AGALPAVTAEQETTK	ANID_04493	1	1	CID		89.036	2.93126	0.730375	1	2	743.893	1486.78	3.02881	22.9356	2894	2894	MS2	19/28	RpdA_u.raw
	High	AGNGSVDEPSEmIVDSK	ANID_04493	1	1	CID	M12(Oxidation)	58.397	2.9287	0.733788	1	2	875.895	1750.78	1.52854	23.6714	3156	3156	MS2	15/32	RpdA_o.raw
	High	YYAVNFPLR	ANID_04493	1	1	CID		62.7246	2.88189	0.611111	1	2	571.805	1142.6	2.84908	31.0552	4419	4419	MS2	15/16	RpdA_m.raw
	High	mTHSLVmNYSLYK	ANID_04493	1	1	CID	M1(Oxidation), M7(Oxidation)	79.8295	2.87558	0.413194	1	2	809.886	1618.76	2.26369	22.3004	2948	2948	MS2	17/24	RpdA_o.raw
	High	iTEAPGPEPDSEAQGTSSAAEPPSR	ANID_04493	1	1	CID	N-Term(Carbamidomethyl)	1.28555	2.86041	0.804196	1	2	1269.58	2538.16	0.501422	19.5751	2461	2461	MS2	23/48	RpdA_o.raw
	High	ITEAPGPEPDSEAQGTSSAAEPPSR	ANID_04493	1	1	CID		51.9986	2.85454	0.691228	1	3	827.72	2481.15	3.37746	19.8821	2517	2517	MS2	25/96	RpdA_o.raw
	High	YYAVNFPLRDGIDDVSYK	ANID_04493	1	1	CID		120.219	2.84778	0.792982	1	3	712.355	2135.05	2.26141	32.7013	4426	4426	MS2	28/68	RpdA_o.raw
	High	QLEPETVKEAGLAAVTTETK	ANID_04493	1	1	CID		52.8431	2.84715	0.54386	1	3	705.713	2115.12	3.21009	27.2737	3685	3685	MS2	21/76	RpdA_o.raw
	High	YYAVNFPLRDGIDDVSYK	ANID_04493	1	1	CID		85.8755	2.84052	0.690141	1	3	712.354	2135.05	2.00413	33.4569	4534	4534	MS2	28/68	RpdA_o.raw
	High	SFNLPTLIVGGGGYTMR	ANID_04493	1	1	CID		46.4094	2.83408	0.770318	1	2	891.966	1782.92	1.79284	39.9061	5295	5295	MS2	18/32	RpdA_o.raw
	High	AGALPAVTAEQETTK	ANID_04493	1	1	CID		24.364	2.83316	0.434629	1	3	496.265	1486.78	2.93766	20.7656	2681	2681	MS2	28/56	RpdA_o.raw
	High	QGEPSAEAQPEAAKE	ANID_04493	1	1	CID		53.2649	2.82199	0.723404	1	2	771.359	1541.71	1.29413	14.5171	1476	1476	MS2	17/28	RpdA_u.raw
	High	QGEPSAEAQPEAAK	ANID_04493	1	1	CID		88.2299	2.81483	0.683274	1	2	706.836	1412.66	-0.74974	12.5947	1198	1198	MS2	18/26	RpdA_o.raw
	High	AGALPAVTAEQETTK	ANID_04493	1	1	CID		88.8953	2.80596	0.66548	1	2	743.893	1486.78	2.20777	22.888	2884	2884	MS2	17/28	RpdA_u.raw
	High	fEMTQFHTDEYIDFLSK	ANID_04493	1	1	CID	N-Term(Carbamidomethyl)	21.8303	2.77683	0.816547	1	2	1104.5	2208	1.40736	37.326	4984	4984	MS2	16/32	RpdA_o.raw
	High	YGEYFPGTGELR	ANID_04493	1	1	CID		100.075	2.7617	0.717391	1	2	694.828	1388.65	0.943623	28.3279	3824	3824	MS2	19/22	RpdA_o.raw
	High	kQLEPETVK	ANID_04493	1	1	CID	N-Term(Carbamidomethyl)	6.60199	2.75758	0.445652	1	2	564.818	1128.63	1.56637	12.5346	1223	1223	MS2	13/16	RpdA_m.raw
	High	TAFAPSVQmTDVPR	ANID_04493	1	1	CID	M9(Oxidation)	93.6808	2.75527	0.681159	1	2	768.381	1535.75	0.973775	23.1982	3082	3082	MS2	20/26	RpdA_o.raw
	High	EAGLAAVTTETK	ANID_04493	1	1	CID		59.9671	2.71777	0.5625	1	2	595.817	1190.63	0.836227	20.0132	2544	2544	MS2	19/22	RpdA_m.raw
	High	tQVVENLKR	ANID_04493	1	1	CID	N-Term(Carbamidomethyl)	1	2.70422	0.355556	1	2	572.33	1143.65	3.54296	14.7593	1611	1611	MS2	14/16	RpdA_o.raw
	High	DGIDDVSYK	ANID_04493	1	1	CID		53.4926	2.70395	0.72963	1	2	506.237	1011.47	3.64824	20.9612	2723	2723	MS2	14/16	RpdA_o.raw
	High	ASFESNEGR	ANID_04493	1	1	CID		67.2677	2.70063	1	1	2	498.724	996.441	3.24305	12.5063	1180	1180	MS2	15/16	RpdA_o.raw
	High	YGEYFPGTGELR	ANID_04493	1	1	CID		81.5333	2.68011	0.723881	1	2	694.83	1388.65	3.58079	27.5731	3742	3742	MS2	17/22	RpdA_o.raw
	High	AGALPAVTAEQETTK	ANID_04493	1	1	CID		92.8188	2.67597	0.675373	1	2	743.892	1486.78	1.87936	21.2086	2768	2768	MS2	20/28	RpdA_o.raw
	High	EAGLAAVTTETK	ANID_04493	1	1	CID		25.5885	2.67371	0.486891	1	2	595.819	1190.63	3.60442	20.1499	2562	2562	MS2	17/22	RpdA_o.raw
	High	AGNGSVDEPSEmIVDSK	ANID_04493	1	1	CID	M12(Oxidation)	43.1089	2.67186	1	1	2	875.896	1750.78	2.64411	24.4417	3314	3314	MS2	15/32	RpdA_m.raw
	High	AGALPAVTAEQETTK	ANID_04493	1	1	CID		90.3161	2.66554	0.565543	1	2	743.891	1486.77	-0.665865	21.0267	2739	2739	MS2	21/28	RpdA_m.raw
	High	lTSQTKASFESNEGR	ANID_04493	1	1	CID	N-Term(Carbamidomethyl)	10.2576	2.63289	0.684411	1	2	856.416	1711.83	0.497569	14.5538	1569	1569	MS2	16/28	RpdA_o.raw
	High	AGALPAVTAEQETTK	ANID_04493	1	1	CID		47.9728	2.61277	0.517241	1	2	743.892	1486.78	0.976217	23.0025	3064	3064	MS2	15/28	RpdA_m.raw
	High	QGEPSAEAQPEAAK	ANID_04493	1	1	CID		70.6499	2.58835	0.660232	1	2	706.836	1412.67	0.287197	13.752	1407	1407	MS2	16/26	RpdA_m.raw
	High	aGALPAVTAEQETTK	ANID_04493	1	1	CID	N-Term(Carbamidomethyl)	1	2.58422	0.74031	1	2	772.401	1543.8	-0.549001	20.6944	2669	2669	MS2	16/28	RpdA_o.raw
	High	EAGLAAVTTETK	ANID_04493	1	1	CID		52.799	2.5122	0.537849	1	2	595.819	1190.63	4.21957	19.4036	2424	2424	MS2	17/22	RpdA_o.raw
	High	QGEPSAEAQPEAAK	ANID_04493	1	1	CID		102.39	2.493	0.742972	1	2	706.837	1412.67	1.41054	12.9964	1276	1276	MS2	17/26	RpdA_m.raw
	High	kQLEPETVK	ANID_04493	1	1	CID	N-Term(Carbamidomethyl)	1	2.45693	0.45122	1	2	564.816	1128.63	-0.38048	11.927	1082	1082	MS2	12/16	RpdA_o.raw
	High	yYAVNFPLR	ANID_04493	1	1	CID	N-Term(Carbamidomethyl)	1	2.45029	0.710204	1	2	600.316	1199.62	2.73064	30.9666	4207	4207	MS2	13/16	RpdA_o.raw
	High	ASFESNEGR	ANID_04493	1	1	CID		58.6241	2.41157	0.721992	1	2	498.724	996.441	3.1818	12.9445	1271	1271	MS2	15/16	RpdA_m.raw
	High	mTHSLVmNYSLYK	ANID_04493	1	1	CID	M1(Oxidation), M7(Oxidation)	69.079	2.39658	0.541667	1	2	809.885	1618.76	1.81124	25.3966	3410	3410	MS2	12/24	RpdA_o.raw
	High	TQVVENLK	ANID_04493	1	1	CID		28.0625	2.38283	0.331933	1	2	465.768	930.529	3.46343	16.684	1922	1922	MS2	11/14	RpdA_m.raw
	High	QGEPSAEAQPEAAK	ANID_04493	1	1	CID		95.6268	2.36731	0.654008	1	2	706.836	1412.67	-0.14486	13.0949	1243	1243	MS2	19/26	RpdA_u.raw
	High	TAFAPSVQmTDVPR	ANID_04493	1	1	CID	M9(Oxidation)	43.231	2.36459	0.665254	1	2	768.379	1535.75	-0.536452	23.871	3211	3211	MS2	14/26	RpdA_m.raw
	High	aGALPAVTAEQETTK	ANID_04493	1	1	CID	N-Term(Carbamidomethyl)	1	2.3634	0.673729	1	2	772.401	1543.79	-1.02343	20.9393	2718	2718	MS2	20/28	RpdA_o.raw
	High	ASFESNEGR	ANID_04493	1	1	CID		35.3725	2.34791	0.757447	1	2	498.724	996.441	2.75303	11.7393	1046	1046	MS2	14/16	RpdA_o.raw
	High	KQLEPETVK	ANID_04493	1	1	CID		55.4677	2.34651	0.319149	1	2	536.307	1071.61	2.08635	13.0106	1279	1279	MS2	13/16	RpdA_m.raw
	High	KPAHLK	ANID_04493	1	1	CID		16.788	2.32106	0.784483	1	2	347.225	693.444	4.41398	6.6063	393	393	MS2	9/10	RpdA_o.raw
	High	yYAVNFPLR	ANID_04493	1	1	CID	N-Term(Carbamidomethyl)	2.33539	2.31824	0.581897	1	2	600.315	1199.62	1.61131	30.2335	4107	4107	MS2	14/16	RpdA_o.raw
	High	ASFESNEGR	ANID_04493	1	1	CID		36.395	2.31772	0.685345	1	2	498.725	996.442	3.73308	12.4004	1167	1167	MS2	14/16	RpdA_u.raw
	High	kQLEPETVK	ANID_04493	1	1	CID	N-Term(Carbamidomethyl)	1	2.31245	0.536797	1	2	564.819	1128.63	4.27031	11.9832	1095	1095	MS2	13/16	RpdA_o.raw
ANID_01546	42.67	119	54	1556	174.673	6.88818	523.49	Aspergillus nidulans FGSC A4 transcription factor (Sin3) (1557 aa)
	Confidence Icon	Sequence	Protein Accessions	# Proteins	# Protein Groups	Activation Type	Modifications	Probability	XCorr	Δ Score	Rank	Charge	m/z [Da]	MH+ [Da]	ΔM [ppm]	RT [min]	First Scan	Last Scan	MS Order	Ions Matched	Spectrum File	Annotation
	High	RTGPGAPTLGGSSVGPAGGVDAAR	ANID_01546	1	1	CID		108.959	5.9273	0.772344	1	2	1054.55	2108.09	1.77462	20.8226	2693	2693	MS2	28/46	RpdA_o.raw
	High	SVLNDEWASHPTWASEDSGFVAHR	ANID_01546	1	1	CID		150.003	5.92306	0.886824	1	3	900.082	2698.23	1.58427	29.9534	4052	4052	MS2	37/92	RpdA_o.raw
	High	ASLLGAGPSSQGPSMTQPMNNLAGVGSGVLQGSQADLK	ANID_01546	1	1	CID		72.3084	5.58257	0.695341	1	3	1209.27	3625.8	0.220711	37.65	5024	5024	MS2	33/148	RpdA_o.raw
	High	SVLNDEWASHPTWASEDSGFVAHR	ANID_01546	1	1	CID		156.536	5.52053	0.887681	1	3	900.081	2698.23	0.430628	29.9391	4050	4050	MS2	35/92	RpdA_o.raw
	High	NDKEGSAPASGDGTPDAVLVSTTPIPDPTETFDVAELK	ANID_01546	1	1	CID		72.6944	5.26633	0.679317	1	3	1281.29	3841.86	1.53964	37.6154	5018	5018	MS2	40/148	RpdA_o.raw
	High	ELNLIDKVPTDFFYDTDPK	ANID_01546	1	1	CID		103.241	4.83893	0.710744	1	3	757.377	2270.12	-2.53853	38.9447	5499	5499	MS2	34/72	RpdA_m.raw
	High	ERDKDETTHNQEIQYR	ANID_01546	1	1	CID		104.929	4.80217	0.633333	1	3	687.992	2061.96	1.34606	12.7923	1256	1256	MS2	30/60	RpdA_m.raw
	High	GSEAENAETSAPAGSATDKPENKDDVEmPDAEK	ANID_01546	1	1	CID	M28(Oxidation)	151.764	4.80152	0.670833	1	3	1136.16	3406.47	0.149297	16.1386	1847	1847	MS2	36/128	RpdA_o.raw
	High	ASLLGAGPSSQGPSmTQPmNNLAGVGSGVLQGSQADLK	ANID_01546	1	1	CID	M15(Oxidation), M19(Oxidation)	95.5313	4.77408	0.792453	1	3	1219.93	3657.79	1.36389	33.0619	4475	4475	MS2	33/148	RpdA_o.raw
	High	GSEAENAETSAPAGSATDKPENKDDVEMPDAEK	ANID_01546	1	1	CID		94.5024	4.74762	1	1	3	1130.83	3390.48	0.77444	18.5328	2254	2254	MS2	29/128	RpdA_o.raw
	High	ERDKDETTHNQEIQYR	ANID_01546	1	1	CID		110.351	4.68743	0.635394	1	2	1031.49	2061.96	2.6254	12.1869	1131	1131	MS2	21/30	RpdA_o.raw
	High	TGPGAPTLGGSSVGPAGGVDAAR	ANID_01546	1	1	CID		121.254	4.65846	0.783262	1	2	976.497	1951.99	1.75239	24.1116	3246	3246	MS2	27/44	RpdA_m.raw
	High	ELNLIDKVPTDFFYDTDPK	ANID_01546	1	1	CID		92.4052	4.65049	0.722581	1	3	757.378	2270.12	-1.08666	37.962	5056	5056	MS2	34/72	RpdA_o.raw
	High	TTVQLLTPEDATLENEELSQEAR	ANID_01546	1	1	CID		125.518	4.64959	0.782796	1	2	1294.14	2587.28	1.04718	33.2301	4498	4498	MS2	25/44	RpdA_o.raw
	High	TTVQLLTPEDATLENEELSQEAR	ANID_01546	1	1	CID		109.891	4.62787	0.736501	1	2	1294.14	2587.27	0.292285	33.7872	4819	4819	MS2	25/44	RpdA_m.raw
	High	ELNLIDKVPTDFFYDTDPK	ANID_01546	1	1	CID		91.0071	4.62507	0.697624	1	3	757.379	2270.12	-0.441391	38.7274	5155	5155	MS2	31/72	RpdA_o.raw
	High	FMHVEEPEDKIVEVKPK	ANID_01546	1	1	CID		80.6039	4.60596	0.709328	1	3	685.359	2054.06	-0.783775	21.7352	2851	2851	MS2	30/64	RpdA_o.raw
	High	FINNPSWAHGLSKDQVDESNQR	ANID_01546	1	1	CID		108.964	4.57123	0.636761	1	3	848.073	2542.2	-1.52708	23.2165	3086	3086	MS2	30/84	RpdA_o.raw
	High	GVSQLQGAASAASAGLGR	ANID_01546	1	1	CID		120.326	4.51493	0.727273	1	2	800.925	1600.84	1.52899	25.908	3484	3484	MS2	24/34	RpdA_o.raw
	High	GVSQLQGAASAASAGLGR	ANID_01546	1	1	CID		52.5006	4.45592	0.639013	1	3	534.286	1600.84	2.58814	25.931	3489	3489	MS2	31/68	RpdA_o.raw
	High	GPVEFNHAISYVNK	ANID_01546	1	1	CID		79.9941	4.42426	0.676471	1	2	787.901	1574.79	-1.26	24.204	3238	3238	MS2	20/26	RpdA_o.raw
	High	DQQHHPVQSHTGSIPLHQPVASK	ANID_01546	1	1	CID		43.5622	4.3933	0.457859	1	3	843.43	2528.28	0.45569	15.2638	1709	1709	MS2	28/88	RpdA_o.raw
	High	RGPVEFNHAISYVNK	ANID_01546	1	1	CID		39.9087	4.36902	0.668192	1	3	577.638	1730.9	1.5346	21.3161	2787	2787	MS2	28/56	RpdA_o.raw
	High	GSEAENAETSAPAGSATDKPENK	ANID_01546	1	1	CID		59.5505	4.24443	0.794811	1	3	754.344	2261.02	0.239565	13.4055	1350	1350	MS2	27/88	RpdA_o.raw
	High	TTVQLLTPEDATLENEELSQEAR	ANID_01546	1	1	CID		74.306	4.22257	0.637441	1	3	863.098	2587.28	2.05637	33.7628	4814	4814	MS2	28/88	RpdA_m.raw
	High	ERDKDETTHNQEIQYR	ANID_01546	1	1	CID		111.503	4.18476	0.686603	1	3	687.992	2061.96	2.05647	12.1361	1124	1124	MS2	26/60	RpdA_o.raw
	High	VSNLFNGHPALIQGFNTFLPPGYR	ANID_01546	1	1	CID		126.608	4.17417	0.683453	1	2	1330.19	2659.38	0.51547	40.713	5378	5378	MS2	26/46	RpdA_o.raw
	High	TGPGAPTLGGSSVGPAGGVDAAR	ANID_01546	1	1	CID		140.625	4.12973	0.847458	1	2	976.496	1951.98	0.376585	23.5549	3136	3136	MS2	28/44	RpdA_o.raw
	High	AAGYIGSNPELmAWFK	ANID_01546	1	1	CID	M12(Oxidation)	55.3432	4.0848	0.661765	1	2	885.933	1770.86	3.26361	36.3222	4856	4856	MS2	22/30	RpdA_o.raw
	High	AAGYIGSNPELMAWFK	ANID_01546	1	1	CID		110.801	4.04467	0.74505	1	2	877.932	1754.86	-0.160798	39.7023	5271	5271	MS2	22/30	RpdA_o.raw
	High	sVLNDEWASHPTWASEDSGFVAHR	ANID_01546	1	1	CID	N-Term(Carbamidomethyl)	49.3151	4.04113	0.831683	1	3	919.088	2755.25	-0.589895	29.8724	4038	4038	MS2	29/92	RpdA_o.raw
	High	GPVEFNHAISYVNK	ANID_01546	1	1	CID		77.8158	4.02406	0.666667	1	2	787.903	1574.8	1.99562	25.034	3413	3413	MS2	19/26	RpdA_m.raw
	High	DKDETTHNQEIQYR	ANID_01546	1	1	CID		95.5856	4.01185	0.785536	1	2	888.914	1776.82	2.79626	14.0719	1465	1465	MS2	20/26	RpdA_m.raw
	High	ASLLGAGPSSQGPSmTQPMNNLAGVGSGVLQGSQADLK	ANID_01546	1	1	CID	M15(Oxidation)	29.4911	3.98219	0.123116	1	3	1214.6	3641.8	1.95122	35.6279	4773	4773	MS2	33/148	RpdA_o.raw
	High	FINNPSWAHGLSK	ANID_01546	1	1	CID		81.5066	3.979	0.557789	1	2	735.88	1470.75	2.86796	23.9077	3190	3190	MS2	20/24	RpdA_o.raw
	High	VSNLFNGHPALIQGFNTFLPPGYR	ANID_01546	1	1	CID		72.7924	3.9523	0.567089	1	3	887.131	2659.38	-0.0863098	40.6104	5367	5367	MS2	33/92	RpdA_o.raw
	High	SVLNDEWASHPTWASEDSGFVAHR	ANID_01546	1	1	CID		142.733	3.93234	0.888041	1	2	1349.62	2698.23	0.8654	29.9996	4061	4061	MS2	19/46	RpdA_o.raw
	High	gVSQLQGAASAASAGLGR	ANID_01546	1	1	CID	N-Term(Carbamidomethyl)	1.03312	3.9228	0.739796	1	2	829.438	1657.87	3.69761	26.2027	3538	3538	MS2	25/34	RpdA_o.raw
	High	GSEAENAETSAPAGSATDKPENK	ANID_01546	1	1	CID		89.6567	3.8979	0.684615	1	2	1131.01	2261.02	0.380485	13.4448	1359	1359	MS2	21/44	RpdA_o.raw
	High	ASLLGAGPSSQGPSMTQPmNNLAGVGSGVLQGSQADLK	ANID_01546	1	1	CID	M19(Oxidation)	39.4811	3.87944	0.239691	1	3	1214.6	3641.8	1.44843	34.3909	4641	4641	MS2	34/148	RpdA_o.raw
	High	GPVEFNHAISYVNK	ANID_01546	1	1	CID		85.1891	3.79815	0.784211	1	3	525.603	1574.79	-0.84221	24.181	3233	3233	MS2	22/52	RpdA_o.raw
	High	KNQYEDALHR	ANID_01546	1	1	CID		53.2436	3.72301	0.569892	1	3	425.216	1273.63	2.88342	14.2406	1510	1510	MS2	23/36	RpdA_o.raw
	High	GVSQLQGAASAASAGLGR	ANID_01546	1	1	CID		13.9039	3.72209	0.642473	1	3	534.285	1600.84	0.87243	26.6767	3686	3686	MS2	28/68	RpdA_m.raw
	High	eLNLIDKVPTDFFYDTDPK	ANID_01546	1	1	CID	N-Term(Carbamidomethyl)	1	3.72029	0.680108	1	3	776.387	2327.15	1.36165	39.0505	5191	5191	MS2	33/72	RpdA_o.raw
	High	FINNPSWAHGLSK	ANID_01546	1	1	CID		61.6766	3.68005	0.584239	1	2	735.878	1470.75	0.0460078	24.8609	3382	3382	MS2	20/24	RpdA_m.raw
	High	GDPNYAPGSLTSQTPNR	ANID_01546	1	1	CID		105.704	3.67134	0.79564	1	2	887.923	1774.84	1.35614	20.8183	2692	2692	MS2	20/32	RpdA_o.raw
	High	gDPNYAPGSLTSQTPNR	ANID_01546	1	1	CID	N-Term(Carbamidomethyl)	1	3.64672	0.542466	1	2	916.434	1831.86	2.39124	21.1753	2761	2761	MS2	19/32	RpdA_o.raw
	High	TTVQLLTPEDATLENEELSQEAR	ANID_01546	1	1	CID		80.2089	3.63415	0.628099	1	3	863.097	2587.28	1.41943	33.2347	4499	4499	MS2	30/88	RpdA_o.raw
	High	GVSQLQGAASAASAGLGR	ANID_01546	1	1	CID		101.476	3.57136	0.739496	1	2	800.923	1600.84	-0.987391	26.6483	3682	3682	MS2	22/34	RpdA_m.raw
	High	FYRPLVHQDGLIIR	ANID_01546	1	1	CID		75.0498	3.56726	0.551821	1	3	576.332	1726.98	3.24658	25.5078	3432	3432	MS2	24/52	RpdA_o.raw
	High	FmHVEEPEDKIVEVKPK	ANID_01546	1	1	CID	M2(Oxidation)	86.1164	3.56154	0.837079	1	3	690.692	2070.06	1.47234	19.2142	2384	2384	MS2	28/64	RpdA_o.raw
	High	ASLLGAGPSSQGPSMTQPmNNLAGVGSGVLQGSQADLK	ANID_01546	1	1	CID	M19(Oxidation)	21.6784	3.48662		2	3	1214.6	3641.8	1.95122	35.6279	4773	4773	MS2	32/148	RpdA_o.raw
	High	GDLESSHLEETLR	ANID_01546	1	1	CID		94.171	3.43499	0.641399	1	2	743.364	1485.72	1.24851	21.9213	2885	2885	MS2	20/24	RpdA_o.raw
	High	DKDETTHNQEIQYR	ANID_01546	1	1	CID		102.081	3.42687	0.728863	1	2	888.912	1776.82	0.803914	13.3516	1338	1338	MS2	18/26	RpdA_o.raw
	High	FMHVEEPEDK	ANID_01546	1	1	CID		38.9396	3.41821	0.695906	1	3	420.859	1260.56	4.02031	17.8714	2156	2156	MS2	23/36	RpdA_o.raw
	High	FMHVEEPEDK	ANID_01546	1	1	CID		68.276	3.40642	0.627566	1	3	420.858	1260.56	2.13197	17.9183	2165	2165	MS2	21/36	RpdA_o.raw
	High	DKDETTHNQEIQYR	ANID_01546	1	1	CID		93.2992	3.34836	0.710448	1	3	592.944	1776.82	0.93375	13.3284	1333	1333	MS2	22/52	RpdA_o.raw
	High	FYRPLVHQDGLIIR	ANID_01546	1	1	CID		78.5702	3.33199	0.570571	1	2	863.994	1726.98	3.14834	25.5566	3439	3439	MS2	15/26	RpdA_o.raw
	High	AAGYIGSNPELMAWFK	ANID_01546	1	1	CID		83.2945	3.3145	0.73716	1	2	877.932	1754.86	-0.439044	40.4922	5697	5697	MS2	20/30	RpdA_m.raw
	High	lCNLYSTDLIDR	ANID_01546	1	1	CID	N-Term(Carbamidomethyl)	1	3.26373	0.604294	1	2	741.868	1482.73	2.14074	29.4954	3984	3984	MS2	17/22	RpdA_o.raw
	High	DKDETTHNQEIQYR	ANID_01546	1	1	CID		55.7091	3.25268	0.710769	1	3	592.945	1776.82	2.99479	14.0065	1453	1453	MS2	24/52	RpdA_m.raw
	High	ELNLIDKVPTDFFYDTDPK	ANID_01546	1	1	CID		86.0974	3.23916	0.799383	1	3	757.381	2270.13	2.7043	39.3163	5231	5231	MS2	23/72	RpdA_o.raw
	High	KNQYEDALHR	ANID_01546	1	1	CID		65.7147	3.22588	0.594427	1	2	637.32	1273.63	3.30131	14.2765	1518	1518	MS2	15/18	RpdA_o.raw
	High	lCNLYSTDLIDR	ANID_01546	1	1	CID	N-Term(Carbamidomethyl)	1	3.19652	0.578125	1	2	741.868	1482.73	2.55238	30.0909	4257	4257	MS2	17/22	RpdA_m.raw
	High	ASLLGAGPSSQGPSMTQPMNNLAGVGSGVLQGSQADLK	ANID_01546	1	1	CID		139.46	3.15965	0.636076	1	2	1813.4	3625.8	0.914596	37.7262	5033	5033	MS2	17/74	RpdA_o.raw
	High	GLGGQSEAIYQR	ANID_01546	1	1	CID		92.9282	3.12811	0.635783	1	2	639.827	1278.65	2.08705	19.3799	2419	2419	MS2	18/22	RpdA_o.raw
	High	FYRPLVHQDGLIIR	ANID_01546	1	1	CID		77.1159	3.12355	0.583333	1	3	576.332	1726.98	2.9285	26.5061	3658	3658	MS2	24/52	RpdA_m.raw
	High	eLNLIDKVPTDFFYDTDPK	ANID_01546	1	1	CID	N-Term(Carbamidomethyl)	13.2316	3.10921	0.652733	1	3	776.388	2327.15	2.69924	38.295	5096	5096	MS2	23/72	RpdA_o.raw
	High	NLPGKLEQEEEYNR	ANID_01546	1	1	CID		127.532	3.0626	0.496732	1	2	859.922	1718.84	1.44886	20.5649	2652	2652	MS2	16/26	RpdA_m.raw
	High	RFmHVEEPEDK	ANID_01546	1	1	CID	M3(Oxidation)	39.5049	3.05919	0.653595	1	3	478.224	1432.66	3.36963	12.5271	1185	1185	MS2	21/40	RpdA_o.raw
	High	FmHVEEPEDK	ANID_01546	1	1	CID	M2(Oxidation)	40.5016	3.05618	0.490196	1	3	426.19	1276.56	4.10441	17.9467	2170	2170	MS2	20/36	RpdA_o.raw
	High	QFLEILQTYQR	ANID_01546	1	1	CID		56.6635	3.03405	0.356436	1	2	719.89	1438.77	2.0621	34.8206	4684	4684	MS2	17/20	RpdA_o.raw
	High	NLPGKLEQEEEYNR	ANID_01546	1	1	CID		132.556	3.02721	0.640264	1	2	859.923	1718.84	2.15905	19.9243	2526	2526	MS2	20/26	RpdA_o.raw
	High	rGPVEFNHAISYVNK	ANID_01546	1	1	CID	N-Term(Carbamidomethyl)	1	3.01524	1	1	3	596.646	1787.92	1.97497	21.6262	2828	2828	MS2	25/56	RpdA_o.raw
	High	LHEKEAHEVVR	ANID_01546	1	1	CID		55.0457	3.00156	0.76	1	3	449.579	1346.72	4.17896	9.59402	640	640	MS2	24/40	RpdA_o.raw
	High	ELNLIDKVPTDFFYDTDPK	ANID_01546	1	1	CID		70.8101	2.99522	0.816667	1	2	1135.57	2270.13	1.84986	38.3035	5098	5098	MS2	23/36	RpdA_o.raw
	High	EGSAPASGDGTPDAVLVSTTPIPDPTETFDVAELK	ANID_01546	1	1	CID		63.0458	2.96007	0.804054	1	2	1742.85	3484.68	-0.402237	39.9536	5300	5300	MS2	17/68	RpdA_o.raw
	High	ASLLGAGPSSQGPSmTQPMNNLAGVGSGVLQGSQADLK	ANID_01546	1	1	CID	M15(Oxidation)	15.5528	2.94623		2	3	1214.6	3641.8	1.44843	34.3909	4641	4641	MS2	30/148	RpdA_o.raw
	High	RTGPGAPTLGGSSVGPAGGVDAAR	ANID_01546	1	1	CID		13.3822	2.94342	0.360544	1	3	703.368	2108.09	2.86845	20.7191	2673	2673	MS2	29/92	RpdA_o.raw
	High	SLDHQAIASK	ANID_01546	1	1	CID		44.982	2.9411	0.666667	1	2	535.286	1069.57	1.55569	11.5762	1007	1007	MS2	15/18	RpdA_o.raw
	High	SSDIINLFFK	ANID_01546	1	1	CID		73.5405	2.93322	0.56314	1	2	592.322	1183.64	1.22785	41.8742	5503	5503	MS2	15/18	RpdA_o.raw
	High	QQAEENAPmSNLR	ANID_01546	1	1	CID	M9(Oxidation)	80.0706	2.92712	0.65529	1	2	752.349	1503.69	3.25403	14.2547	1513	1513	MS2	16/24	RpdA_o.raw
	High	SSDIINLFFK	ANID_01546	1	1	CID		68.6583	2.92242	0.568493	1	2	592.323	1183.64	3.08421	41.7609	5847	5847	MS2	16/18	RpdA_m.raw
	High	DPTEGVPFSQmR	ANID_01546	1	1	CID	M11(Oxidation)	71.4466	2.88596	0.712803	1	2	690.317	1379.63	0.942743	22.897	3046	3046	MS2	13/22	RpdA_o.raw
	High	gLGGQSEAIYQR	ANID_01546	1	1	CID	N-Term(Carbamidomethyl)	1	2.84808	1	1	2	668.338	1335.67	2.1046	19.7999	2499	2499	MS2	13/22	RpdA_o.raw
	High	SGYQLYNLEK	ANID_01546	1	1	CID		58.3739	2.84317	0.683099	1	2	607.808	1214.61	2.97293	25.1122	3363	3363	MS2	14/18	RpdA_o.raw
	High	FAGAIFNGDSK	ANID_01546	1	1	CID		56.9735	2.76997	0.552347	1	2	563.782	1126.56	2.6829	24.0261	3212	3212	MS2	17/20	RpdA_o.raw
	High	EYNLNETYEKK	ANID_01546	1	1	CID		58.7929	2.7696	0.631769	1	2	715.845	1430.68	1.72454	17.528	2097	2097	MS2	14/20	RpdA_o.raw
	High	gDPNYAPGSLTSQTPNR	ANID_01546	1	1	CID	N-Term(Carbamidomethyl)	6.53106	2.76841	0.570397	1	2	916.434	1831.86	2.12469	21.0454	2739	2739	MS2	20/32	RpdA_o.raw
	High	ANLYQQVVR	ANID_01546	1	1	CID		40.8575	2.75071	0.534545	1	2	545.805	1090.6	1.66802	22.4432	2978	2978	MS2	14/16	RpdA_o.raw
	High	QQAEENAPmSNLR	ANID_01546	1	1	CID	M9(Oxidation)	86.4424	2.74729	0.403636	1	2	752.348	1503.69	2.36105	18.9349	2327	2327	MS2	16/24	RpdA_o.raw
	High	iECGTEDNPDAIR	ANID_01546	1	1	CID	N-Term(Carbamidomethyl)	2.22221	2.71397	0.738007	1	2	745.335	1489.66	2.40042	17.6767	2127	2127	MS2	17/24	RpdA_o.raw
	High	QQAEENAPMSNLR	ANID_01546	1	1	CID		128.281	2.70545	0.730627	1	2	744.348	1487.69	-1.27777	18.8628	2312	2312	MS2	18/24	RpdA_o.raw
	High	NQYEDALHR	ANID_01546	1	1	CID		31.9669	2.70531	0.446494	1	2	573.272	1145.54	2.81736	16.2813	1868	1868	MS2	13/16	RpdA_o.raw
	High	SLDHQAIASK	ANID_01546	1	1	CID		60.0931	2.68481	0.626866	1	2	535.287	1069.57	3.49591	12.1006	1145	1145	MS2	15/18	RpdA_m.raw
	High	SQAIDTPGVIQR	ANID_01546	1	1	CID		68.8796	2.68461	0.66791	1	2	642.849	1284.69	0.205705	20.4618	2625	2625	MS2	18/22	RpdA_o.raw
	High	hIQTEIQAK	ANID_01546	1	1	CID	N-Term(Carbamidomethyl)	1	2.67251	0.681648	1	2	562.808	1124.61	2.71118	15.1192	1682	1682	MS2	14/16	RpdA_o.raw
	High	gLGGQSEAIYQR	ANID_01546	1	1	CID	N-Term(Carbamidomethyl)	1	2.62669	0.585551	1	2	668.337	1335.67	0.642319	19.7851	2496	2496	MS2	16/22	RpdA_o.raw
	High	DQVDESNQR	ANID_01546	1	1	CID		44.5137	2.62494	0.580153	1	2	545.743	1090.48	2.57324	8.62632	542	542	MS2	14/16	RpdA_o.raw
	High	RGPVEFNHAISYVNK	ANID_01546	1	1	CID		47.7532	2.58813	0.610039	1	2	865.952	1730.9	0.167143	21.4148	2800	2800	MS2	19/28	RpdA_o.raw
	High	VTTPSGTNTLSmPR	ANID_01546	1	1	CID	M12(Oxidation)	47.2377	2.55355	0.666667	1	2	739.369	1477.73	-0.145804	17.727	2136	2136	MS2	15/26	RpdA_o.raw
	High	QRQEEMVHR	ANID_01546	1	1	CID		53.637	2.5271	0.541502	1	2	606.801	1212.59	3.61274	9.55886	633	633	MS2	14/16	RpdA_o.raw
	High	SSDIINLFFK	ANID_01546	1	1	CID		58.4364	2.52259	0.670635	1	2	592.323	1183.64	2.36229	41.1112	5417	5417	MS2	15/18	RpdA_o.raw
	High	DQVDESNQR	ANID_01546	1	1	CID		48.1735	2.50697	0.561753	1	2	545.742	1090.48	0.670229	8.67122	568	568	MS2	14/16	RpdA_m.raw
	High	RFmHVEEPEDK	ANID_01546	1	1	CID	M3(Oxidation)	27.2357	2.49275	0.662651	1	2	716.831	1432.65	1.5471	12.4849	1175	1175	MS2	16/20	RpdA_o.raw
	High	sLDHQAIASK	ANID_01546	1	1	CID	N-Term(Carbamidomethyl)	1	2.4583	0.707317	1	2	563.797	1126.59	2.14516	12.6467	1205	1205	MS2	11/18	RpdA_o.raw
	High	TFEILYSR	ANID_01546	1	1	CID		40.9707	2.44255	0.405738	1	2	514.776	1028.55	4.06825	29.3457	4133	4133	MS2	13/14	RpdA_m.raw
	High	HIQTEIQAK	ANID_01546	1	1	CID		52.432	2.41662	0.595041	1	2	534.298	1067.59	3.6373	12.2296	1139	1139	MS2	13/16	RpdA_o.raw
	High	mPPLGNFNVK	ANID_01546	1	1	CID	M1(Oxidation)	56.8621	2.38859	0.506276	1	2	566.796	1132.58	1.57298	24.6428	3299	3299	MS2	16/18	RpdA_o.raw
	High	SGYQLYNLEK	ANID_01546	1	1	CID		49.521	2.38445	0.483193	1	2	607.805	1214.6	-1.24815	25.9297	3566	3566	MS2	14/18	RpdA_m.raw
	High	QFLEILQTYQR	ANID_01546	1	1	CID		70.761	2.37962	0.357143	1	2	719.89	1438.77	2.48631	35.6602	5083	5083	MS2	17/20	RpdA_m.raw
	High	QQAEENAPmSNLR	ANID_01546	1	1	CID	M9(Oxidation)	65.928	2.36652	0.628692	1	2	752.348	1503.69	1.87397	14.8467	1606	1606	MS2	14/24	RpdA_m.raw
	High	LEQEEEYNR	ANID_01546	1	1	CID		39.6293	2.36523	1	1	2	605.275	1209.54	3.22482	14.0053	1467	1467	MS2	15/16	RpdA_o.raw
	High	sSDIINLFFK	ANID_01546	1	1	CID	N-Term(Carbamidomethyl)	1	2.36173	0.673729	1	2	620.834	1240.66	3.15567	42.4687	5931	5931	MS2	13/18	RpdA_m.raw
	High	SGFQVPK	ANID_01546	1	1	CID		15.198	2.35124	0.361702	1	2	381.712	762.417	3.32952	18.6969	2281	2281	MS2	11/12	RpdA_o.raw
	High	GQVLPAGNANKR	ANID_01546	1	1	CID		38.9596	2.34894	0.638298	1	2	612.846	1224.68	3.40726	11.8701	1071	1071	MS2	14/22	RpdA_o.raw
	High	DFIPVFFGMDR	ANID_01546	1	1	CID		57.7629	2.33268	0.76824	1	2	672.327	1343.65	0.697009	43.373	5666	5666	MS2	16/20	RpdA_o.raw
	High	ALVMKPAR	ANID_01546	1	1	CID		53.7877	2.30174	0.613043	1	2	443.272	885.537	3.36692	13.5598	1377	1377	MS2	12/14	RpdA_o.raw
	High	TFEILYSR	ANID_01546	1	1	CID		64.8681	2.30089	0.573913	1	2	514.776	1028.55	4.4243	28.6406	3865	3865	MS2	13/14	RpdA_o.raw
ANID_06089	53.74	54	25	588	61.8086	5.63037	220.734	Aspergillus nidulans FGSC A4 hsp60-like protein (589 aa)
	Confidence Icon	Sequence	Protein Accessions	# Proteins	# Protein Groups	Activation Type	Modifications	Probability	XCorr	Δ Score	Rank	Charge	m/z [Da]	MH+ [Da]	ΔM [ppm]	RT [min]	First Scan	Last Scan	MS Order	Ions Matched	Spectrum File	Annotation
	High	RGIQAAVEAAVDYLQQNKR	ANID_06089	1	1	CID		85.0027	6.17042	0.737439	1	3	710.72	2130.15	2.40326	35.7834	4793	4793	MS2	40/72	RpdA_o.raw
	High	AQKVEFEKPLILLSEK	ANID_06089	1	1	CID		98.0439	5.10526	0.759295	1	2	936.547	1872.09	1.68612	29.1937	3941	3941	MS2	22/30	RpdA_o.raw
	High	AQKVEFEKPLILLSEK	ANID_06089	1	1	CID		85.3185	4.84415	0.803719	1	3	624.701	1872.09	1.58113	29.1744	3937	3937	MS2	29/60	RpdA_o.raw
	High	AAANGLENVKPANFDQQLGVSIVK	ANID_06089	1	1	CID		300	4.72905	0.723044	1	3	828.447	2483.33	0.819638	31.2373	4236	4236	MS2	34/92	RpdA_o.raw
	High	KISAVQDIIPALEASTTLR	ANID_06089	1	1	CID		124.559	4.65441	0.593548	1	2	1013.58	2026.16	1.12652	37.5109	5010	5010	MS2	26/36	RpdA_o.raw
	High	ISAVQDIIPALEASTTLR	ANID_06089	1	1	CID		111.886	4.61574	0.662338	1	2	949.534	1898.06	1.13786	41.5645	5472	5472	MS2	22/34	RpdA_o.raw
	High	RGIQAAVEAAVDYLQQNK	ANID_06089	1	1	CID		110.99	4.51216	0.791574	1	2	987.526	1974.04	2.25228	38.5674	5139	5139	MS2	25/34	RpdA_o.raw
	High	TALVDASGVSSLLGTTEVAIVEAPEEK	ANID_06089	1	1	CID		100.941	4.40148	0.665909	1	3	896.14	2686.4	0.217596	43.2045	5647	5647	MS2	41/104	RpdA_o.raw
	High	ISAVQDIIPALEASTTLR	ANID_06089	1	1	CID		100.466	4.00824	0.630923	1	2	949.536	1898.06	2.87431	41.5201	5464	5464	MS2	24/34	RpdA_o.raw
	High	AAANGLENVKPANFDQQLGVSIVK	ANID_06089	1	1	CID		97.2506	3.98019	0.5	1	3	828.448	2483.33	1.04084	31.9626	4555	4555	MS2	28/92	RpdA_m.raw
	High	ISAVQDIIPALEASTTLR	ANID_06089	1	1	CID		120.803	3.89511	0.620513	1	2	949.534	1898.06	0.43042	42.2086	5897	5897	MS2	24/34	RpdA_m.raw
	High	GEYVDmIAAGIVDPLK	ANID_06089	1	1	CID	M6(Oxidation)	131.41	3.89457	0.66838	1	2	853.937	1706.87	-0.533044	37.3213	5290	5290	MS2	23/30	RpdA_m.raw
	High	TALVDASGVSSLLGTTEVAIVEAPEEK	ANID_06089	1	1	CID		62.6472	3.77587	0.780423	1	2	1343.71	2686.41	0.608842	43.1882	5644	5644	MS2	28/52	RpdA_o.raw
	High	DITTGEEIAQVATISANGDTHVGK	ANID_06089	1	1	CID		122.846	3.74153	0.794118	1	2	1214.1	2427.2	0.945424	31.2092	4231	4231	MS2	20/46	RpdA_o.raw
	High	TNELAGDGTTTATVLAR	ANID_06089	1	1	CID		101.325	3.73931	1	1	2	845.936	1690.86	2.05933	24.2187	3241	3241	MS2	27/32	RpdA_o.raw
	High	KSILGDLGVLTNGTVFTDELDIK	ANID_06089	1	1	CID		36.8094	3.66559	0.435967	1	3	816.779	2448.32	-0.292587	43.632	5690	5690	MS2	25/88	RpdA_o.raw
	High	AVQLQDKFENLGAR	ANID_06089	1	1	CID		31.6497	3.55722	0.384831	1	3	530.287	1588.85	1.00579	25.2917	3455	3455	MS2	23/52	RpdA_m.raw
	High	GVmADPTTSEYEKEK	ANID_06089	1	1	CID	M3(Oxidation)	72.6466	3.55578	0.494382	1	2	850.891	1700.77	3.25562	15.3001	1716	1716	MS2	19/28	RpdA_o.raw
	High	GEYVDMIAAGIVDPLK	ANID_06089	1	1	CID		76.3544	3.54249	0.516949	1	2	845.941	1690.87	1.14718	39.8714	5291	5291	MS2	23/30	RpdA_o.raw
	High	AQKVEFEKPLILLSEK	ANID_06089	1	1	CID		84.1298	3.53665	0.861582	1	3	624.701	1872.09	2.75483	30.0297	4246	4246	MS2	23/60	RpdA_m.raw
	High	TIVENAGLEGSVIVGK	ANID_06089	1	1	CID		68.0855	3.52163	0.784091	1	2	793.445	1585.88	1.48454	28.3599	3829	3829	MS2	21/30	RpdA_o.raw
	High	VGGASEVEVGEKK	ANID_06089	1	1	CID		85.0702	3.51433	0.709402	1	2	644.841	1288.68	0.539412	13.3327	1334	1334	MS2	20/24	RpdA_o.raw
	High	TIVENAGLEGSVIVGK	ANID_06089	1	1	CID		73.7255	3.46488	0.716763	1	2	793.445	1585.88	1.48454	28.8059	4030	4030	MS2	21/30	RpdA_m.raw
	High	TNELAGDGTTTATVLAR	ANID_06089	1	1	CID		103.919	3.45117	0.733333	1	2	845.933	1690.86	-0.684049	24.7287	3358	3358	MS2	26/32	RpdA_m.raw
	High	VGGASEVEVGEKK	ANID_06089	1	1	CID		65.7766	3.44109	0.659884	1	2	644.841	1288.67	-0.218392	13.9061	1435	1435	MS2	15/24	RpdA_m.raw
	High	AVQLQDKFENLGAR	ANID_06089	1	1	CID		38.9092	3.4397	0.738372	1	2	794.925	1588.84	-0.829656	24.6208	3294	3294	MS2	19/26	RpdA_o.raw
	High	LTPDMLGSTGSITITK	ANID_06089	1	1	CID		118.083	3.43839	0.764535	1	2	817.938	1634.87	1.39399	30.1657	4095	4095	MS2	23/30	RpdA_o.raw
	High	TALVDASGVSSLLGTTEVAIVEAPEEK	ANID_06089	1	1	CID		124.332	3.41596	0.581871	1	3	896.14	2686.41	0.762876	43.4066	6041	6041	MS2	39/104	RpdA_m.raw
	High	VEFEKPLILLSEK	ANID_06089	1	1	CID		115.779	3.36556	0.830861	1	2	772.953	1544.9	2.98893	32.1545	4357	4357	MS2	19/24	RpdA_o.raw
	High	GVMADPTTSEYEKEK	ANID_06089	1	1	CID		103.413	3.31819	1	1	2	842.891	1684.77	0.847972	17.8892	2160	2160	MS2	20/28	RpdA_o.raw
	High	AVQLQDKFENLGAR	ANID_06089	1	1	CID		60.728	3.15013	0.679365	1	2	794.928	1588.85	2.32035	25.3101	3459	3459	MS2	20/26	RpdA_m.raw
	High	DRVVDALNATR	ANID_06089	1	1	CID		77.6943	3.13599	0.624204	1	2	615.335	1229.66	3.05648	20.1617	2565	2565	MS2	17/20	RpdA_o.raw
	High	GEYVDMIAAGIVDPLK	ANID_06089	1	1	CID		58.8081	3.09684	0.435484	1	2	845.939	1690.87	-0.368887	40.4589	5692	5692	MS2	17/30	RpdA_m.raw
	High	VGGASEVEVGEKK	ANID_06089	1	1	CID		46.2811	3.09576	0.448387	1	3	430.231	1288.68	3.96276	13.3076	1328	1328	MS2	27/48	RpdA_o.raw
	High	LTPDmLGSTGSITITK	ANID_06089	1	1	CID	M5(Oxidation)	114.875	3.0715	0.697068	1	2	825.937	1650.87	2.68605	26.8724	3616	3616	MS2	20/30	RpdA_o.raw
	High	GEYVDmIAAGIVDPLK	ANID_06089	1	1	CID	M6(Oxidation)	113.166	3.07034	0.723127	1	2	853.939	1706.87	2.11309	36.6265	4899	4899	MS2	21/30	RpdA_o.raw
	High	VGGASEVEVGEK	ANID_06089	1	1	CID		65.5973	3.04113	0.496711	1	2	580.794	1160.58	1.96568	16.5225	1892	1892	MS2	17/22	RpdA_m.raw
	High	VEFEKPLILLSEK	ANID_06089	1	1	CID		57.9916	3.03998	0.730263	1	2	772.951	1544.89	0.302414	32.9788	4704	4704	MS2	16/24	RpdA_m.raw
	High	VGGASEVEVGEK	ANID_06089	1	1	CID		59.169	2.99389	0.565217	1	2	580.794	1160.58	1.3346	15.7604	1784	1784	MS2	17/22	RpdA_o.raw
	High	LTPDMLGSTGSITITK	ANID_06089	1	1	CID		79.2207	2.99158	0.735786	1	2	817.939	1634.87	1.99132	30.6793	4358	4358	MS2	22/30	RpdA_m.raw
	High	LTPDmLGSTGSITITK	ANID_06089	1	1	CID	M5(Oxidation)	92.5799	2.95015	0.647458	1	2	825.935	1650.86	0.0240937	27.6911	3849	3849	MS2	15/30	RpdA_m.raw
	High	AAVEEGILPGGGTALLK	ANID_06089	1	1	CID		64.3733	2.8747	0.731707	1	2	798.454	1595.9	-0.359313	31.8853	4326	4326	MS2	20/32	RpdA_o.raw
	High	AVQLQDKFENLGAR	ANID_06089	1	1	CID		33.8115	2.82433	0.414894	1	3	530.286	1588.84	0.199081	24.6065	3291	3291	MS2	24/52	RpdA_o.raw
	High	VGGASEVEVGEK	ANID_06089	1	1	CID		58.7729	2.75691	0.554348	1	2	580.794	1160.58	1.8605	16.331	1859	1859	MS2	18/22	RpdA_m.raw
	High	GIQAAVEAAVDYLQQNK	ANID_06089	1	1	CID		23.4454	2.6981	0.603704	1	2	909.475	1817.94	2.26942	43.7461	5703	5703	MS2	13/32	RpdA_o.raw
	High	DRVVDALNATR	ANID_06089	1	1	CID		50.686	2.69764	0.4	1	2	615.335	1229.66	2.85794	20.671	2668	2668	MS2	14/20	RpdA_m.raw
	High	GIQAAVEAAVDYLQQNK	ANID_06089	1	1	CID		28.5674	2.67557	0.597015	1	2	909.475	1817.94	1.73224	44.1221	6114	6114	MS2	15/32	RpdA_m.raw
	High	TALVDASGVSSLLGTTEVAIVEAPEEK	ANID_06089	1	1	CID		42.2653	2.64375	0.625	1	2	1343.71	2686.41	1.06324	43.4114	6042	6042	MS2	20/52	RpdA_m.raw
	High	VGGASEVEVGEK	ANID_06089	1	1	CID		34.1203	2.59798	0.523077	1	2	580.795	1160.58	2.07086	16.096	1840	1840	MS2	15/22	RpdA_o.raw
	High	LTDEFSKDFNR	ANID_06089	1	1	CID		97.1182	2.56951	0.708171	1	2	686.331	1371.65	0.264771	22.1861	2926	2926	MS2	14/20	RpdA_o.raw
	High	GQLQVAAVK	ANID_06089	1	1	CID		24.6011	2.54709	0.392157	1	2	457.278	913.549	2.23336	17.3242	2062	2062	MS2	14/16	RpdA_o.raw
	High	LSGGVAVIK	ANID_06089	1	1	CID		55.572	2.49068	0.526104	1	2	422.269	843.531	1.60665	19.9056	2522	2522	MS2	13/16	RpdA_m.raw
	High	FENLGAR	ANID_06089	1	1	CID		24.7008	2.33207	0.347639	1	2	403.713	806.419	3.63748	16.5146	1908	1908	MS2	11/12	RpdA_o.raw
	High	AAVEEGILPGGGTALLK	ANID_06089	1	1	CID		5.39581	2.31041	0.623377	1	2	798.454	1595.9	0.252606	32.3936	4614	4614	MS2	15/32	RpdA_m.raw
ANID_06280	21.93	43	17	1067	115.101	9.87646	195.878	Aspergillus nidulans FGSC A4 conserved hypothetical protein (1068 aa)
	Confidence Icon	Sequence	Protein Accessions	# Proteins	# Protein Groups	Activation Type	Modifications	Probability	XCorr	Δ Score	Rank	Charge	m/z [Da]	MH+ [Da]	ΔM [ppm]	RT [min]	First Scan	Last Scan	MS Order	Ions Matched	Spectrum File	Annotation
	High	ASPLPQAVQGAQAQILGPAGESGIK	ANID_06280	1	1	CID		112.593	5.66699	0.72134	1	3	796.767	2388.29	-1.26864	33.0935	4481	4481	MS2	41/96	RpdA_o.raw
	High	HAAAPGEGSFGASHQR	ANID_06280	1	1	CID		73.6198	5.55418	0.726126	1	3	527.252	1579.74	2.94701	12.4049	1162	1162	MS2	37/60	RpdA_o.raw
	High	ASPLPQAVQGAQAQILGPAGESGIK	ANID_06280	1	1	CID		76.4599	5.02488	0.677291	1	3	796.766	2388.28	-1.80531	32.949	4460	4460	MS2	38/96	RpdA_o.raw
	High	ASPLPQAVQGAQAQILGPAGESGIK	ANID_06280	1	1	CID		140.151	4.92111	0.819106	1	2	1194.65	2388.29	1.88038	32.9642	4463	4463	MS2	28/48	RpdA_o.raw
	High	ASPLPQAVQGAQAQILGPAGESGIK	ANID_06280	1	1	CID		156.536	4.84579	0.727835	1	2	1194.65	2388.3	3.20929	32.8335	4448	4448	MS2	26/48	RpdA_o.raw
	High	GAWGEDVDPDmLDLEIK	ANID_06280	1	1	CID	M11(Oxidation)	117.5	4.84461	0.78719	1	2	959.942	1918.88	1.30605	35.39	4752	4752	MS2	24/32	RpdA_o.raw
	High	KSEEENHADGEDVVDVR	ANID_06280	1	1	CID		146.122	4.68097	0.777778	1	2	964.436	1927.86	1.04492	15.8165	1794	1794	MS2	25/32	RpdA_o.raw
	High	ALWGTGIYTDDSDPVAAAIHSGFIR	ANID_06280	1	1	CID		104.056	4.60593	0.691974	1	2	1317.15	2633.3	1.13034	41.0068	5409	5409	MS2	25/48	RpdA_o.raw
	High	GAWGEDVDPDmLDLEIK	ANID_06280	1	1	CID	M11(Oxidation)	125.999	4.58528	0.762527	1	2	959.942	1918.88	0.924354	35.6092	5074	5074	MS2	24/32	RpdA_m.raw
	High	ASPLPQAVQGAQAQILGPAGESGIK	ANID_06280	1	1	CID		105.887	4.53002	0.757174	1	3	796.77	2388.29	2.64143	32.9207	4456	4456	MS2	40/96	RpdA_o.raw
	High	KSEEENHADGEDVVDVR	ANID_06280	1	1	CID		66.3132	4.26185	0.690141	1	3	643.294	1927.87	1.98773	15.7383	1779	1779	MS2	27/64	RpdA_o.raw
	High	GAWGEDVDPDmLDLEIK	ANID_06280	1	1	CID	M11(Oxidation)	125.518	4.1767	0.866029	1	2	959.946	1918.88	5.63188	35.6326	5078	5078	MS2	24/32	RpdA_m.raw
	High	GAWGEDVDPDmLDLEIK	ANID_06280	1	1	CID	M11(Oxidation)	121.923	4.11672	0.788835	1	2	959.942	1918.88	1.87859	35.2155	4726	4726	MS2	24/32	RpdA_o.raw
	High	DSLTARPTNTEQTDESK	ANID_06280	1	1	CID		83.4421	3.8403	0.453125	1	2	946.947	1892.89	1.4542	14.2189	1505	1505	MS2	20/32	RpdA_o.raw
	High	GAWGEDVDPDMLDLEIK	ANID_06280	1	1	CID		121.812	3.8367	0.861979	1	2	951.945	1902.88	2.04472	38.5225	5130	5130	MS2	24/32	RpdA_o.raw
	High	DSLTARPTNTEQTDESK	ANID_06280	1	1	CID		81.0073	3.62972	0.473829	1	2	946.947	1892.89	2.22806	14.5572	1552	1552	MS2	21/32	RpdA_m.raw
	High	DSLTARPTNTEQTDESK	ANID_06280	1	1	CID		79.2352	3.60799	0.684211	1	3	631.634	1892.89	1.47934	14.5798	1557	1557	MS2	30/64	RpdA_m.raw
	High	LSTAEQNSYSFGFGAIQNYTK	ANID_06280	1	1	CID		60.1008	3.31887	0.777108	1	2	1163.55	2326.1	0.839274	35.1686	4720	4720	MS2	19/40	RpdA_o.raw
	High	KGSDELLHHR	ANID_06280	1	1	CID		34.6291	3.31393	0.495468	1	3	397.881	1191.63	4.18925	10.4995	772	772	MS2	22/36	RpdA_o.raw
	High	DSLTARPTNTEQTDESK	ANID_06280	1	1	CID		113.201	3.25958	0.493865	1	2	946.947	1892.89	2.22806	14.1652	1494	1494	MS2	19/32	RpdA_o.raw
	High	KGSDELLHHR	ANID_06280	1	1	CID		60.3515	3.21634	0.478261	1	2	596.315	1191.62	-0.690981	10.53	779	779	MS2	14/18	RpdA_o.raw
	High	ALWGTGIYTDDSDPVAAAIHSGFIR	ANID_06280	1	1	CID		78.4583	3.2084	0.638629	1	3	878.439	2633.3	1.61198	40.9723	5403	5403	MS2	39/96	RpdA_o.raw
	High	ALWGTGIYTDDSDPVAAAIHSGFIR	ANID_06280	1	1	CID		111.88	3.19387	0.557994	1	3	878.44	2633.31	2.58546	41.4434	5807	5807	MS2	37/96	RpdA_m.raw
	High	DMGLDGDQRPK	ANID_06280	1	1	CID		68.2405	3.18938	1	1	2	616.292	1231.58	2.58898	16.2702	1850	1850	MS2	16/20	RpdA_m.raw
	High	KGSDELLHHR	ANID_06280	1	1	CID		22.1437	3.16653	0.533123	1	3	397.88	1191.63	3.34412	10.7419	881	881	MS2	24/36	RpdA_m.raw
	High	IARPSSATGK	ANID_06280	1	1	CID		41.51	3.15634	0.743671	1	3	329.859	987.562	4.02725	9.58348	638	638	MS2	25/36	RpdA_o.raw
	High	DmGLDGDQRPK	ANID_06280	1	1	CID	M2(Oxidation)	51.1476	3.10735	0.758842	1	2	624.291	1247.57	4.57692	12.1077	1147	1147	MS2	15/20	RpdA_m.raw
	High	DmGLDGDQRPK	ANID_06280	1	1	CID	M2(Oxidation)	55.1349	3.00709	1	1	2	624.29	1247.57	3.30493	11.9905	1097	1097	MS2	15/20	RpdA_o.raw
	High	TAKDmGLDGDQRPK	ANID_06280	1	1	CID	M5(Oxidation)	27.5338	2.96839	0.643098	1	3	516.587	1547.75	-1.02604	11.0281	938	938	MS2	21/52	RpdA_m.raw
	High	DmGLDGDQRPK	ANID_06280	1	1	CID	M2(Oxidation)	60.5206	2.93303	0.849829	1	2	624.287	1247.57	-1.68524	11.8524	1067	1067	MS2	15/20	RpdA_o.raw
	High	DmGLDGDQRPK	ANID_06280	1	1	CID	M2(Oxidation)	56.7003	2.92611	0.843003	1	2	624.289	1247.57	1.15231	11.9056	1077	1077	MS2	15/20	RpdA_o.raw
	High	IEWVDEGVGR	ANID_06280	1	1	CID		58.3637	2.90651	0.484536	1	2	580.291	1159.58	1.14509	26.0965	3516	3516	MS2	17/18	RpdA_o.raw
	High	TAKDmGLDGDQRPK	ANID_06280	1	1	CID	M5(Oxidation)	28.3581	2.88877	0.702422	1	3	516.589	1547.75	3.46952	10.7581	828	828	MS2	22/52	RpdA_o.raw
	High	IARPSSATGK	ANID_06280	1	1	CID		19.0278	2.70655	0.357934	1	2	494.285	987.562	4.13357	9.56421	634	634	MS2	16/18	RpdA_o.raw
	High	IARPSSATGK	ANID_06280	1	1	CID		10.6695	2.68286	0.406716	1	2	494.285	987.562	4.07177	9.49291	679	679	MS2	14/18	RpdA_m.raw
	High	TVVTIEPVLSR	ANID_06280	1	1	CID		75.6051	2.66583	0.644195	1	2	607.364	1213.72	4.23585	27.3907	3709	3709	MS2	16/20	RpdA_o.raw
	High	TAASTAmTSmR	ANID_06280	1	1	CID	M7(Oxidation), M10(Oxidation)	43.9295	2.6629	0.62782	1	2	580.259	1159.51	1.97872	8.69037	571	571	MS2	17/20	RpdA_m.raw
	High	DSFQHAPK	ANID_06280	1	1	CID		28.922	2.43631	0.434426	1	2	465.229	929.451	3.77223	11.2759	984	984	MS2	11/14	RpdA_m.raw
	High	TLGSQPGGAR	ANID_06280	1	1	CID		36.1316	2.35927	0.618644	1	2	472.253	943.499	4.10915	11.0164	882	882	MS2	14/18	RpdA_o.raw
	High	DSFQHAPK	ANID_06280	1	1	CID		41.3743	2.35795	0.271186	1	2	465.229	929.451	3.96923	11.0198	883	883	MS2	11/14	RpdA_o.raw
	High	DmGLDGDQRPK	ANID_06280	1	1	CID	M2(Oxidation)	69.0213	2.34808	0.808511	1	2	624.287	1247.57	-1.19601	12.046	1110	1110	MS2	13/20	RpdA_o.raw
	High	IEWVDEGVGR	ANID_06280	1	1	CID		23.5099	2.33125	0.626609	1	2	580.292	1159.58	1.35564	26.7099	3692	3692	MS2	16/18	RpdA_m.raw
	High	fGYTTTPLPLPR	ANID_06280	1	1	CID	N-Term(Carbamidomethyl)	1	2.31279	0.670996	1	2	710.387	1419.77	2.05211	33.0862	4716	4716	MS2	15/22	RpdA_m.raw
ANID_05570	38.66	47	17	626	67.7668	9.37842	191.735	Aspergillus nidulans FGSC A4 PHD finger domain-containing protein (627 aa)
	Confidence Icon	Sequence	Protein Accessions	# Proteins	# Protein Groups	Activation Type	Modifications	Probability	XCorr	Δ Score	Rank	Charge	m/z [Da]	MH+ [Da]	ΔM [ppm]	RT [min]	First Scan	Last Scan	MS Order	Ions Matched	Spectrum File	Annotation
	High	KVERPGTAEAGATmER	ANID_05570	1	1	CID	M14(Oxidation)	66.1602	5.03576	0.60119	1	3	573.622	1718.85	0.732844	11.619	1053	1053	MS2	32/60	RpdA_m.raw
	High	LDSIFPFIAGEISEEAR	ANID_05570	1	1	CID		125.365	4.99503	0.664	1	2	947.484	1893.96	0.594267	44.5581	5798	5798	MS2	23/32	RpdA_o.raw
	High	RAHADSDMEEAR	ANID_05570	1	1	CID		72.1713	4.81058	0.675676	1	3	463.208	1387.61	4.60523	9.35296	606	606	MS2	31/44	RpdA_o.raw
	High	KVERPGTAEAGATmER	ANID_05570	1	1	CID	M14(Oxidation)	86.6815	4.55659	0.70614	1	3	573.622	1718.85	1.79812	11.2529	934	934	MS2	28/60	RpdA_o.raw
	High	LDSIFPFIAGEISEEAR	ANID_05570	1	1	CID		127.905	4.52997	0.693157	1	2	947.487	1893.97	4.33249	44.685	5816	5816	MS2	24/32	RpdA_o.raw
	High	NHVISNANDELDR	ANID_05570	1	1	CID		44.2106	4.42357	0.533937	1	3	499.576	1496.71	3.52384	16.0461	1832	1832	MS2	28/48	RpdA_o.raw
	High	DLAHALHEAEAASR	ANID_05570	1	1	CID		72.8641	4.42064	0.653846	1	3	497.585	1490.74	3.16134	25.1266	3366	3366	MS2	32/52	RpdA_o.raw
	High	DISEAIDPLDSSImHTQR	ANID_05570	1	1	CID	M14(Oxidation)	129.824	4.36078	0.786697	1	2	1022.49	2043.97	2.56867	30.0748	4077	4077	MS2	24/34	RpdA_o.raw
	High	AASESQPTPYPPNPAPIIEGVVR	ANID_05570	1	1	CID		112.449	4.34117	0.834101	1	2	1195.62	2390.24	1.42734	35.1353	4717	4717	MS2	22/44	RpdA_o.raw
	High	RAHADSDMEEAR	ANID_05570	1	1	CID		71.9058	4.30543	0.584687	1	3	463.208	1387.61	5.0011	9.36499	658	658	MS2	26/44	RpdA_m.raw
	High	AASESQPTPYPPNPAPIIEGVVR	ANID_05570	1	1	CID		91.2833	4.27427	0.800937	1	3	797.416	2390.23	-1.15734	34.8499	4689	4689	MS2	34/88	RpdA_o.raw
	High	AIGGDHGHGQAGTAGSSQTK	ANID_05570	1	1	CID		66.2867	4.2577	0.758216	1	3	612.96	1836.86	3.26793	8.40297	541	541	MS2	37/76	RpdA_m.raw
	High	NNTGVASADSPVIPASPLIGTAPAANISR	ANID_05570	1	1	CID		100.666	4.14559	0.775904	1	2	1381.23	2761.45	0.355215	33.4774	4538	4538	MS2	22/56	RpdA_o.raw
	High	DLAHALHEAEAASR	ANID_05570	1	1	CID		106.727	4.13701	0.657005	1	2	745.873	1490.74	2.76093	26.1224	3601	3601	MS2	21/26	RpdA_m.raw
	High	DISEAIDPLDSSIMHTQR	ANID_05570	1	1	CID		137.843	4.10044	0.77561	1	2	1014.49	2027.97	0.984401	33.4859	4540	4540	MS2	23/34	RpdA_o.raw
	High	KVERPGTAEAGATmER	ANID_05570	1	1	CID	M14(Oxidation)	64.3072	4.09705	0.597561	1	3	573.623	1718.85	2.65034	13.4892	1368	1368	MS2	26/60	RpdA_o.raw
	High	LGSLTHWAYSNR	ANID_05570	1	1	CID		71.2013	4.0781	0.54902	1	2	702.856	1404.7	1.59312	23.772	3166	3166	MS2	18/22	RpdA_o.raw
	High	AASESQPTPYPPNPAPIIEGVVR	ANID_05570	1	1	CID		78.2741	3.95419	0.688608	1	3	797.419	2390.24	3.13257	35.5076	5061	5061	MS2	36/88	RpdA_m.raw
	High	DLAHALHEAEAASR	ANID_05570	1	1	CID		117.663	3.92014	0.790816	1	2	745.871	1490.73	-0.596386	25.1306	3367	3367	MS2	20/26	RpdA_o.raw
	High	DLAHALHEAEAASR	ANID_05570	1	1	CID		105.299	3.90255	0.666667	1	3	497.585	1490.74	3.16134	26.1146	3599	3599	MS2	31/52	RpdA_m.raw
	High	HTLSDLmmTADEK	ANID_05570	1	1	CID	M7(Oxidation), M8(Oxidation)	78.1611	3.88553	0.812339	1	2	762.341	1523.67	1.58732	18.4337	2243	2243	MS2	18/24	RpdA_o.raw
	High	AASESQPTPYPPNPAPIIEGVVR	ANID_05570	1	1	CID		113.363	3.88527	0.735219	1	2	1195.62	2390.24	0.814499	34.8245	4685	4685	MS2	22/44	RpdA_o.raw
	High	AASESQPTPYPPNPAPIIEGVVR	ANID_05570	1	1	CID		95.7602	3.79149	0.76781	1	2	1195.62	2390.24	1.01878	35.503	5060	5060	MS2	24/44	RpdA_m.raw
	High	KVERPGTAEAGATmER	ANID_05570	1	1	CID	M14(Oxidation)	34.1578	3.7759	0.568783	1	3	573.623	1718.85	2.33076	14.1373	1477	1477	MS2	27/60	RpdA_m.raw
	High	LGSLTHWAYSNR	ANID_05570	1	1	CID		77.4729	3.75539	0.569149	1	2	702.856	1404.71	2.37523	24.7207	3356	3356	MS2	16/22	RpdA_m.raw
	High	KVERPGTAEAGATMER	ANID_05570	1	1	CID		92.6256	3.74898	0.653333	1	3	568.291	1702.86	2.73571	13.4561	1361	1361	MS2	28/60	RpdA_o.raw
	High	LDSIFPFIAGEISEEAR	ANID_05570	1	1	CID		95.5609	3.62037	0.748619	1	2	947.485	1893.96	1.36769	44.9225	6189	6189	MS2	17/32	RpdA_m.raw
	High	NHVISNANDELDR	ANID_05570	1	1	CID		102.919	3.51071	0.680912	1	2	748.857	1496.71	-0.7898	16.0071	1826	1826	MS2	19/24	RpdA_o.raw
	High	EDLLPADSSRPPESSESK	ANID_05570	1	1	CID		138.116	3.49853	0.797143	1	2	972.465	1943.92	1.57392	20.3406	2615	2615	MS2	19/34	RpdA_m.raw
	High	HTLSDLMmTADEK	ANID_05570	1	1	CID	M8(Oxidation)	79.6358	3.48114	0.0114943	1	2	754.344	1507.68	2.27971	25.116	3364	3364	MS2	20/24	RpdA_o.raw
	High	SRAPNANAAAR	ANID_05570	1	1	CID		50.4609	3.46096	0.517341	1	2	549.794	1098.58	4.22264	8.33556	532	532	MS2	17/20	RpdA_m.raw
	High	HTLSDLmMTADEK	ANID_05570	1	1	CID	M7(Oxidation)	65.1182	3.43813		2	2	754.344	1507.68	2.27971	25.116	3364	3364	MS2	19/24	RpdA_o.raw
	High	AIGGDHGHGQAGTAGSSQTK	ANID_05570	1	1	CID		78.8839	3.41252	0.733138	1	3	612.958	1836.86	0.775834	8.34595	518	518	MS2	35/76	RpdA_o.raw
	High	NHVISNANDELDR	ANID_05570	1	1	CID		13.5147	3.3798	0.47929	1	3	499.576	1496.71	3.21799	16.5857	1904	1904	MS2	23/48	RpdA_m.raw
	High	KVERPGTAEAGATMER	ANID_05570	1	1	CID		57.0533	3.24616	0.529231	1	2	851.932	1702.86	1.20237	13.5034	1371	1371	MS2	16/30	RpdA_o.raw
	High	NHVISNANDELDR	ANID_05570	1	1	CID		71.4285	3.19199	0.598746	1	2	748.857	1496.71	-0.7898	16.6238	1909	1909	MS2	18/24	RpdA_m.raw
	High	KVERPGTAEAGATMER	ANID_05570	1	1	CID		30.1474	3.09312	1	1	3	568.291	1702.86	2.3056	14.0944	1470	1470	MS2	27/60	RpdA_m.raw
	High	KVERPGTAEAGATMER	ANID_05570	1	1	CID		35.6257	3.09305	0.579288	1	2	851.933	1702.86	2.34934	14.1522	1480	1480	MS2	19/30	RpdA_m.raw
	High	EDLLPADSSRPPESSESK	ANID_05570	1	1	CID		129.55	2.90643	0.776632	1	2	972.464	1943.92	1.19715	19.8038	2500	2500	MS2	18/34	RpdA_o.raw
	High	SRAPNANAAAR	ANID_05570	1	1	CID		36.6089	2.82786	0.448763	1	2	549.792	1098.58	1.22251	8.35039	519	519	MS2	16/20	RpdA_o.raw
	High	EDLLPADSSRPPESSESK	ANID_05570	1	1	CID		85.7896	2.7082	0.774908	1	2	972.465	1943.92	1.76231	19.6889	2484	2484	MS2	15/34	RpdA_o.raw
	High	HTLSDLMMTADEK	ANID_05570	1	1	CID		72.272	2.6959	0.788889	1	2	746.346	1491.68	1.43211	26.8347	3610	3610	MS2	16/24	RpdA_o.raw
	High	KLAESVER	ANID_05570	1	1	CID		28.2612	2.60805	0.517241	1	2	466.266	931.524	3.17538	11.1647	916	916	MS2	13/14	RpdA_o.raw
	High	AVSKDAVDATK	ANID_05570	1	1	CID		41.365	2.44317	0.586066	1	2	552.799	1104.59	1.8188	10.6637	808	808	MS2	16/20	RpdA_o.raw
	High	REAVLAR	ANID_05570	1	1	CID		16.8933	2.41705	0.115702	1	2	407.75	814.492	3.54188	10.8869	856	856	MS2	11/12	RpdA_o.raw
	High	AHADSDMEEAR	ANID_05570	1	1	CID		92.4163	2.38272	1	1	2	616.253	1231.5	-1.3546	10.7042	873	873	MS2	17/20	RpdA_m.raw
	High	REAVLAR	ANID_05570	1	1	CID		17.5861	2.31903	0.0689655	1	2	407.75	814.492	3.01733	11.0969	953	953	MS2	10/12	RpdA_m.raw
ANID_03178	41.04	45	15	502	55.5888	7.41553	191.528	Aspergillus nidulans FGSC A4 deacetylase complex subunit Sds3 (503 aa)
	Confidence Icon	Sequence	Protein Accessions	# Proteins	# Protein Groups	Activation Type	Modifications	Probability	XCorr	Δ Score	Rank	Charge	m/z [Da]	MH+ [Da]	ΔM [ppm]	RT [min]	First Scan	Last Scan	MS Order	Ions Matched	Spectrum File	Annotation
	High	HRVDLDELGNGIMTEHLNK	ANID_03178	1	1	CID		115.142	6.61231	0.72466	1	3	731.036	2191.09	0.850353	26.8302	3609	3609	MS2	36/72	RpdA_o.raw
	High	AHFAEEEYNNLSATLR	ANID_03178	1	1	CID		132.956	5.94959	0.751261	1	2	932.946	1864.88	0.792238	28.1778	3946	3946	MS2	25/30	RpdA_m.raw
	High	FSLLHPDFPTEVGMHLYPLR	ANID_03178	1	1	CID		141.157	5.79664	0.713793	1	3	790.409	2369.21	0.761651	38.6736	5150	5150	MS2	36/76	RpdA_o.raw
	High	FSLLHPDFPTEVGMHLYPLR	ANID_03178	1	1	CID		126.936	5.48371	0.777372	1	3	790.41	2369.22	1.92093	39.3201	5550	5550	MS2	38/76	RpdA_m.raw
	High	NLIQLLVEQTPAEINGIPQNPNR	ANID_03178	1	1	CID		138.682	5.33903	0.653558	1	3	857.801	2571.39	0.154449	43.1838	5643	5643	MS2	39/88	RpdA_o.raw
	High	AHFAEEEYNNLSATLR	ANID_03178	1	1	CID		139.376	5.20935	0.74856	1	2	932.947	1864.89	2.6905	27.3298	3697	3697	MS2	25/30	RpdA_o.raw
	High	AQVAQQQLAPTYSIQSLFTEK	ANID_03178	1	1	CID		112.455	5.02193	0.727092	1	2	1176.12	2351.23	1.11556	37.62	5019	5019	MS2	28/40	RpdA_o.raw
	High	FSLLHPDFPTEVGmHLYPLR	ANID_03178	1	1	CID	M14(Oxidation)	40.0418	4.87762	0.663934	1	3	795.739	2385.2	-1.81995	36.5087	4880	4880	MS2	35/76	RpdA_o.raw
	High	AQVAQQQLAPTYSIQSLFTEK	ANID_03178	1	1	CID		97.2186	4.78251	0.58159	1	3	784.414	2351.23	1.91457	37.6247	5020	5020	MS2	34/80	RpdA_o.raw
	High	AQVAQQQLAPTYSIQSLFTEK	ANID_03178	1	1	CID		138.406	4.7525	0.747368	1	2	1176.12	2351.23	1.63474	38.2283	5415	5415	MS2	27/40	RpdA_m.raw
	High	HRVDLDELGNGIMTEHLNK	ANID_03178	1	1	CID		90.8505	4.64826	0.612903	1	3	731.036	2191.09	0.0982408	27.5918	3837	3837	MS2	37/72	RpdA_m.raw
	High	AQVAQQQLAPTYSIQSLFTEK	ANID_03178	1	1	CID		122.493	4.39529	0.697727	1	2	1176.12	2351.23	4.43828	37.6643	5026	5026	MS2	26/40	RpdA_o.raw
	High	NLIQLLVEQTPAEINGIPQNPNR	ANID_03178	1	1	CID		138.682	4.34818	0.721839	1	2	1286.2	2571.39	1.58385	43.2188	5649	5649	MS2	27/44	RpdA_o.raw
	High	NLIQLLVEQTPAEINGIPQNPNR	ANID_03178	1	1	CID		138.406	4.33866	0.587558	1	3	857.803	2571.4	2.50433	43.4573	6047	6047	MS2	38/88	RpdA_m.raw
	High	AQVAQQQLAPTYSIQSLFTEK	ANID_03178	1	1	CID		55.2912	4.22666	0.718676	1	3	784.412	2351.22	-1.2005	38.2238	5414	5414	MS2	37/80	RpdA_m.raw
	High	ELSAHANQAHIATVHFFSTSK	ANID_03178	1	1	CID		82.1398	4.16703	0.719424	1	3	766.055	2296.15	2.05788	23.9032	3217	3217	MS2	31/80	RpdA_m.raw
	High	FSLLHPDFPTEVGmHLYPLR	ANID_03178	1	1	CID	M14(Oxidation)	53.1936	4.14482	0.68599	1	3	795.74	2385.21	-0.361374	37.3101	5288	5288	MS2	33/76	RpdA_m.raw
	High	NLIQLLVEQTPAEINGIPQNPNR	ANID_03178	1	1	CID		300	4.01989	0.718905	1	2	1286.2	2571.39	1.20407	43.4617	6048	6048	MS2	25/44	RpdA_m.raw
	High	NLIQLLVEQTPAEINGIPQNPNR	ANID_03178	1	1	CID		128.011	3.74797	0.544	1	3	857.804	2571.4	2.71796	43.5197	5423	5423	MS2	33/88	RpdA_u.raw
	High	LHDLTASFSQNR	ANID_03178	1	1	CID		106.168	3.64424	0.686813	1	2	694.851	1388.69	1.45596	20.39	2609	2609	MS2	19/22	RpdA_o.raw
	High	LHDLTASFSQNR	ANID_03178	1	1	CID		106.389	3.55662	0.735955	1	2	694.85	1388.69	0.401126	21.0307	2740	2740	MS2	19/22	RpdA_m.raw
	High	KAPEEDVGSPVR	ANID_03178	1	1	CID		70.0181	3.24734	0.756923	1	2	642.335	1283.66	2.30092	14.7166	1601	1601	MS2	16/22	RpdA_o.raw
	High	LHDLTASFSQNR	ANID_03178	1	1	CID		46.7389	3.23521	0.475309	1	3	463.57	1388.7	2.94062	21.041	2742	2742	MS2	24/44	RpdA_m.raw
	High	LHDLTASFSQNR	ANID_03178	1	1	CID		100.461	3.05627	0.696078	1	2	694.85	1388.69	0.22532	21.4265	2646	2646	MS2	19/22	RpdA_u.raw
	High	APEEDVGSPVR	ANID_03178	1	1	CID		93.0814	2.99168	0.73913	1	2	578.287	1155.57	2.97791	16.7191	1953	1953	MS2	17/20	RpdA_o.raw
	High	TASQNFHATR	ANID_03178	1	1	CID		52.3397	2.98725	0.474916	1	2	566.78	1132.55	2.95851	10.5993	793	793	MS2	14/18	RpdA_o.raw
	High	LHDLTASFSQNR	ANID_03178	1	1	CID		59.51	2.96509	0.410774	1	3	463.57	1388.7	3.40211	20.4222	2616	2616	MS2	21/44	RpdA_o.raw
	High	TASQNFHATR	ANID_03178	1	1	CID		67.9251	2.93523	0.44898	1	2	566.779	1132.55	1.98847	10.7641	886	886	MS2	15/18	RpdA_m.raw
	High	DADLAMLVHR	ANID_03178	1	1	CID		73.0187	2.90722	0.580756	1	2	570.797	1140.59	2.98275	26.6343	3582	3582	MS2	15/18	RpdA_o.raw
	High	tASQNFHATR	ANID_03178	1	1	CID	N-Term(Carbamidomethyl)	1	2.90342	0.589655	1	2	595.29	1189.57	2.32075	11.0863	951	951	MS2	14/18	RpdA_m.raw
	High	DADLAmLVHR	ANID_03178	1	1	CID	M6(Oxidation)	50.6364	2.82373	0.446809	1	2	578.794	1156.58	1.95533	24.7432	3361	3361	MS2	16/18	RpdA_m.raw
	High	TASQNFHATR	ANID_03178	1	1	CID		67.4537	2.79324	0.362007	1	2	566.78	1132.55	2.20403	11.0359	928	928	MS2	13/18	RpdA_u.raw
	High	DADLAMLVHR	ANID_03178	1	1	CID		78.2204	2.78765	0.476703	1	2	570.797	1140.59	2.44763	27.2755	3778	3778	MS2	16/18	RpdA_m.raw
	High	DADLAmLVHR	ANID_03178	1	1	CID	M6(Oxidation)	50.7071	2.72998	0.494505	1	2	578.794	1156.58	2.06087	24.1386	3227	3227	MS2	16/18	RpdA_o.raw
	High	FVQEVNQVK	ANID_03178	1	1	CID		49.7848	2.68643	0.446097	1	2	545.8	1090.59	2.66581	17.9642	2035	2035	MS2	14/16	RpdA_u.raw
	High	EMASLAGMWYAR	ANID_03178	1	1	CID		45.5441	2.68611	0.672862	1	2	693.322	1385.64	2.16598	34.4991	4654	4654	MS2	13/22	RpdA_o.raw
	High	ERLVQTLSGK	ANID_03178	1	1	CID		24.5786	2.66473	0.503759	1	2	565.831	1130.65	1.42859	18.1723	2188	2188	MS2	14/18	RpdA_m.raw
	High	FVQEVNQVK	ANID_03178	1	1	CID		48.4391	2.62363	0.637405	1	2	545.8	1090.59	3.22546	17.5996	2084	2084	MS2	14/16	RpdA_m.raw
	High	APEEDVGSPVR	ANID_03178	1	1	CID		77.9801	2.60619	0.681992	1	2	578.288	1155.57	3.61173	17.0951	2000	2000	MS2	16/20	RpdA_m.raw
	High	DADLAmLVHR	ANID_03178	1	1	CID	M6(Oxidation)	59.6498	2.56313	0.476562	1	2	578.795	1156.58	3.3274	25.2345	3273	3273	MS2	16/18	RpdA_u.raw
	High	DADLAmLVHR	ANID_03178	1	1	CID	M6(Oxidation)	57.1255	2.52673	0.478261	1	2	578.794	1156.58	2.16642	27.3679	3795	3795	MS2	16/18	RpdA_m.raw
	High	DADLAmLVHR	ANID_03178	1	1	CID	M6(Oxidation)	51.0056	2.48181	0.439516	1	2	578.794	1156.58	2.48305	24.1169	3222	3222	MS2	15/18	RpdA_o.raw
	High	FVQEVNQVK	ANID_03178	1	1	CID		50.0633	2.47977	0.592742	1	2	545.799	1090.59	1.8823	16.9965	1999	1999	MS2	14/16	RpdA_o.raw
	High	mASKPPGHVDR	ANID_03178	1	1	CID	M1(Oxidation)	46.3584	2.4735	1	1	2	605.805	1210.6	2.51486	7.77601	477	477	MS2	14/20	RpdA_u.raw
	High	mASKPPGHVDR	ANID_03178	1	1	CID	M1(Oxidation)	24.3179	2.43491	0.707819	1	2	605.805	1210.6	3.2207	7.90914	494	494	MS2	14/20	RpdA_m.raw
ANID_10341	24.09	39	24	1158	126.674	9.23193	176.51	Aspergillus nidulans FGSC A4 PHD finger and BAH domain-containing protein (1159 aa)
	Confidence Icon	Sequence	Protein Accessions	# Proteins	# Protein Groups	Activation Type	Modifications	Probability	XCorr	Δ Score	Rank	Charge	m/z [Da]	MH+ [Da]	ΔM [ppm]	RT [min]	First Scan	Last Scan	MS Order	Ions Matched	Spectrum File	Annotation
	High	AAYLQHASAVQGTSASGNR	ANID_10341	1	1	CID		117.2	5.28766	0.79206	1	2	944.967	1888.93	0.77109	16.3209	1875	1875	MS2	24/36	RpdA_o.raw
	High	HQAVVNPWPGRPVEYVKPIEIK	ANID_10341	1	1	CID		50.8425	5.01817	0.836653	1	3	852.807	2556.41	-0.567836	27.2932	3689	3689	MS2	27/84	RpdA_o.raw
	High	ALELLYAHSFNADAALTK	ANID_10341	1	1	CID		135.601	4.93562	0.728745	1	2	974.515	1948.02	2.68035	32.8177	4445	4445	MS2	22/34	RpdA_o.raw
	High	KYGIQWESVDEVAK	ANID_10341	1	1	CID		96.8048	4.78482	0.610879	1	2	826.419	1651.83	-0.808117	26.6628	3587	3587	MS2	22/26	RpdA_o.raw
	High	HDKESTTTSAATSVEPVAK	ANID_10341	1	1	CID		131.41	4.68665	0.61194	1	2	979.988	1958.97	1.42251	14.46	1554	1554	MS2	25/36	RpdA_o.raw
	High	ALELLYAHSFNADAALTK	ANID_10341	1	1	CID		139.955	4.56754	0.717724	1	2	974.514	1948.02	1.80306	33.2393	4500	4500	MS2	24/34	RpdA_o.raw
	High	GRHDKESTTTSAATSVEPVAK	ANID_10341	1	1	CID		85.6538	4.20487	0.597619	1	3	724.701	2172.09	-0.114602	13.2718	1320	1320	MS2	30/80	RpdA_o.raw
	High	RGEDEPVTIGGK	ANID_10341	1	1	CID		50.9493	3.75478	0.64	1	2	629.327	1257.65	2.17427	14.9813	1653	1653	MS2	17/22	RpdA_o.raw
	High	EKQEAVGKPVSPR	ANID_10341	1	1	CID		95.8074	3.74917	1	1	2	712.897	1424.79	0.693011	10.8903	857	857	MS2	18/24	RpdA_o.raw
	High	KYGIQWESVDEVAK	ANID_10341	1	1	CID		39.4218	3.7477	0.557333	1	3	551.284	1651.84	2.54618	26.667	3588	3588	MS2	28/52	RpdA_o.raw
	High	rGEDEPVTIGGK	ANID_10341	1	1	CID	N-Term(Carbamidomethyl)	20.9449	3.71471	0.552561	1	2	657.838	1314.67	3.02399	15.0875	1676	1676	MS2	17/22	RpdA_o.raw
	High	ALELLYAHSFNADAALTK	ANID_10341	1	1	CID		74.6206	3.70594	0.706199	1	2	974.514	1948.02	1.67773	33.7232	4809	4809	MS2	22/34	RpdA_m.raw
	High	ESTTTSAATSVEPVAK	ANID_10341	1	1	CID		59.3857	3.70348	0.751351	1	2	789.898	1578.79	1.79284	17.4412	2083	2083	MS2	22/30	RpdA_o.raw
	High	YGIQWESVDEVAK	ANID_10341	1	1	CID		103.958	3.63557	0.78022	1	2	762.372	1523.74	-0.956627	30.3696	4133	4133	MS2	19/24	RpdA_o.raw
	High	RAPGVAPGTTIPSEPGSR	ANID_10341	1	1	CID		126.143	3.59126	1	1	2	875.466	1749.92	0.233676	18.8256	2306	2306	MS2	20/34	RpdA_o.raw
	High	DLKEPHLKPEEVK	ANID_10341	1	1	CID		95.1414	3.53799	0.661017	1	2	781.433	1561.86	0.505313	16.715	1952	1952	MS2	18/24	RpdA_o.raw
	High	RGEDEPVTIGGK	ANID_10341	1	1	CID		41.5917	3.38724	0.684366	1	2	629.325	1257.64	0.135958	15.6805	1751	1751	MS2	17/22	RpdA_m.raw
	High	APGVAPGTTIPSEPGSR	ANID_10341	1	1	CID		93.2446	3.38623	0.820059	1	2	797.417	1593.83	1.81708	21.3019	2785	2785	MS2	20/32	RpdA_o.raw
	High	DLKEPHLKPEEVK	ANID_10341	1	1	CID		74.9443	3.33214	0.606607	1	3	521.292	1561.86	2.56786	16.6502	1939	1939	MS2	25/48	RpdA_o.raw
	High	HVGSVPHYQIVR	ANID_10341	1	1	CID		75.9864	3.32359	0.795181	1	3	464.591	1391.76	2.40827	17.5461	2101	2101	MS2	28/44	RpdA_o.raw
	High	YGIQWESVDEVAK	ANID_10341	1	1	CID		107.259	3.22388	0.686335	1	2	762.374	1523.74	2.56831	30.5124	4150	4150	MS2	19/24	RpdA_o.raw
	High	ELEAAEGFGLIPADR	ANID_10341	1	1	CID		75.4972	3.12832	0.680511	1	2	794.404	1587.8	-0.0593084	34.183	4616	4616	MS2	19/28	RpdA_o.raw
	High	AAYLQHASAVQGTSASGNR	ANID_10341	1	1	CID		34.8082	3.08764	0.650485	1	3	630.314	1888.93	1.24865	16.3165	1874	1874	MS2	26/72	RpdA_o.raw
	High	RGEDEPVTIGGK	ANID_10341	1	1	CID		22.4573	3.03519	0.427632	1	3	419.887	1257.65	2.23638	15.0488	1667	1667	MS2	24/44	RpdA_o.raw
	High	EKPEANPDEMEIDSDLRPSQK	ANID_10341	1	1	CID		92.5419	2.99821	0.81	1	3	810.047	2428.13	-0.853168	21.7971	2860	2860	MS2	30/80	RpdA_o.raw
	High	HVGSVPHYQIVR	ANID_10341	1	1	CID		102.158	2.9904	0.759197	1	2	696.382	1391.76	1.34349	17.5924	2108	2108	MS2	18/22	RpdA_o.raw
	High	APGVAPGTTIPSEPGSR	ANID_10341	1	1	CID		78.9355	2.84585	0.715789	1	2	797.414	1593.82	-1.39969	21.2275	2772	2772	MS2	18/32	RpdA_o.raw
	High	TGFDVTPVK	ANID_10341	1	1	CID		36.6374	2.83001	1	1	2	482.263	963.518	3.49826	21.8934	2880	2880	MS2	14/16	RpdA_o.raw
	High	APGVAPGTTIPSEPGSR	ANID_10341	1	1	CID		69.1983	2.75778	1	1	2	797.416	1593.82	1.05118	21.7262	2848	2848	MS2	18/32	RpdA_m.raw
	High	AFEQAVSK	ANID_10341	1	1	CID		28.4031	2.73939	0.456204	1	2	440.234	879.46	3.0975	14.2332	1508	1508	MS2	13/14	RpdA_o.raw
	High	FIDEYMER	ANID_10341	1	1	CID		51.3262	2.69118	0.70632	1	2	551.749	1102.49	3.59124	24.8765	3332	3332	MS2	13/14	RpdA_o.raw
	High	DTVAAIEAAK	ANID_10341	1	1	CID		39.5043	2.68977	0.687732	1	2	494.771	988.534	3.06806	20.2759	2585	2585	MS2	16/18	RpdA_o.raw
	High	FIDEYmER	ANID_10341	1	1	CID	M6(Oxidation)	51.9018	2.67276	0.734082	1	2	559.746	1118.48	2.19271	19.9063	2522	2522	MS2	13/14	RpdA_o.raw
	High	RDSVASIR	ANID_10341	1	1	CID		20.4001	2.64333	0.257576	1	2	452.255	903.503	3.0595	11.6037	1014	1014	MS2	13/14	RpdA_o.raw
	High	AFEQAVSK	ANID_10341	1	1	CID		41.5084	2.5766	0.399225	1	2	440.233	879.459	2.1259	14.0761	1476	1476	MS2	13/14	RpdA_o.raw
	High	AFEQAVSK	ANID_10341	1	1	CID		29.5856	2.45201	0.469388	1	2	440.233	879.459	2.1953	14.1044	1480	1480	MS2	13/14	RpdA_o.raw
	High	QADLSITGTVR	ANID_10341	1	1	CID		36.8047	2.43966	0.516393	1	2	580.819	1160.63	2.70823	22.3126	2951	2951	MS2	15/20	RpdA_o.raw
	High	mPTPEQLPTR	ANID_10341	1	1	CID	M1(Oxidation)	26.3135	2.38168	0.621849	1	2	593.302	1185.6	2.99685	17.7233	2135	2135	MS2	15/18	RpdA_o.raw
	High	GADDGPGAGLSTTDREK	ANID_10341	1	1	CID		101.85	2.37871	0.613445	1	2	823.887	1646.77	3.57939	14.7777	1615	1615	MS2	18/32	RpdA_o.raw
ANID_06196	69.64	37	13	224	24.3955	10.6528	169.067	Aspergillus nidulans FGSC A4 conserved hypothetical protein (225 aa)
	Confidence Icon	Sequence	Protein Accessions	# Proteins	# Protein Groups	Activation Type	Modifications	Probability	XCorr	Δ Score	Rank	Charge	m/z [Da]	MH+ [Da]	ΔM [ppm]	RT [min]	First Scan	Last Scan	MS Order	Ions Matched	Spectrum File	Annotation
	High	TTAVQDDSRSEASSTTTK	ANID_06196	1	1	CID		120.478	4.96015	0.693548	1	2	942.945	1884.88	2.02363	11.7328	1074	1074	MS2	25/34	RpdA_m.raw
	High	STSNVTSAPATQGEQTDNLPR	ANID_06196	1	1	CID		120.454	4.95043	1	1	2	1087.52	2174.03	-0.135886	20.2142	2426	2426	MS2	27/40	RpdA_u.raw
	High	SRPNGTSGDPQNSFSK	ANID_06196	1	1	CID		97.1257	4.63962	0.525862	1	3	560.266	1678.78	3.107	13.8101	1418	1418	MS2	34/60	RpdA_m.raw
	High	IPWSEmPLEFLHSYR	ANID_06196	1	1	CID	M6(Oxidation)	113.634	4.58469	1	1	2	960.97	1920.93	0.236341	37.5085	5314	5314	MS2	23/28	RpdA_m.raw
	High	HFNSAGLVEQEAIAR	ANID_06196	1	1	CID		102.303	4.56177	0.592105	1	2	821.423	1641.84	2.51381	23.951	3223	3223	MS2	23/28	RpdA_m.raw
	High	KHFNSAGLVEQEAIAR	ANID_06196	1	1	CID		124.051	4.51547	0.725664	1	2	885.471	1769.93	2.53918	20.541	2647	2647	MS2	24/30	RpdA_m.raw
	High	STSNVTSAPATQGEQTDNLPR	ANID_06196	1	1	CID		125.079	4.2828	0.86215	1	2	1087.52	2174.04	2.33468	19.7969	2499	2499	MS2	28/40	RpdA_m.raw
	High	kGANVGNATAVSR	ANID_06196	1	1	CID	N-Term(Carbamidomethyl)	1	4.2636	0.591549	1	2	651.351	1301.7	2.50043	11.6374	1056	1056	MS2	21/24	RpdA_m.raw
	High	SRPNGTSGDPQNSFSK	ANID_06196	1	1	CID		116.727	4.1687	0.709832	1	2	839.893	1678.78	0.570035	13.7953	1415	1415	MS2	20/30	RpdA_m.raw
	High	AQNHGSQPSDGSLK	ANID_06196	1	1	CID		65.1235	4.15608	0.591346	1	2	713.34	1425.67	0.462645	9.74507	718	718	MS2	18/26	RpdA_u.raw
	High	AQNHGSQPSDGSLK	ANID_06196	1	1	CID		69.0609	4.14059	0.640097	1	2	713.34	1425.67	0.976382	9.8461	731	731	MS2	21/26	RpdA_u.raw
	High	RAQNHGSQPSDGSLK	ANID_06196	1	1	CID		28.6128	4.01285	0.720698	1	3	527.931	1581.78	3.81373	8.39873	540	540	MS2	26/56	RpdA_m.raw
	High	KHFNSAGLVEQEAIAR	ANID_06196	1	1	CID		71.796	4.01157	0.478803	1	3	590.649	1769.93	1.91087	20.5267	2645	2645	MS2	30/60	RpdA_m.raw
	High	SRPNGTSGDPQNSFSK	ANID_06196	1	1	CID		124.105	3.99581	0.72	1	2	839.894	1678.78	1.95159	14.1453	1416	1416	MS2	23/30	RpdA_u.raw
	High	RAQNHGSQPSDGSLK	ANID_06196	1	1	CID		30.0795	3.76862	0.636605	1	3	527.931	1581.78	3.81373	8.2134	524	524	MS2	26/56	RpdA_u.raw
	High	KHFNSAGLVEQEAIAR	ANID_06196	1	1	CID		58.0589	3.7616	0.537234	1	3	590.648	1769.93	-0.0547444	20.9122	2548	2548	MS2	32/60	RpdA_u.raw
	High	STSNVTSAPATQGEQTDNLPR	ANID_06196	1	1	CID		64.6755	3.71044	1	1	3	725.349	2174.03	-0.00169759	19.829	2506	2506	MS2	35/80	RpdA_m.raw
	High	KGANVGNATAVSR	ANID_06196	1	1	CID		79.325	3.70154	0.572973	1	2	622.839	1244.67	0.63713	11.5629	1040	1040	MS2	21/24	RpdA_m.raw
	High	AQNHGSQPSDGSLK	ANID_06196	1	1	CID		90.8276	3.68769	0.647696	1	2	713.342	1425.68	2.9457	9.73156	723	723	MS2	20/26	RpdA_m.raw
	High	HFNSAGLVEQEAIAR	ANID_06196	1	1	CID		105.413	3.66351	0.571038	1	2	821.419	1641.83	-2.76503	24.4829	3141	3141	MS2	21/28	RpdA_u.raw
	High	IPWSEmPLEFLHSYR	ANID_06196	1	1	CID	M6(Oxidation)	81.3493	3.60115	0.675	1	3	640.982	1920.93	0.610625	37.5184	4853	4853	MS2	27/56	RpdA_u.raw
	High	RAQNHGSQPSDGSLK	ANID_06196	1	1	CID		27.2047	3.52468	0.684659	1	2	791.392	1581.78	3.01192	8.27694	532	532	MS2	19/28	RpdA_u.raw
	High	IPWSEmPLEFLHSYR	ANID_06196	1	1	CID	M6(Oxidation)	79.1898	3.50271	0.72	1	3	640.983	1920.94	2.3264	37.402	5298	5298	MS2	32/56	RpdA_m.raw
	High	lTCPSAHSSEYAHNLLSR	ANID_06196	1	1	CID	N-Term(Carbamidomethyl)	1	3.38354	0.784024	1	2	1021.99	2042.97	1.76009	21.838	2872	2872	MS2	19/34	RpdA_m.raw
	High	gANVGNATAVSR	ANID_06196	1	1	CID	N-Term(Carbamidomethyl)	1	3.2349	0.625387	1	2	587.304	1173.6	3.70886	13.949	1443	1443	MS2	19/22	RpdA_m.raw
	High	GTLNHIISQDR	ANID_06196	1	1	CID		64.0328	3.11172	0.672026	1	3	418.559	1253.66	1.93212	19.2955	2399	2399	MS2	21/40	RpdA_m.raw
	High	IPWSEMPLEFLHSYR	ANID_06196	1	1	CID		82.4132	3.07511	0.772727	1	3	635.652	1904.94	2.68836	41.735	5842	5842	MS2	29/56	RpdA_m.raw
	High	GTLNHIISQDR	ANID_06196	1	1	CID		30.5129	3.00373	0.53	1	3	418.56	1253.66	4.04993	19.1864	2376	2376	MS2	20/40	RpdA_m.raw
	High	STSNVTSAPATQGEQTDNLPR	ANID_06196	1	1	CID		58.8633	2.99158	0.782609	1	3	725.35	2174.04	2.1039	20.137	2409	2409	MS2	36/80	RpdA_u.raw
	High	KGANVGNATAVSR	ANID_06196	1	1	CID		93.3487	2.88706	0.605536	1	2	622.84	1244.67	2.20632	11.7878	1053	1053	MS2	19/24	RpdA_u.raw
	High	gIGLLSPTAIAAR	ANID_06196	1	1	CID	N-Term(Carbamidomethyl)	1	2.81918	0.496454	1	2	648.887	1296.77	2.34567	31.8038	4281	4281	MS2	16/24	RpdA_u.raw
	High	GANVGNATAVSR	ANID_06196	1	1	CID		67.2995	2.77727	0.571942	1	2	558.792	1116.58	1.03757	13.8586	1424	1424	MS2	18/22	RpdA_m.raw
	High	GTLNHIISQDR	ANID_06196	1	1	CID		49.5916	2.60528	0.624521	1	2	627.335	1253.66	2.81918	19.6236	2328	2328	MS2	16/20	RpdA_u.raw
	High	gTLNHIISQDR	ANID_06196	1	1	CID	N-Term(Carbamidomethyl)	1	2.54746	0.654902	1	2	655.845	1310.68	1.78073	19.5336	2443	2443	MS2	14/20	RpdA_m.raw
	High	gIGLLSPTAIAAR	ANID_06196	1	1	CID	N-Term(Carbamidomethyl)	1	2.44716	0.35102	1	2	648.886	1296.76	0.933659	31.5757	4498	4498	MS2	14/24	RpdA_m.raw
	High	GIGLLSPTAIAAR	ANID_06196	1	1	CID		35.5027	2.40428	0.320833	1	2	620.377	1239.75	3.22484	32.2924	4603	4603	MS2	13/24	RpdA_m.raw
	High	GTLNHIISQDR	ANID_06196	1	1	CID		72.0192	2.37761	0.710084	1	2	627.335	1253.66	3.01392	19.1528	2369	2369	MS2	15/20	RpdA_m.raw
ANID_08211	26.09	38	27	1717	192.996	6.53662	158.632	Aspergillus nidulans FGSC A4 PHD transcription factor (1718 aa)
	Confidence Icon	Sequence	Protein Accessions	# Proteins	# Protein Groups	Activation Type	Modifications	Probability	XCorr	Δ Score	Rank	Charge	m/z [Da]	MH+ [Da]	ΔM [ppm]	RT [min]	First Scan	Last Scan	MS Order	Ions Matched	Spectrum File	Annotation
	High	KIEGAEVLLAYETNLFR	ANID_08211	1	1	CID		141.693	6.20106	0.843548	1	2	983.537	1966.07	0.998211	40.7981	5387	5387	MS2	28/32	RpdA_o.raw
	High	NPLDPYSKDPWNLNNLPFHGESLFR	ANID_08211	1	1	CID		111.037	6.01855	0.770764	1	3	990.825	2970.46	2.55899	40.2814	5329	5329	MS2	42/96	RpdA_o.raw
	High	dCQELILAGEQLGLSEANEHLAHFK	ANID_08211	1	1	CID	N-Term(Carbamidomethyl)	1	5.19569	0.642308	1	3	941.464	2822.38	-0.300097	39.5126	5248	5248	MS2	33/96	RpdA_o.raw
	High	SSSTHPSHSHNVPLSTR	ANID_08211	1	1	CID		107.54	4.98931	0.719439	1	3	610.968	1830.89	3.49929	10.7759	832	832	MS2	33/64	RpdA_o.raw
	High	NSTPLVDPTPPRPIASGFTPVNAGGFTAVNK	ANID_08211	1	1	CID		99.3946	4.95114	0.759596	1	3	1041.55	3122.63	1.90495	33.4051	4758	4758	MS2	41/120	RpdA_m.raw
	High	ELmSVEAVHYQQLEALSAQANR	ANID_08211	1	1	CID	M3(Oxidation)	54.1721	4.78771	0.551148	1	3	835.081	2503.23	1.28318	29.7291	4016	4016	MS2	26/84	RpdA_o.raw
	High	NFNVDLPEVEDLEHIVR	ANID_08211	1	1	CID		138.116	4.77274	0.624738	1	2	1019.52	2038.03	1.91872	39.5381	5252	5252	MS2	26/32	RpdA_o.raw
	High	cLVGTGEFGFEEGGVYSLK	ANID_08211	1	1	CID	N-Term(Carbamidomethyl)	9.07435	4.66889	0.835118	1	2	1024.99	2048.97	2.84074	36.1245	4832	4832	MS2	26/36	RpdA_o.raw
	High	NSTPLVDPTPPRPIASGFTPVNAGGFTAVNK	ANID_08211	1	1	CID		300	4.55108	0.626374	1	3	1041.55	3122.63	2.1395	32.6857	4423	4423	MS2	39/120	RpdA_o.raw
	High	SSSTHPSHSHNVPLSTR	ANID_08211	1	1	CID		107.158	4.26311	0.673709	1	3	610.968	1830.89	2.4992	11.0047	933	933	MS2	31/64	RpdA_m.raw
	High	SALLAAGGTPQLSSNPDPGTR	ANID_08211	1	1	CID		100.042	4.25568	0.723005	1	2	1005.52	2010.03	1.41311	26.4531	3648	3648	MS2	24/40	RpdA_m.raw
	High	SSSTHPSHSHNVPLSTR	ANID_08211	1	1	CID		71.73	4.10168	0.682927	1	3	610.968	1830.89	3.39928	11.2636	964	964	MS2	28/64	RpdA_u.raw
	High	VPVSPETLAAVDAILTK	ANID_08211	1	1	CID		144.105	4.01534	0.878109	1	2	862.497	1723.99	1.66172	41.3469	5442	5442	MS2	23/32	RpdA_o.raw
	High	SALLAAGGTPQLSSNPDPGTR	ANID_08211	1	1	CID		96.3173	3.58759	0.768802	1	2	1005.52	2010.03	0.684347	25.9681	3496	3496	MS2	23/40	RpdA_o.raw
	High	TWYGIPGADAEAFEEAMR	ANID_08211	1	1	CID		153.525	3.58496	0.829609	1	2	1007.46	2013.9	1.79823	40.2128	5324	5324	MS2	23/34	RpdA_o.raw
	High	LDVSAALANPHTR	ANID_08211	1	1	CID		75.3275	3.57993	0.684358	1	3	455.582	1364.73	2.08091	22.348	2959	2959	MS2	28/48	RpdA_o.raw
	High	ELMESLEELNSRPTGAIDLER	ANID_08211	1	1	CID		62.5354	3.51103	0.532764	1	3	801.402	2402.19	1.5551	34.0202	4602	4602	MS2	27/80	RpdA_o.raw
	High	SSSTHPSHSHNVPLSTR	ANID_08211	1	1	CID		122.196	3.50427	0.728571	1	2	915.949	1830.89	3.40663	11.0466	942	942	MS2	21/32	RpdA_m.raw
	High	hPCFSHDELLFTAAAR	ANID_08211	1	1	CID	N-Term(Carbamidomethyl)	1	3.3081	0.646526	1	3	624.633	1871.88	-1.51536	26.0445	3506	3506	MS2	22/60	RpdA_o.raw
	High	LDVSAALANPHTR	ANID_08211	1	1	CID		105.474	3.29598	0.824242	1	2	682.868	1364.73	0.301836	22.3227	2953	2953	MS2	18/24	RpdA_o.raw
	High	SATPHGPSAASQSAPHDAAATPAK	ANID_08211	1	1	CID		33.5126	3.15339	0.704762	1	3	743.361	2228.07	-0.0387717	13.2673	1319	1319	MS2	31/92	RpdA_o.raw
	High	RPLDLFR	ANID_08211	1	1	CID		33.1314	3.10337	0.63871	1	2	458.773	916.539	3.13229	23.6612	3154	3154	MS2	12/12	RpdA_o.raw
	High	SATPHGPSAASQSAPHDAAATPAK	ANID_08211	1	1	CID		28.8143	3.10308	0.46129	1	3	743.361	2228.07	-0.614041	13.7662	1410	1410	MS2	31/92	RpdA_m.raw
	High	IINQATAFR	ANID_08211	1	1	CID		26.5743	3.08363	0.412338	1	2	517.295	1033.58	2.90783	19.6267	2473	2473	MS2	14/16	RpdA_o.raw
	High	LDNILEDDPKPQLK	ANID_08211	1	1	CID		62.2601	3.07944	0.665584	1	2	819.442	1637.88	1.56391	25.3775	3406	3406	MS2	15/26	RpdA_o.raw
	High	AISTESGSQADTGELDANGR	ANID_08211	1	1	CID		64.5576	3.02436	0.831126	1	2	989.953	1978.9	1.9809	18.8375	2309	2309	MS2	21/38	RpdA_o.raw
	High	yTNTACTTTEEVPTLVFYLR	ANID_08211	1	1	CID	N-Term(Carbamidomethyl)	1	2.96273	1	1	2	1190.08	2379.16	3.01828	39.9203	5297	5297	MS2	16/38	RpdA_o.raw
	High	LDNILEDDPKPQLK	ANID_08211	1	1	CID		41.7859	2.85355	0.642105	1	3	546.631	1637.88	2.33826	25.2345	3385	3385	MS2	20/52	RpdA_o.raw
	High	NFNVDLPEVEDLEHIVR	ANID_08211	1	1	CID		33.7203	2.83623	0.408451	1	3	680.014	2038.03	2.06186	39.427	5239	5239	MS2	19/64	RpdA_o.raw
	High	aNLNYLDQLAK	ANID_08211	1	1	CID	N-Term(Carbamidomethyl)	1	2.80618	0.608541	1	2	660.351	1319.69	-1.07447	30.341	4295	4295	MS2	12/20	RpdA_m.raw
	High	IINQATAFR	ANID_08211	1	1	CID		63.0201	2.78328	0.503597	1	2	517.295	1033.58	3.14404	19.9285	2527	2527	MS2	13/16	RpdA_o.raw
	High	SIQEVEELVENSR	ANID_08211	1	1	CID		39.3288	2.68084	0.690299	1	2	766.382	1531.76	-1.4985	33.427	4529	4529	MS2	15/24	RpdA_o.raw
	High	SAPLDLSTVER	ANID_08211	1	1	CID		44.574	2.65465	0.50566	1	2	594.318	1187.63	1.27997	25.8937	3560	3560	MS2	15/20	RpdA_m.raw
	High	ANAPLHILK	ANID_08211	1	1	CID		65.7382	2.57088	0.607004	1	2	488.802	976.597	3.29941	19.1928	2379	2379	MS2	14/16	RpdA_o.raw
	High	AGVNVYALDQR	ANID_08211	1	1	CID		44.9105	2.55534	0.324219	1	2	603.319	1205.63	3.24468	24.5611	3282	3282	MS2	14/20	RpdA_o.raw
	High	NPTPLEAETR	ANID_08211	1	1	CID		83.7513	2.54644	0.486275	1	2	564.289	1127.57	2.01977	17.0154	2003	2003	MS2	15/18	RpdA_o.raw
	High	RPLDLFR	ANID_08211	1	1	CID		30.7462	2.45995	0.589431	1	2	458.773	916.539	3.13229	24.7717	3365	3365	MS2	12/12	RpdA_m.raw
	High	mPFDPVLNTR	ANID_08211	1	1	CID	M1(Oxidation)	29.7109	2.33337	0.708155	1	2	603.305	1205.6	3.48403	25.561	3440	3440	MS2	14/18	RpdA_o.raw
ANID_08187	37.71	28	12	419	47.1072	4.86865	144.506	Aspergillus nidulans FGSC A4 histone acetyltransferase type B subunit 2 (420 aa)
	Confidence Icon	Sequence	Protein Accessions	# Proteins	# Protein Groups	Activation Type	Modifications	Probability	XCorr	Δ Score	Rank	Charge	m/z [Da]	MH+ [Da]	ΔM [ppm]	RT [min]	First Scan	Last Scan	MS Order	Ions Matched	Spectrum File	Annotation
	High	LHTLENHTDSVTSISWHPFEEAVLASASYDR	ANID_08187	1	1	CID		154.775	6.39373	0.765258	1	3	1171.56	3512.68	2.19697	36.7149	5209	5209	MS2	36/120	RpdA_m.raw
	High	LHTLENHTDSVTSISWHPFEEAVLASASYDR	ANID_08187	1	1	CID		131.867	5.95263	0.642017	1	3	1171.56	3512.68	1.46719	35.9582	4814	4814	MS2	39/120	RpdA_o.raw
	High	DAINAIAFNPAAETVLATGSADK	ANID_08187	1	1	CID		100.044	5.31164	0.706215	1	3	754.053	2260.15	-0.255108	38.2194	5413	5413	MS2	33/88	RpdA_m.raw
	High	AGEEQTPEDAQDGPPELLFMHGGHTNR	ANID_08187	1	1	CID		118.367	4.89783	0.893878	1	3	978.448	2933.33	5.56397	28.3327	3970	3970	MS2	37/104	RpdA_m.raw
	High	AGEEQTPEDAQDGPPELLFMHGGHTNR	ANID_08187	1	1	CID		101.427	4.71525	0.84322	1	3	978.443	2933.31	1.00714	28.2945	3964	3964	MS2	36/104	RpdA_m.raw
	High	dAINAIAFNPAAETVLATGSADK	ANID_08187	1	1	CID	N-Term(Carbamidomethyl)	1	4.66098	0.708155	1	3	773.063	2317.18	3.68467	39.3361	5553	5553	MS2	36/88	RpdA_m.raw
	High	DAINAIAFNPAAETVLATGSADK	ANID_08187	1	1	CID		300	4.59991	0.75	1	2	1130.58	2260.15	1.66819	37.9924	5061	5061	MS2	31/44	RpdA_o.raw
	High	DAINAIAFNPAAETVLATGSADK	ANID_08187	1	1	CID		138.406	4.45764	0.755605	1	2	1130.58	2260.15	1.88423	38.2149	5412	5412	MS2	28/44	RpdA_m.raw
	High	AGEEQTPEDAQDGPPELLFMHGGHTNR	ANID_08187	1	1	CID		74.1167	3.95315	0.802532	1	3	978.445	2933.32	2.81739	27.3945	3710	3710	MS2	34/104	RpdA_o.raw
	High	AGEEQTPEDAQDGPPELLFmHGGHTNR	ANID_08187	1	1	CID	M20(Oxidation)	49.5866	3.79643	1	1	3	983.775	2949.31	0.904674	25.9617	3573	3573	MS2	29/104	RpdA_m.raw
	High	DAINAIAFNPAAETVLATGSADK	ANID_08187	1	1	CID		96.8226	3.69019	0.842818	1	2	1130.58	2260.15	2.53235	38.4947	4958	4958	MS2	24/44	RpdA_u.raw
	High	QDASDKPYSTHR	ANID_08187	1	1	CID		52.4529	3.48523	0.750716	1	3	468.89	1404.66	4.17203	9.21841	632	632	MS2	24/44	RpdA_m.raw
	High	QDASDKPYSTHR	ANID_08187	1	1	CID		49.661	3.06105	0.732026	1	3	468.89	1404.66	4.62827	9.20378	582	582	MS2	23/44	RpdA_o.raw
	High	dAINAIAFNPAAETVLATGSADK	ANID_08187	1	1	CID	N-Term(Carbamidomethyl)	1	2.82743	0.710247	1	2	1159.09	2317.17	1.63593	39.3313	5552	5552	MS2	25/44	RpdA_m.raw
	High	DAINAIAFNPAAETVLATGSADK	ANID_08187	1	1	CID		85.0666	2.79054	0.831541	1	2	1130.58	2260.15	1.34413	40.0706	5644	5644	MS2	21/44	RpdA_m.raw
	High	KIMFWDLSR	ANID_08187	1	1	CID		53.3442	2.74614	0.563636	1	2	598.32	1195.63	2.78067	31.6626	4511	4511	MS2	15/16	RpdA_m.raw
	High	LWDLTTYTK	ANID_08187	1	1	CID		57.0394	2.72783	0.728938	1	2	570.802	1140.6	3.18628	31.0763	4220	4220	MS2	14/16	RpdA_o.raw
	High	KImFWDLSR	ANID_08187	1	1	CID	M3(Oxidation)	39.5277	2.62686	0.642586	1	2	606.318	1211.63	4.52281	28.8746	3893	3893	MS2	13/16	RpdA_o.raw
	High	LWDLTTYTK	ANID_08187	1	1	CID		56.5244	2.5211	0.722222	1	2	570.802	1140.6	2.00903	32.1381	4585	4585	MS2	14/16	RpdA_m.raw
	High	ImFWDLSR	ANID_08187	1	1	CID	M2(Oxidation)	41.0168	2.50186	0.584	1	2	542.269	1083.53	1.67707	33.9431	4841	4841	MS2	13/14	RpdA_m.raw
	High	TIGLWDLR	ANID_08187	1	1	CID		33.0521	2.45853	0.504065	1	2	487.279	973.551	4.47806	36.0735	5125	5125	MS2	13/14	RpdA_m.raw
	High	AAATAEGQHR	ANID_08187	1	1	CID		42.4057	2.40732	0.684647	1	2	506.253	1011.5	2.42291	6.86421	413	413	MS2	15/18	RpdA_m.raw
	High	imFWDLSR	ANID_08187	1	1	CID	N-Term(Carbamidomethyl), M2(Oxidation)	1	2.38935	0.589958	1	2	570.781	1140.55	3.00244	34.4496	4915	4915	MS2	12/14	RpdA_m.raw
	High	KAPMEINFK	ANID_08187	1	1	CID		43.9811	2.37946	0.768908	1	2	539.293	1077.58	2.97148	20.476	2627	2627	MS2	12/16	RpdA_o.raw
	High	LWDLTTYTK	ANID_08187	1	1	CID		57.4711	2.37899	0.781513	1	2	570.802	1140.6	1.90201	32.0513	4573	4573	MS2	14/16	RpdA_m.raw
	High	VADAIVGK	ANID_08187	1	1	CID		26.0026	2.3669	0.544304	1	2	386.732	772.457	1.14007	15.4499	1709	1709	MS2	13/14	RpdA_m.raw
	High	VADAIVGKDmEDVPTEELEP	ANID_08187	1	1	CID	M10(Oxidation)	86.9523	2.34467	0.649573	1	2	1087.02	2173.03	2.57017	28.856	3890	3890	MS2	22/38	RpdA_o.raw
	High	KAPmEINFK	ANID_08187	1	1	CID	M4(Oxidation)	16.1607	2.33495	0.686695	1	2	547.289	1093.57	0.433901	21.2771	2790	2790	MS2	11/16	RpdA_m.raw
ANID_05129	38.2	32	17	644	69.8737	5.13525	143.187	Aspergillus nidulans FGSC A4 hsp70-like protein (645 aa)
	Confidence Icon	Sequence	Protein Accessions	# Proteins	# Protein Groups	Activation Type	Modifications	Probability	XCorr	Δ Score	Rank	Charge	m/z [Da]	MH+ [Da]	ΔM [ppm]	RT [min]	First Scan	Last Scan	MS Order	Ions Matched	Spectrum File	Annotation
	High	VSDKIDEVISWLDNNQTAEKDEYESQQK	ANID_05129	1	1	CID		300	5.31834	0.642857	1	3	1104.53	3311.56	2.51192	36.3719	4865	4865	MS2	36/108	RpdA_o.raw
	High	SINPDEAVAYGAAVQAAILSGDTSSK	ANID_05129	1	1	CID		106.093	5.16208	0.862403	1	2	1268.13	2535.26	0.943463	41.7527	5487	5487	MS2	25/50	RpdA_o.raw
	High	SINPDEAVAYGAAVQAAILSGDTSSK	ANID_05129	1	1	CID		117.017	5.09866	0.823529	1	2	1268.13	2535.26	0.654569	41.7873	5493	5493	MS2	28/50	RpdA_o.raw
	High	SINPDEAVAYGAAVQAAILSGDTSSK	ANID_05129	1	1	CID		72.4252	5.0945	0.681729	1	3	845.757	2535.26	0.1437	41.7384	5485	5485	MS2	32/100	RpdA_o.raw
	High	KSETFSTYSDNQPGVLIQVYEGER	ANID_05129	1	1	CID		86.8866	4.93242	1	1	3	916.446	2747.32	3.23659	31.9199	4333	4333	MS2	33/92	RpdA_o.raw
	High	ETAEAFLGGTVNNAVITVPAYFNDSQR	ANID_05129	1	1	CID		110.395	4.62522	0.63067	1	3	962.144	2884.42	2.55614	41.7647	5848	5848	MS2	34/104	RpdA_m.raw
	High	SINPDEAVAYGAAVQAAILSGDTSSK	ANID_05129	1	1	CID		117.201	4.57885	0.79476	1	2	1268.13	2535.26	0.461973	42.0671	5881	5881	MS2	24/50	RpdA_m.raw
	High	NTISEGQLQISEDDKK	ANID_05129	1	1	CID		113.777	4.47548	0.640625	1	2	902.952	1804.9	2.09124	19.8912	2519	2519	MS2	22/30	RpdA_o.raw
	High	NQVAmNPHNTVFDAK	ANID_05129	1	1	CID	M5(Oxidation)	150.003	4.38568	0.799544	1	2	851.403	1701.8	-1.98911	17.011	2002	2002	MS2	22/28	RpdA_o.raw
	High	ETAEAFLGGTVNNAVITVPAYFNDSQR	ANID_05129	1	1	CID		93.033	4.25001	0.717647	1	3	962.144	2884.42	1.73089	41.5551	5470	5470	MS2	41/104	RpdA_o.raw
	High	ATAGDTHLGGEDFDNR	ANID_05129	1	1	CID		100.168	4.17957	0.875598	1	2	838.37	1675.73	0.806789	18.4378	2244	2244	MS2	22/30	RpdA_o.raw
	High	ETAEAFLGGTVNNAVITVPAYFNDSQR	ANID_05129	1	1	CID		57.2353	4.03022	0.657568	1	3	962.143	2884.41	1.15957	41.4522	5457	5457	MS2	40/104	RpdA_o.raw
	High	NQVAMNPHNTVFDAK	ANID_05129	1	1	CID		120.397	3.93119	0.834606	1	2	843.409	1685.81	2.65118	20.3043	2592	2592	MS2	23/28	RpdA_o.raw
	High	ATAGDTHLGGEDFDNR	ANID_05129	1	1	CID		90.8264	3.83369	0.872063	1	2	838.372	1675.74	2.99216	18.9967	2341	2341	MS2	20/30	RpdA_m.raw
	High	SINPDEAVAYGAAVQAAILSGDTSSK	ANID_05129	1	1	CID		76.1065	3.78924	0.693931	1	3	845.757	2535.26	-0.578536	42.0146	5875	5875	MS2	32/100	RpdA_m.raw
	High	YKAEDEAEAAR	ANID_05129	1	1	CID		70.4429	3.58131	0.48324	1	3	418.2	1252.58	2.97013	12.5484	1190	1190	MS2	24/40	RpdA_o.raw
	High	IINEPTAAAIAYGLDKK	ANID_05129	1	1	CID		137.615	3.56283	0.825843	1	2	894.5	1787.99	1.10392	29.0884	3924	3924	MS2	24/32	RpdA_o.raw
	High	SSVHEIVLVGGSTR	ANID_05129	1	1	CID		63.4154	3.38618	1	1	2	720.894	1440.78	0.412435	21.8304	2870	2870	MS2	18/26	RpdA_m.raw
	High	YKAEDEAEAAR	ANID_05129	1	1	CID		83.0744	3.2319	0.671827	1	2	626.794	1252.58	0.885585	12.4714	1172	1172	MS2	18/20	RpdA_o.raw
	High	SETFSTYSDNQPGVLIQVYEGER	ANID_05129	1	1	CID		68.3748	3.22438	1	1	2	1310.11	2619.22	0.370387	35.2355	4730	4730	MS2	23/44	RpdA_o.raw
	High	ATAGDTHLGGEDFDNR	ANID_05129	1	1	CID		109.853	3.09987	0.806452	1	3	559.251	1675.74	4.33178	18.9885	2339	2339	MS2	28/60	RpdA_m.raw
	High	ETAEAFLGGTVNNAVITVPAYFNDSQR	ANID_05129	1	1	CID		36.0164	3.03298	0.70297	1	2	1442.71	2884.41	1.14307	41.4352	5454	5454	MS2	19/52	RpdA_o.raw
	High	FGDAEVQADMK	ANID_05129	1	1	CID		78.9104	2.99582	0.753333	1	2	605.773	1210.54	-1.31104	21.1074	2747	2747	MS2	18/20	RpdA_o.raw
	High	IINEPTAAAIAYGLDK	ANID_05129	1	1	CID		106.525	2.87105	1	1	2	830.452	1659.9	1.26223	32.0586	4344	4344	MS2	24/30	RpdA_o.raw
	High	ETAEAFLGGTVNNAVITVPAYFNDSQR	ANID_05129	1	1	CID		70.976	2.82802	0.80212	1	2	1442.71	2884.41	1.05843	41.5598	5471	5471	MS2	20/52	RpdA_o.raw
	High	DAGLIAGLNVLR	ANID_05129	1	1	CID		46.6255	2.82776	0.689046	1	2	606.361	1211.71	2.83699	36.6391	4902	4902	MS2	16/22	RpdA_o.raw
	High	SGKPIIEVEFK	ANID_05129	1	1	CID		63.7144	2.75139	0.712727	1	2	623.857	1246.71	1.207	24.7037	3309	3309	MS2	15/20	RpdA_o.raw
	High	SGKPIIEVEFK	ANID_05129	1	1	CID		62.0993	2.63916	0.640152	1	2	623.857	1246.71	1.59866	25.7507	3535	3535	MS2	16/20	RpdA_m.raw
	High	YKAEDEAEAAR	ANID_05129	1	1	CID		85.2255	2.57507	0.651163	1	2	626.794	1252.58	0.98304	12.948	1272	1272	MS2	16/20	RpdA_m.raw
	High	LVNHFVTEFK	ANID_05129	1	1	CID		36.6371	2.55418	0.490196	1	2	617.337	1233.67	3.03821	23.4899	3122	3122	MS2	13/18	RpdA_o.raw
	High	IINEPTAAAIAYGLDK	ANID_05129	1	1	CID		114.112	2.40607	1	1	2	830.451	1659.89	-0.723379	32.7284	4668	4668	MS2	22/30	RpdA_m.raw
	High	LSKEDIER	ANID_05129	1	1	CID		42.0722	2.3173	0.405172	1	2	495.269	989.53	3.98943	13.3739	1343	1343	MS2	12/14	RpdA_o.raw
ANID_01375	25.65	31	12	542	60.1801	5.12256	130.477	Aspergillus nidulans FGSC A4 conserved hypothetical protein (543 aa)
	Confidence Icon	Sequence	Protein Accessions	# Proteins	# Protein Groups	Activation Type	Modifications	Probability	XCorr	Δ Score	Rank	Charge	m/z [Da]	MH+ [Da]	ΔM [ppm]	RT [min]	First Scan	Last Scan	MS Order	Ions Matched	Spectrum File	Annotation
	High	ALRNENDFSGPDDPITQPTNR	ANID_01375	1	1	CID		105.433	4.52047	0.752212	1	3	786.375	2357.11	-0.941864	23.2185	3099	3099	MS2	38/80	RpdA_m.raw
	High	ALRNENDFSGPDDPITQPTNR	ANID_01375	1	1	CID		65.3577	4.32704	0.812933	1	3	786.376	2357.11	0.767143	22.6406	3003	3003	MS2	39/80	RpdA_o.raw
	High	NENDFSGPDDPITQPTNR	ANID_01375	1	1	CID		69.8107	4.06485	0.871921	1	2	1008.95	2016.89	0.913113	24.6067	3161	3161	MS2	20/34	RpdA_u.raw
	High	AQTNAGPPQHDADSR	ANID_01375	1	1	CID		123.794	3.90637	0.780051	1	2	782.859	1564.71	0.901131	10.0119	748	748	MS2	18/28	RpdA_m.raw
	High	ALSHMTQAIEAK	ANID_01375	1	1	CID		77.6943	3.68532	0.593496	1	2	650.342	1299.68	3.32096	18.412	2230	2230	MS2	17/22	RpdA_m.raw
	High	NENDFSGPDDPITQPTNR	ANID_01375	1	1	CID		99.0561	3.57652	0.874302	1	2	1008.95	2016.89	0.852589	23.9651	3199	3199	MS2	21/34	RpdA_o.raw
	High	ALSHMTQAIEAK	ANID_01375	1	1	CID		79.3274	3.5543	0.571831	1	2	650.341	1299.67	1.53642	17.5841	2106	2106	MS2	18/22	RpdA_o.raw
	High	NENDFSGPDDPITQPTNR	ANID_01375	1	1	CID		146.536	3.41124	0.868035	1	2	1008.95	2016.89	0.489446	24.3217	3290	3290	MS2	21/34	RpdA_m.raw
	High	AQTNAGPPQHDADSR	ANID_01375	1	1	CID		102.644	3.34539	0.81791	1	2	782.861	1564.71	2.53943	9.92204	674	674	MS2	21/28	RpdA_o.raw
	High	GLEHMHESLLR	ANID_01375	1	1	CID		57.6639	3.2795	0.506098	1	3	441.228	1321.67	1.84321	19.095	2357	2357	MS2	22/40	RpdA_o.raw
	High	HPSELPSHPSLSHAYTSK	ANID_01375	1	1	CID		78.5687	3.26776	0.819572	1	3	658.994	1974.97	0.417333	16.9295	1992	1992	MS2	28/68	RpdA_o.raw
	High	ALSHmTQAIEAK	ANID_01375	1	1	CID	M5(Oxidation)	54.4035	3.15236	0.526984	1	2	658.339	1315.67	2.04254	18.4759	2242	2242	MS2	15/22	RpdA_m.raw
	High	ALSHmTQAIEAK	ANID_01375	1	1	CID	M5(Oxidation)	65.3598	3.15136	0.48254	1	2	658.338	1315.67	0.558035	12.7914	1231	1231	MS2	15/22	RpdA_o.raw
	High	ALSHMTQAIEAK	ANID_01375	1	1	CID		36.7964	3.12556	0.476038	1	3	433.897	1299.68	3.16973	18.4159	2231	2231	MS2	22/44	RpdA_m.raw
	High	GLEHMHESLLR	ANID_01375	1	1	CID		28.8288	3.06189	0.486928	1	3	441.229	1321.67	4.33693	19.8501	2510	2510	MS2	19/40	RpdA_m.raw
	High	ALSHmTQAIEAK	ANID_01375	1	1	CID	M5(Oxidation)	69.0387	2.95522	0.560811	1	2	658.339	1315.67	1.85698	13.4457	1357	1357	MS2	15/22	RpdA_m.raw
	High	EGAMGYIHAEGLYK	ANID_01375	1	1	CID		79.232	2.94417	0.707483	1	2	769.87	1538.73	1.84494	26.519	3661	3661	MS2	17/26	RpdA_m.raw
	High	ALSHmTQAIEAK	ANID_01375	1	1	CID	M5(Oxidation)	17.6533	2.90616	0.38488	1	3	439.229	1315.67	2.98333	12.8403	1241	1241	MS2	25/44	RpdA_o.raw
	High	ALSHmTQAIEAK	ANID_01375	1	1	CID	M5(Oxidation)	15.9916	2.83961	0.552817	1	3	439.228	1315.67	1.6612	13.4632	1361	1361	MS2	21/44	RpdA_m.raw
	High	IEHAGYTR	ANID_01375	1	1	CID		37.3849	2.81791	0.794326	1	3	316.163	946.474	0.218761	10.4074	752	752	MS2	17/28	RpdA_o.raw
	High	EGAmGYIHAEGLYK	ANID_01375	1	1	CID	M4(Oxidation)	51.0607	2.77758	1	1	2	777.867	1554.73	0.542731	22.237	2937	2937	MS2	17/26	RpdA_o.raw
	High	EGAMGYIHAEGLYK	ANID_01375	1	1	CID		108.33	2.69155	0.63197	1	2	769.871	1538.73	2.16227	25.7904	3463	3463	MS2	18/26	RpdA_o.raw
	High	ALSHmTQAIEAK	ANID_01375	1	1	CID	M5(Oxidation)	69.3812	2.6567	0.541353	1	2	658.339	1315.67	3.06314	17.642	2119	2119	MS2	15/22	RpdA_o.raw
	High	ILETDGMVGK	ANID_01375	1	1	CID		60.1763	2.60824	0.708812	1	2	531.778	1062.55	-0.52254	20.8834	2710	2710	MS2	16/18	RpdA_m.raw
	High	GLEHMHESLLR	ANID_01375	1	1	CID		83.4914	2.58237	0.658915	1	2	661.339	1321.67	2.17664	19.0867	2355	2355	MS2	15/20	RpdA_o.raw
	High	YILHHNPVR	ANID_01375	1	1	CID		24.5435	2.5055	0.525896	1	2	574.821	1148.64	2.34719	13.2902	1324	1324	MS2	14/16	RpdA_o.raw
	High	IEHAGYTR	ANID_01375	1	1	CID		38.3295	2.49811	0.532	1	2	473.743	946.478	4.10216	10.3972	750	750	MS2	13/14	RpdA_o.raw
	High	LVNTTINAEmK	ANID_01375	1	1	CID	M10(Oxidation)	52.2588	2.46877	0.724696	1	2	625.328	1249.65	2.69608	17.9266	2143	2143	MS2	14/20	RpdA_m.raw
	High	IEHAGYTR	ANID_01375	1	1	CID		47.6643	2.41436	0.489627	1	2	473.742	946.476	1.97411	10.5391	836	836	MS2	12/14	RpdA_m.raw
	High	GLEHMHESLLR	ANID_01375	1	1	CID		60.0879	2.36426	0.758475	1	2	661.338	1321.67	0.606514	19.8148	2503	2503	MS2	15/20	RpdA_m.raw
	High	DSGQNSLSTK	ANID_01375	1	1	CID		64.2169	2.35045	0.548936	1	2	518.751	1036.49	3.24438	10.2845	732	732	MS2	15/18	RpdA_o.raw
ANID_01453	25.41	25	15	677	75.0195	5.19873	117.813	Aspergillus nidulans FGSC A4 conserved hypothetical protein (678 aa)
	Confidence Icon	Sequence	Protein Accessions	# Proteins	# Protein Groups	Activation Type	Modifications	Probability	XCorr	Δ Score	Rank	Charge	m/z [Da]	MH+ [Da]	ΔM [ppm]	RT [min]	First Scan	Last Scan	MS Order	Ions Matched	Spectrum File	Annotation
	High	RSQQIAHQTAYNQEVSVLAGVAK	ANID_01453	1	1	CID		138.406	6.11083	0.702128	1	3	833.443	2498.31	0.817833	25.0785	3359	3359	MS2	37/88	RpdA_o.raw
	High	SQQIAHQTAYNQEVSVLAGVAK	ANID_01453	1	1	CID		129.367	5.94675	0.776471	1	2	1171.61	2342.21	0.949744	27.3539	3702	3702	MS2	28/42	RpdA_o.raw
	High	VNQEDTLADDIPESDLPSAPTK	ANID_01453	1	1	CID		130.247	5.18167	0.818533	1	2	1178.06	2355.12	0.414377	29.8679	4037	4037	MS2	27/42	RpdA_o.raw
	High	SQQIAHQTAYNQEVSVLAGVAK	ANID_01453	1	1	CID		82.5573	5.15378	0.592233	1	3	781.411	2342.22	3.15899	28.4579	3983	3983	MS2	34/84	RpdA_m.raw
	High	SQQIAHQTAYNQEVSVLAGVAK	ANID_01453	1	1	CID		90.8442	4.20491	0.628571	1	3	781.408	2342.21	-0.515289	27.3764	3707	3707	MS2	34/84	RpdA_o.raw
	High	FKTDDVSPQHYIPFPTR	ANID_01453	1	1	CID		117.191	3.8146	0.700787	1	3	683.346	2048.02	0.438952	28.4853	3844	3844	MS2	28/64	RpdA_o.raw
	High	VNQEDTLADDIPESDLPSAPTK	ANID_01453	1	1	CID		64.4256	3.8124	0.732283	1	3	785.713	2355.12	1.85996	29.8878	4041	4041	MS2	34/84	RpdA_o.raw
	High	FKTDDVSPQHYIPFPTR	ANID_01453	1	1	CID		134.59	3.7878	0.548813	1	2	1024.52	2048.03	2.53165	28.5247	3852	3852	MS2	23/32	RpdA_o.raw
	High	TNIVLSATSYGPSPSK	ANID_01453	1	1	CID		82.1234	3.3492	0.8	1	2	811.426	1621.84	0.725501	26.0785	3512	3512	MS2	22/30	RpdA_o.raw
	High	IKYEHTLFQYR	ANID_01453	1	1	CID		76.3395	3.26592	0.724771	1	2	749.396	1497.79	0.446499	21.6221	2827	2827	MS2	17/20	RpdA_o.raw
	High	TDDVSPQHYIPFPTR	ANID_01453	1	1	CID		91.6477	3.1577	1	1	2	886.937	1772.87	3.16495	28.5093	3849	3849	MS2	18/28	RpdA_o.raw
	High	IKYEHTLFQYR	ANID_01453	1	1	CID		27.3408	2.94133	0.482993	1	3	499.935	1497.79	3.45303	21.6404	2831	2831	MS2	22/40	RpdA_o.raw
	High	APASHHQSTIPR	ANID_01453	1	1	CID		59.8187	2.91829	0.544521	1	3	434.564	1301.68	4.20569	9.42164	670	670	MS2	19/44	RpdA_u.raw
	High	ELDMLKGPNPTHPELLR	ANID_01453	1	1	CID		42.3339	2.9075	0.659794	1	3	654.018	1960.04	3.72521	27.0487	3653	3653	MS2	18/64	RpdA_o.raw
	High	TSAMDSLAVLER	ANID_01453	1	1	CID		50.3577	2.87301	1	1	2	646.831	1292.65	1.8775	30.889	4196	4196	MS2	17/22	RpdA_o.raw
	High	TDDVSPQHYIPFPTR	ANID_01453	1	1	CID		66.3733	2.81462	0.441281	1	3	591.626	1772.86	1.43599	28.4706	3841	3841	MS2	28/56	RpdA_o.raw
	High	TSAMDSLAVLER	ANID_01453	1	1	CID		57.1427	2.77826	0.708633	1	2	646.831	1292.66	3.19957	31.6552	4292	4292	MS2	15/22	RpdA_o.raw
	High	AQAHSTYFQR	ANID_01453	1	1	CID		33.4701	2.70943	1	1	2	604.796	1208.59	3.95133	13.6739	1404	1404	MS2	16/18	RpdA_o.raw
	High	GPNPTHPELLR	ANID_01453	1	1	CID		58.5139	2.70291	0.607407	1	2	615.834	1230.66	1.67149	18.0788	2190	2190	MS2	15/20	RpdA_o.raw
	High	IATENDSEAETER	ANID_01453	1	1	CID		82.3901	2.68981	0.717472	1	2	732.826	1464.65	0.502635	13.3559	1339	1339	MS2	19/24	RpdA_o.raw
	High	APASHHQSTIPR	ANID_01453	1	1	CID		90.3965	2.65613	0.654135	1	2	651.339	1301.67	0.464854	9.41279	664	664	MS2	14/22	RpdA_m.raw
	High	GPNPTHPELLR	ANID_01453	1	1	CID		57.8191	2.62846	0.65019	1	2	615.835	1230.66	2.56421	18.9241	2329	2329	MS2	14/20	RpdA_m.raw
	High	TSAmDSLAVLER	ANID_01453	1	1	CID	M4(Oxidation)	73.3508	2.49884	0.336	1	2	654.828	1308.65	1.16954	26.1001	3517	3517	MS2	16/22	RpdA_o.raw
	High	IDDSPNNYR	ANID_01453	1	1	CID		67.6906	2.48203	0.75	1	2	547.25	1093.49	1.88042	15.3724	1728	1728	MS2	13/16	RpdA_o.raw
	High	NPGYSSPPSR	ANID_01453	1	1	CID		58.2567	2.37708	0.743697	1	2	531.256	1061.5	3.39609	13.1457	1296	1296	MS2	14/18	RpdA_o.raw
ANID_09517	29.37	24	14	521	56.6068	6.81494	111.037	Aspergillus nidulans FGSC A4 conserved hypothetical protein (522 aa)
	Confidence Icon	Sequence	Protein Accessions	# Proteins	# Protein Groups	Activation Type	Modifications	Probability	XCorr	Δ Score	Rank	Charge	m/z [Da]	MH+ [Da]	ΔM [ppm]	RT [min]	First Scan	Last Scan	MS Order	Ions Matched	Spectrum File	Annotation
	High	KVFTAAPGVAPGQSDSNmVTFDDR	ANID_09517	1	1	CID	M18(Oxidation)	119.344	5.13064	0.810916	1	3	842.738	2526.2	1.98992	24.6893	3307	3307	MS2	43/92	RpdA_o.raw
	High	KQPASLTTNATNENAAK	ANID_09517	1	1	CID		76.2123	4.67848	0.788462	1	3	586.972	1758.9	1.22884	13.3366	1335	1335	MS2	36/64	RpdA_o.raw
	High	RGAASSNLTNGAKPDSEK	ANID_09517	1	1	CID		37.4991	4.67404	0.655246	1	3	601.64	1802.91	3.37582	11.0374	887	887	MS2	30/68	RpdA_o.raw
	High	DIDVDLEIHNPAAK	ANID_09517	1	1	CID		113.435	4.31938	0.583333	1	2	775.399	1549.79	3.59149	27.2697	3684	3684	MS2	20/26	RpdA_o.raw
	High	KQPASLTTNATNENAAK	ANID_09517	1	1	CID		137.615	4.20686	0.703088	1	2	879.953	1758.9	0.54247	13.3408	1336	1336	MS2	24/32	RpdA_o.raw
	High	KQPASLTTNATNENAAK	ANID_09517	1	1	CID		114.81	4.07617	0.794118	1	2	879.952	1758.9	-0.637357	14.021	1456	1456	MS2	23/32	RpdA_m.raw
	High	GAASSNLTNGAKPDSEK	ANID_09517	1	1	CID		91.9634	3.95612	0.782828	1	2	823.905	1646.8	2.39753	12.4089	1163	1163	MS2	18/32	RpdA_o.raw
	High	KVFTAAPGVAPGQSDSNMVTFDDR	ANID_09517	1	1	CID		97.5183	3.85565	0.810881	1	2	1255.6	2510.2	1.22228	26.9063	3623	3623	MS2	24/46	RpdA_o.raw
	High	VFTAAPGVAPGQSDSNMVTFDDR	ANID_09517	1	1	CID		115.274	3.80478	1	1	2	1191.56	2382.11	1.80016	29.9579	4053	4053	MS2	24/44	RpdA_o.raw
	High	VFTAAPGVAPGQSDSNmVTFDDR	ANID_09517	1	1	CID	M17(Oxidation)	142.064	3.76288	0.816489	1	2	1199.56	2398.11	2.99232	27.2217	3676	3676	MS2	25/44	RpdA_o.raw
	High	HASEIEDFDGYRK	ANID_09517	1	1	CID		78.4122	3.62085	1	1	3	522.911	1566.72	1.0037	18.8298	2307	2307	MS2	24/48	RpdA_o.raw
	High	DGIPGTSSFLAKPDDTPSSSNSSR	ANID_09517	1	1	CID		135.798	3.48	0.672414	1	2	1212.07	2423.14	2.28283	26.1874	3535	3535	MS2	19/46	RpdA_o.raw
	High	SLTAANGSNSAAAK	ANID_09517	1	1	CID		96.9698	3.47443	1	1	2	631.823	1262.64	3.87604	11.4058	967	967	MS2	22/26	RpdA_o.raw
	High	HASEIEDFDGYR	ANID_09517	1	1	CID		101.952	3.33697	1	1	2	719.817	1438.63	1.82317	21.9254	2886	2886	MS2	18/22	RpdA_o.raw
	High	VFTAAPGVAPGQSDSNmVTFDDR	ANID_09517	1	1	CID	M17(Oxidation)	66.3471	3.30346	0.654545	1	3	800.04	2398.11	3.11397	27.2265	3677	3677	MS2	29/88	RpdA_o.raw
	High	HASEIEDFDGYRK	ANID_09517	1	1	CID		55.7837	3.23586	0.808642	1	2	783.863	1566.72	-0.273306	18.8843	2317	2317	MS2	16/24	RpdA_o.raw
	High	KVFTAAPGVAPGQSDSNmVTFDDR	ANID_09517	1	1	CID	M18(Oxidation)	52.6603	3.23352	0.842105	1	2	1263.6	2526.2	2.64759	24.711	3311	3311	MS2	23/46	RpdA_o.raw
	High	QPASLTTNATNENAAK	ANID_09517	1	1	CID		71.2943	3.11288	0.78135	1	2	815.907	1630.81	2.0817	15.4966	1746	1746	MS2	17/30	RpdA_o.raw
	High	KVFTAAPGVAPGQSDSNMVTFDDR	ANID_09517	1	1	CID		40.1517	2.86151	0.727273	1	3	837.406	2510.2	2.55424	26.8917	3620	3620	MS2	32/92	RpdA_o.raw
	High	VFTAAPGVAPGQSDSNMVTFDDR	ANID_09517	1	1	CID		75.2055	2.84268	0.767606	1	3	794.708	2382.11	2.17885	29.9951	4060	4060	MS2	26/88	RpdA_o.raw
	High	ImEFLPNK	ANID_09517	1	1	CID	M2(Oxidation)	34.6601	2.55067	0.372549	1	2	504.267	1007.53	4.09115	22.0291	2904	2904	MS2	13/14	RpdA_o.raw
	High	ImEFLPNK	ANID_09517	1	1	CID	M2(Oxidation)	42.5842	2.44519	0.293878	1	2	504.266	1007.52	1.84972	22.0119	2900	2900	MS2	13/14	RpdA_o.raw
	High	YVLVEVGKR	ANID_09517	1	1	CID		52.6926	2.41938	0.61157	1	2	531.821	1062.63	2.99761	19.5166	2450	2450	MS2	14/16	RpdA_o.raw
	High	NAAPRPNYAEDR	ANID_09517	1	1	CID		56.8973	2.39928	0.433333	1	2	687.334	1373.66	3.27049	12.7042	1216	1216	MS2	11/22	RpdA_o.raw
ANID_04022	34.67	24	17	750	82.104	7.21045	97.9814	Aspergillus nidulans FGSC A4 conserved hypothetical protein (751 aa)
	Confidence Icon	Sequence	Protein Accessions	# Proteins	# Protein Groups	Activation Type	Modifications	Probability	XCorr	Δ Score	Rank	Charge	m/z [Da]	MH+ [Da]	ΔM [ppm]	RT [min]	First Scan	Last Scan	MS Order	Ions Matched	Spectrum File	Annotation
	High	AASEAPLAPAPAAGNPAGSTPVSEGLTQAR	ANID_04022	1	1	CID		70.7528	5.65523	0.727915	1	3	920.472	2759.4	1.61793	27.2065	3673	3673	MS2	42/116	RpdA_o.raw
	High	VWQDEFLAIDKLQK	ANID_04022	1	1	CID		90.1906	4.81324	0.731809	1	2	866.968	1732.93	1.47707	33.9252	4589	4589	MS2	21/26	RpdA_o.raw
	High	TSDELYAITENVAYALK	ANID_04022	1	1	CID		64.1916	4.75562	0.647059	1	2	950.983	1900.96	2.30844	42.0226	5516	5516	MS2	22/32	RpdA_o.raw
	High	VWQDEFLAIDKLQK	ANID_04022	1	1	CID		94.2147	4.63322	0.604752	1	2	866.967	1732.93	0.279563	33.8342	4572	4572	MS2	21/26	RpdA_o.raw
	High	TPYPDYFNSPYGPPPLPPPGHPRP	ANID_04022	1	1	CID		138.116	4.49011	0.768374	1	3	887.438	2660.3	2.01401	31.6232	4285	4285	MS2	35/92	RpdA_o.raw
	High	SADYNDGNVEVAEEELAEATETYIGK	ANID_04022	1	1	CID		70.9564	4.2945	0.822844	1	2	1409.13	2817.26	0.343519	42.9863	5620	5620	MS2	20/50	RpdA_o.raw
	High	GPGPLHQPPPQPYR	ANID_04022	1	1	CID		47.7268	4.18686	0.692124	1	3	514.273	1540.81	2.33309	17.994	2179	2179	MS2	30/52	RpdA_o.raw
	High	AASEAPLAPAPAAGNPAGSTPVSEGLTQAR	ANID_04022	1	1	CID		300	4.16646	0.808153	1	2	1380.2	2759.39	-1.49598	27.1545	3669	3669	MS2	26/58	RpdA_o.raw
	High	TSDELYAITENVAYALK	ANID_04022	1	1	CID		95.9028	4.00162	0.5925	1	2	950.982	1900.96	1.40943	42.4052	5922	5922	MS2	22/32	RpdA_m.raw
	High	DYEENTSEmNETWATVFHEAK	ANID_04022	1	1	CID	M9(Oxidation)	88.9585	3.6518	0.830137	1	3	849.694	2547.07	2.13443	31.2809	4243	4243	MS2	28/80	RpdA_o.raw
	High	VGHQNPFLQGGFKPTPAQYR	ANID_04022	1	1	CID		60.002	3.21256	0.623053	1	3	748.055	2242.15	-0.88707	24.7963	3321	3321	MS2	32/76	RpdA_o.raw
	High	AGVNGDGEVPEGESDVALSNQLHEFSR	ANID_04022	1	1	CID		89.8543	3.17153	0.728707	1	3	938.439	2813.3	1.81747	29.566	3994	3994	MS2	31/104	RpdA_o.raw
	High	KLERPQVFEDKK	ANID_04022	1	1	CID		11.3776	3.02729	0.323432	1	3	506.289	1516.85	3.41294	14.7411	1607	1607	MS2	19/44	RpdA_o.raw
	High	FQNPPREDGIAK	ANID_04022	1	1	CID		79.1809	2.90124	0.465517	1	2	686.356	1371.71	2.74007	15.7531	1782	1782	MS2	17/22	RpdA_o.raw
	High	AAELEAASR	ANID_04022	1	1	CID		59.2525	2.89494	0.480969	1	2	459.239	917.471	2.05713	13.2355	1314	1314	MS2	15/16	RpdA_o.raw
	High	VWQDEFLAIDK	ANID_04022	1	1	CID		73.9857	2.80266	0.6	1	2	682.349	1363.69	0.317935	34.001	4599	4599	MS2	17/20	RpdA_o.raw
	High	AAELEAASR	ANID_04022	1	1	CID		50.0914	2.77758	0.485612	1	2	459.239	917.471	2.12365	13.0911	1284	1284	MS2	15/16	RpdA_o.raw
	High	AGPNNPNPDGWR	ANID_04022	1	1	CID		70.8332	2.67679	0.697761	1	2	647.802	1294.6	2.97213	19.1943	2378	2378	MS2	15/22	RpdA_m.raw
	High	NAPEFLQRPDPYK	ANID_04022	1	1	CID		57.8421	2.67529	0.63806	1	2	787.902	1574.8	0.904066	23.1533	3077	3077	MS2	15/24	RpdA_o.raw
	High	KAAELEAASR	ANID_04022	1	1	CID		61.5153	2.64964	0.649057	1	2	523.288	1045.57	4.02403	11.0418	888	888	MS2	17/18	RpdA_o.raw
	High	KAAELEAASR	ANID_04022	1	1	CID		50.3154	2.63949	0.503788	1	2	523.287	1045.57	3.44028	11.3866	1006	1006	MS2	17/18	RpdA_m.raw
	High	FGVDHVPK	ANID_04022	1	1	CID		39.4238	2.54087	0.456693	1	2	449.744	898.481	3.42519	16.7768	1966	1966	MS2	14/14	RpdA_o.raw
	High	FGVDHVPK	ANID_04022	1	1	CID		42.7288	2.47763	0.451613	1	2	449.744	898.481	3.56105	16.6154	1932	1932	MS2	14/14	RpdA_o.raw
	High	AGPNNPNPDGWR	ANID_04022	1	1	CID		89.1498	2.37748	0.789916	1	2	647.8	1294.59	0.614824	18.5374	2255	2255	MS2	14/22	RpdA_o.raw
ANID_01976	44.65	23	13	327	38.1234	8.39697	95.9868	Aspergillus nidulans FGSC A4 histone acetylase complex subunit (328 aa)
	Confidence Icon	Sequence	Protein Accessions	# Proteins	# Protein Groups	Activation Type	Modifications	Probability	XCorr	Δ Score	Rank	Charge	m/z [Da]	MH+ [Da]	ΔM [ppm]	RT [min]	First Scan	Last Scan	MS Order	Ions Matched	Spectrum File	Annotation
	High	LFATMPELIAQTNMDLQSTNR	ANID_01976	1	1	CID		89.2416	5.03145	0.82505	1	2	1197.59	2394.18	0.0750395	42.0003	5873	5873	MS2	24/40	RpdA_m.raw
	High	LFATMPELIAQTNMDLQSTNR	ANID_01976	1	1	CID		102.113	4.93353	0.787018	1	3	798.733	2394.18	1.95591	41.9117	5863	5863	MS2	33/80	RpdA_m.raw
	High	LFATmPELIAQTNMDLQSTNR	ANID_01976	1	1	CID	M5(Oxidation)	77.2342	4.78658	0.507307	1	3	804.063	2410.17	-0.227008	34.7911	4961	4961	MS2	34/80	RpdA_m.raw
	High	LFATmPELIAQTNMDLQSTNR	ANID_01976	1	1	CID	M5(Oxidation)	115.454	4.53086	0.582781	1	2	1205.59	2410.18	0.462318	34.8309	4968	4968	MS2	24/40	RpdA_m.raw
	High	LFATMPELIAQTNmDLQSTNR	ANID_01976	1	1	CID	M14(Oxidation)	128.515	4.46303	0.358744	1	3	804.065	2410.18	2.35603	40.5675	5709	5709	MS2	34/80	RpdA_m.raw
	High	LFATmPELIAQTNmDLQSTNR	ANID_01976	1	1	CID	M5(Oxidation), M14(Oxidation)	83.5775	4.37899	0.636986	1	3	809.397	2426.18	2.6754	32.6266	4650	4650	MS2	30/80	RpdA_m.raw
	High	KSPYEYLVHYK	ANID_01976	1	1	CID		77.9986	4.27322	0.599532	1	3	476.252	1426.74	3.33966	24.0641	3237	3237	MS2	21/40	RpdA_m.raw
	High	LFATMPELIAQTNmDLQSTNR	ANID_01976	1	1	CID	M14(Oxidation)	106.038	4.21899	0.590047	1	2	1205.59	2410.18	0.462318	40.5817	5711	5711	MS2	23/40	RpdA_m.raw
	High	LFATmPELIAQTNmDLQSTNR	ANID_01976	1	1	CID	M5(Oxidation), M14(Oxidation)	97.9882	4.21274	0.786223	1	2	1213.59	2426.17	2.25328	32.6311	4651	4651	MS2	25/40	RpdA_m.raw
	High	TGSSEVDVLEEVVmGIR	ANID_01976	1	1	CID	M14(Oxidation)	83.7573	3.84374	0.713542	1	2	918.458	1835.91	1.49599	42.9949	5993	5993	MS2	20/32	RpdA_m.raw
	High	GPLDVYGAEHLTR	ANID_01976	1	1	CID		86.6539	3.62736	0.694215	1	2	714.37	1427.73	2.74964	26.0467	3587	3587	MS2	18/24	RpdA_m.raw
	High	SSVNQILDDYLKEERPK	ANID_01976	1	1	CID		71.405	3.56018	0.682584	1	3	678.69	2034.05	2.17809	32.497	4629	4629	MS2	25/64	RpdA_m.raw
	High	GPLDVYGAEHLTR	ANID_01976	1	1	CID		86.7607	3.48977	0.613181	1	3	476.582	1427.73	2.35548	26.0711	3592	3592	MS2	24/48	RpdA_m.raw
	High	DNDIEKEEHFYTRPSVR	ANID_01976	1	1	CID		83.3761	3.23857	0.728395	1	3	712.345	2135.02	2.2831	21.6297	2834	2834	MS2	25/64	RpdA_m.raw
	High	SLLVDDWENVTK	ANID_01976	1	1	CID		69.6493	3.17936	0.77044	1	2	709.863	1418.72	1.79479	34.1023	4861	4861	MS2	18/22	RpdA_m.raw
	High	SPYEYLVHYK	ANID_01976	1	1	CID		54.6966	3.05722	0.673203	1	3	433.553	1298.64	2.37606	26.1376	3604	3604	MS2	21/36	RpdA_m.raw
	High	SSVNQILDDYLK	ANID_01976	1	1	CID		86.7188	2.9161	0.554795	1	2	697.863	1394.72	2.45267	36.6799	5203	5203	MS2	17/22	RpdA_m.raw
	High	LFATmPELIAQTNMDLQSTNR	ANID_01976	1	1	CID	M5(Oxidation)	38.7876	2.85908		2	3	804.065	2410.18	2.35603	40.5675	5709	5709	MS2	26/80	RpdA_m.raw
	High	SPYEYLVHYK	ANID_01976	1	1	CID		67.4627	2.84931	0.740351	1	2	649.826	1298.64	1.93992	26.0861	3595	3595	MS2	14/18	RpdA_m.raw
	High	NQQVVALPAK	ANID_01976	1	1	CID		37.9863	2.84127	0.359155	1	2	534.316	1067.63	4.18727	19.8465	2509	2509	MS2	15/18	RpdA_m.raw
	High	REAEAALR	ANID_01976	1	1	CID		33.3766	2.63583	0.363636	1	2	458.255	915.502	1.94178	10.6413	859	859	MS2	13/14	RpdA_m.raw
	High	NSNHYFATR	ANID_01976	1	1	CID		52.3238	2.55361	0.462745	1	2	555.261	1109.51	2.26838	14.3666	1522	1522	MS2	13/16	RpdA_m.raw
	High	YVTASNEYIEK	ANID_01976	1	1	CID		82.1862	2.53857	0.787402	1	2	658.822	1316.64	0.268358	19.6367	2466	2466	MS2	16/20	RpdA_m.raw
ANID_08823	22.31	20	13	856	92.6537	9.64209	87.5994	Aspergillus nidulans FGSC A4 conserved hypothetical protein (857 aa)
	Confidence Icon	Sequence	Protein Accessions	# Proteins	# Protein Groups	Activation Type	Modifications	Probability	XCorr	Δ Score	Rank	Charge	m/z [Da]	MH+ [Da]	ΔM [ppm]	RT [min]	First Scan	Last Scan	MS Order	Ions Matched	Spectrum File	Annotation
	High	RLLPAGQQIPPINETLGLPDPFSSR	ANID_08823	1	1	CID		85.2244	6.14019	0.631922	1	3	906.165	2716.48	0.933466	39.9451	5627	5627	MS2	35/96	RpdA_m.raw
	High	RLLPAGQQIPPINETLGLPDPFSSR	ANID_08823	1	1	CID		77.3017	4.4667	0.527964	1	3	906.166	2716.48	1.87714	39.1587	5210	5210	MS2	33/96	RpdA_o.raw
	High	SLDSDEQGGIFTSSSPTK	ANID_08823	1	1	CID		135.105	4.27288	0.836066	1	2	928.434	1855.86	2.21865	24.8801	3333	3333	MS2	25/34	RpdA_o.raw
	High	LLPAGQQIPPINETLGLPDPFSSR	ANID_08823	1	1	CID		113.484	4.19072	0.897375	1	2	1280.69	2560.38	1.10886	42.6257	5945	5945	MS2	27/46	RpdA_m.raw
	High	LLPAGQQIPPINETLGLPDPFSSR	ANID_08823	1	1	CID		96.5871	4.08674	0.748166	1	3	854.132	2560.38	1.2228	42.5987	5940	5940	MS2	27/92	RpdA_m.raw
	High	QLTEEADDSTTPDNVAELATAK	ANID_08823	1	1	CID		89.9581	4.07678	0.828431	1	2	1160.05	2319.09	2.42665	27.343	3700	3700	MS2	20/42	RpdA_o.raw
	High	LLPAGQQIPPINETLGLPDPFSSR	ANID_08823	1	1	CID		104.549	3.97769	0.889447	1	2	1280.69	2560.38	1.01351	42.3543	5556	5556	MS2	27/46	RpdA_o.raw
	High	STALTALADLAAAEVHRPALQHTPR	ANID_08823	1	1	CID		130.201	3.68998	0.582656	1	3	870.809	2610.41	0.929765	34.6971	4675	4675	MS2	31/96	RpdA_o.raw
	High	ATPATPLTATPASGASTSTR	ANID_08823	1	1	CID		112.705	3.59038	0.752089	1	2	929.98	1858.95	0.737295	20.3612	2605	2605	MS2	28/38	RpdA_o.raw
	High	LLPAGQQIPPINETLGLPDPFSSR	ANID_08823	1	1	CID		32.3595	3.29324	0.781155	1	3	854.132	2560.38	1.79492	42.3081	5548	5548	MS2	31/92	RpdA_o.raw
	High	QLTEEADDSTTPDNVAELATAK	ANID_08823	1	1	CID		62.5759	3.14641	0.838095	1	2	1160.05	2319.09	2.21611	27.5816	3744	3744	MS2	14/42	RpdA_o.raw
	High	AAAGPPAVPAAQPNSSR	ANID_08823	1	1	CID		114.563	3.0046	0.803333	1	2	781.409	1561.81	1.1287	17.4959	2091	2091	MS2	24/32	RpdA_o.raw
	High	HNVDAGANVSTR	ANID_08823	1	1	CID		92.418	2.92519	0.539249	1	2	620.807	1240.61	3.25638	11.1092	903	903	MS2	19/22	RpdA_o.raw
	High	HNVDAGANVSTR	ANID_08823	1	1	CID		55.5425	2.62498	0.667939	1	2	620.807	1240.61	3.55157	11.4884	1023	1023	MS2	15/22	RpdA_m.raw
	High	ASESTLQIGDER	ANID_08823	1	1	CID		58.6527	2.61142	0.383142	1	2	653.319	1305.63	2.19644	19.9017	2521	2521	MS2	17/22	RpdA_m.raw
	High	DPAGAAAYER	ANID_08823	1	1	CID		69.3747	2.54852	0.721569	1	2	510.743	1020.48	3.2735	15.4708	1741	1741	MS2	17/18	RpdA_o.raw
	High	LGDDINPQMK	ANID_08823	1	1	CID		54.6917	2.54293	0.637795	1	2	565.781	1130.55	2.56633	19.8081	2501	2501	MS2	14/18	RpdA_o.raw
	High	AAFGWDDFVQR	ANID_08823	1	1	CID		50.6721	2.46957	0.453441	1	2	656.311	1311.62	2.61403	34.4492	4647	4647	MS2	13/20	RpdA_o.raw
	High	ASESTLQIGDER	ANID_08823	1	1	CID		54.6875	2.42957	0.469136	1	2	653.319	1305.63	2.66392	19.4139	2426	2426	MS2	16/22	RpdA_o.raw
	High	GSVTEESPR	ANID_08823	1	1	CID		18.4176	2.36637	0.535865	1	2	481.234	961.462	3.09229	11.1815	920	920	MS2	14/16	RpdA_o.raw
ANID_08041	51.49	22	11	336	36.2886	7.47412	86.3927	Aspergillus nidulans FGSC A4 glyceraldehyde-3-phosphate dehydrogenase (337 aa)
	Confidence Icon	Sequence	Protein Accessions	# Proteins	# Protein Groups	Activation Type	Modifications	Probability	XCorr	Δ Score	Rank	Charge	m/z [Da]	MH+ [Da]	ΔM [ppm]	RT [min]	First Scan	Last Scan	MS Order	Ions Matched	Spectrum File	Annotation
	High	GILGYTEDDIVSTDLNGDTR	ANID_08041	1	1	CID		136.102	5.16819	0.806576	1	2	1077.52	2154.03	5.45509	34.6711	4950	4950	MS2	23/38	RpdA_m.raw
	High	KVVISAPSADAPmFVmGVNNETYK	ANID_08041	1	1	CID	M13(Oxidation), M16(Oxidation)	64.6878	4.02556	0.640199	1	3	867.43	2600.28	0.904825	28.3896	3976	3976	MS2	36/92	RpdA_m.raw
	High	GILGYTEDDIVSTDLNGDTR	ANID_08041	1	1	CID		101.321	3.9229	0.798469	1	2	1077.51	2154.02	0.354737	34.612	4941	4941	MS2	22/38	RpdA_m.raw
	High	RVVDLITYISK	ANID_08041	1	1	CID		45.9012	3.70145	0.778378	1	2	653.892	1306.78	2.45593	31.6433	4257	4257	MS2	15/20	RpdA_u.raw
	High	VINDNFGIIEGLmTTVHSYTATQK	ANID_08041	1	1	CID	M13(Oxidation)	79.2403	3.65036	0.627397	1	3	890.116	2668.33	1.29377	39.4254	5562	5562	MS2	33/92	RpdA_m.raw
	High	LVSWYDNEWGYSR	ANID_08041	1	1	CID		85.7822	3.62404	0.856354	1	2	837.881	1674.75	-0.470189	33.918	4837	4837	MS2	19/24	RpdA_m.raw
	High	VPTSNVSVVDLTVR	ANID_08041	1	1	CID		114.839	3.45271	0.718841	1	2	743.418	1485.83	1.47527	29.2007	4108	4108	MS2	17/26	RpdA_m.raw
	High	vPTSNVSVVDLTVR	ANID_08041	1	1	CID	N-Term(Carbamidomethyl)	1	3.38187	0.813609	1	2	771.928	1542.85	-0.464926	29.5249	4158	4158	MS2	20/26	RpdA_m.raw
	High	RVVDLITYISK	ANID_08041	1	1	CID		35.2873	3.26005	0.693252	1	2	653.891	1306.77	0.774487	31.6775	4263	4263	MS2	14/20	RpdA_u.raw
	High	VPTSNVSVVDLTVR	ANID_08041	1	1	CID		110.509	3.21124	0.750779	1	2	743.418	1485.83	1.14665	29.5701	3972	3972	MS2	17/26	RpdA_u.raw
	High	NAIEAGTVDVVAVNDPFIETHYAAYmLK	ANID_08041	1	1	CID	M26(Oxidation)	32.4009	3.20573	0.722741	1	3	1023.18	3067.51	0.884478	37.8728	5362	5362	MS2	24/108	RpdA_m.raw
	High	VVDLITYISK	ANID_08041	1	1	CID		78.8025	3.19927	1	1	2	575.841	1150.68	2.93497	35.1785	4627	4627	MS2	16/18	RpdA_u.raw
	High	RVVDLITYISK	ANID_08041	1	1	CID		65.739	3.12815	0.763578	1	2	653.889	1306.77	-2.21475	31.5127	4489	4489	MS2	17/20	RpdA_m.raw
	High	vPTSNVSVVDLTVR	ANID_08041	1	1	CID	N-Term(Carbamidomethyl)	1	2.92638	0.723549	1	2	771.929	1542.85	1.59219	29.753	4194	4194	MS2	19/26	RpdA_m.raw
	High	GTIETYDEGLIVNGK	ANID_08041	1	1	CID		51.2091	2.92263	0.674658	1	2	804.911	1608.81	1.49249	28.1634	3944	3944	MS2	17/28	RpdA_m.raw
	High	KVVISAPSADAPMFVMGVNNETYK	ANID_08041	1	1	CID		37.9969	2.89336	0.418685	1	3	856.763	2568.27	-4.13695	33.6686	4801	4801	MS2	28/92	RpdA_m.raw
	High	LVSWYDNEWGYSR	ANID_08041	1	1	CID		77.2231	2.87566	0.802083	1	2	837.882	1674.76	0.841803	34.1603	4523	4523	MS2	17/24	RpdA_u.raw
	High	VVDLITYISK	ANID_08041	1	1	CID		79.3415	2.86065	1	1	2	575.841	1150.67	1.9802	34.836	4969	4969	MS2	16/18	RpdA_m.raw
	High	TAATNIIPSSTGAAK	ANID_08041	1	1	CID		43.2106	2.72746	0.663004	1	2	701.88	1402.75	-0.255072	20.8644	2706	2706	MS2	16/28	RpdA_m.raw
	High	YDSQHGQFK	ANID_08041	1	1	CID		50.5838	2.68653	0.591078	1	2	555.255	1109.5	2.37801	11.3153	993	993	MS2	14/16	RpdA_m.raw
	High	yDSQHGQFK	ANID_08041	1	1	CID	N-Term(Carbamidomethyl)	1	2.51069	0.760956	1	2	583.765	1166.52	-0.546167	11.89	1108	1108	MS2	14/16	RpdA_m.raw
	High	YDSQHGQFK	ANID_08041	1	1	CID		62.3548	2.44662	0.632653	1	2	555.256	1109.5	2.48803	11.539	1012	1012	MS2	14/16	RpdA_u.raw
ANID_11227	48.12	21	12	372	40.8119	5.70654	84.0642	Aspergillus nidulans FGSC A4 heat shock protein 70 (373 aa)
	Confidence Icon	Sequence	Protein Accessions	# Proteins	# Protein Groups	Activation Type	Modifications	Probability	XCorr	Δ Score	Rank	Charge	m/z [Da]	MH+ [Da]	ΔM [ppm]	RT [min]	First Scan	Last Scan	MS Order	Ions Matched	Spectrum File	Annotation
	High	ATAGDTHLGGQDFDTNLLEHFK	ANID_11227	1	1	CID		123.853	5.44509	1	1	3	796.38	2387.12	-0.901352	31.6968	4300	4300	MS2	33/84	RpdA_o.raw
	High	VVDQGGNPAVEVEYLGETK	ANID_11227	1	1	CID		103.427	5.27416	0.872865	1	2	1002.5	2004	2.31058	29.8847	4217	4217	MS2	23/36	RpdA_m.raw
	High	IINEPTAAAIAYGLGSGK	ANID_11227	1	1	CID		300	5.0065	0.762475	1	2	873.477	1745.95	1.59296	32.7257	4431	4431	MS2	28/34	RpdA_o.raw
	High	TLSNATQTSVEIDSLFDGEDFNTSITR	ANID_11227 ; ANID_10202	2	2	CID		12.5652	4.97209	0.71831	1	3	987.805	2961.4	1.45994	41.7696	5849	5849	MS2	30/104	RpdA_m.raw
	High	VVDQGGNPAVEVEYLGETK	ANID_11227	1	1	CID		138.116	4.80658	0.821206	1	2	1002.5	2003.99	0.178613	29.3186	3963	3963	MS2	23/36	RpdA_o.raw
	High	ATAGDTHLGGQDFDTNLLEHFKK	ANID_11227	1	1	CID		102.304	4.49978	0.768889	1	3	839.076	2515.21	-3.06341	28.9232	3897	3897	MS2	33/88	RpdA_o.raw
	High	IINEPTAAAIAYGLGSGK	ANID_11227	1	1	CID		82.9605	4.44493	0.815315	1	3	582.654	1745.95	2.14459	32.7299	4432	4432	MS2	32/68	RpdA_o.raw
	High	TLSNATQTSVEIDSLFDGEDFNTSITR	ANID_11227 ; ANID_10202	2	2	CID		116.573	4.19998	0.821429	1	2	1481.2	2961.4	0.392752	41.4676	5460	5460	MS2	23/52	RpdA_o.raw
	High	IINEPTAAAIAYGLGSGK	ANID_11227	1	1	CID		34.7181	3.93119	0.651399	1	3	582.654	1745.95	2.03971	33.4577	4765	4765	MS2	26/68	RpdA_m.raw
	High	IINEPTAAAIAYGLGSGK	ANID_11227	1	1	CID		136.646	3.83528	0.757812	1	2	873.478	1745.95	2.85145	33.3794	4755	4755	MS2	25/34	RpdA_m.raw
	High	NQAAmNPQNTIFDIK	ANID_11227	1	1	CID	M5(Oxidation)	82.8102	3.81985	0.772251	1	2	860.919	1720.83	-1.30784	28.1061	3799	3799	MS2	22/28	RpdA_o.raw
	High	NQVDEIVLVGGSTR	ANID_11227 ; ANID_10202	2	2	CID		65.8469	3.41369	0.571848	1	2	743.898	1486.79	2.37228	27.4505	3722	3722	MS2	20/26	RpdA_o.raw
	High	NQAAmNPQNTIFDIK	ANID_11227	1	1	CID	M5(Oxidation)	36.8398	3.07358	0.697068	1	2	860.92	1720.83	0.252768	28.9817	4063	4063	MS2	15/28	RpdA_m.raw
	High	NQAAMNPQNTIFDIK	ANID_11227	1	1	CID		16.5349	2.8701	0.745645	1	2	852.924	1704.84	2.35621	30.6397	4169	4169	MS2	14/28	RpdA_o.raw
	High	TFTPQEISSMVLMK	ANID_11227	1	1	CID		100.569	2.86172	0.660839	1	2	806.412	1611.82	3.34478	38.2224	5090	5090	MS2	19/26	RpdA_o.raw
	High	SFSGTLEPVQQVLK	ANID_11227 ; ANID_10202	2	2	CID		41.6256	2.84785	0.684211	1	2	766.92	1532.83	0.640671	31.6061	4504	4504	MS2	15/26	RpdA_m.raw
	High	ARFEDLNAK	ANID_11227 ; ANID_10202	2	2	CID		31.7625	2.75232	0.516364	1	2	532.283	1063.56	4.59749	15.6392	1763	1763	MS2	13/16	RpdA_o.raw
	High	AVITVPAYFNDNQR	ANID_11227	1	1	CID		85.2867	2.66964	0.565543	1	2	804.412	1607.82	-0.162263	30.9107	4399	4399	MS2	17/26	RpdA_m.raw
	High	SFSGTLEPVQQVLK	ANID_11227 ; ANID_10202	2	2	CID		78.2982	2.59319	0.671815	1	2	766.921	1532.84	1.9945	31.0799	4221	4221	MS2	16/26	RpdA_o.raw
	High	dAGAIAGLNVLR	ANID_11227	1	1	CID	N-Term(Carbamidomethyl)	1	2.42019		2	2	613.847	1226.69	1.78548	30.6651	4173	4173	MS2	16/22	RpdA_o.raw
	High	SFSGTLEPVQQVLK	ANID_11227 ; ANID_10202	2	2	CID		46.2699	2.41885	0.549587	1	2	766.919	1532.83	-0.633523	31.7251	4518	4518	MS2	15/26	RpdA_m.raw
ANID_08176	39.52	19	10	372	40.1816	10.77	75.3722	Aspergillus nidulans FGSC A4 60S ribosomal protein L4 (373 aa)
	Confidence Icon	Sequence	Protein Accessions	# Proteins	# Protein Groups	Activation Type	Modifications	Probability	XCorr	Δ Score	Rank	Charge	m/z [Da]	MH+ [Da]	ΔM [ppm]	RT [min]	First Scan	Last Scan	MS Order	Ions Matched	Spectrum File	Annotation
	High	AAVALLQALGAGPELVK	ANID_08176	1	1	CID		72.1478	5.09001	0.742633	1	3	540.995	1620.97	0.675691	40.2399	5670	5670	MS2	34/64	RpdA_m.raw
	High	KDYLLPSNLVANADLAR	ANID_08176	1	1	CID		103.992	4.23733	0.566038	1	2	937.015	1873.02	2.28029	32.9091	4692	4692	MS2	25/32	RpdA_m.raw
	High	GVESEKPAPLADGFLK	ANID_08176	1	1	CID		103.515	4.098	0.75122	1	2	829.445	1657.88	2.44486	27.5684	3832	3832	MS2	20/30	RpdA_m.raw
	High	DYLLPSNLVANADLAR	ANID_08176	1	1	CID		101.439	3.89781	0.589744	1	2	872.967	1744.93	1.74771	37.5244	5317	5317	MS2	23/30	RpdA_m.raw
	High	RGPLVVYNPEVDGK	ANID_08176	1	1	CID		64.1602	3.75941	0.664894	1	2	771.917	1542.83	-1.17324	23.223	3100	3100	MS2	19/26	RpdA_m.raw
	High	LINSSEIQSVLR	ANID_08176	1	1	CID		58.9192	3.70837	0.512129	1	2	679.885	1358.76	-0.463736	31.0279	4413	4413	MS2	19/22	RpdA_m.raw
	High	DYLLPSNLVANADLAR	ANID_08176	1	1	CID		101.846	3.67346	0.574932	1	2	872.965	1744.92	-0.211098	37.7039	4880	4880	MS2	23/30	RpdA_u.raw
	High	dYLLPSNLVANADLAR	ANID_08176	1	1	CID	N-Term(Carbamidomethyl)	1	3.59684	0.644444	1	2	901.478	1801.95	2.38114	39.0582	5518	5518	MS2	26/30	RpdA_m.raw
	High	DYLLPSNLVANADLAR	ANID_08176	1	1	CID		67.6915	3.58128	0.597765	1	3	582.314	1744.93	3.06919	37.5749	5324	5324	MS2	30/60	RpdA_m.raw
	High	FATASALAASSVPSLLFAR	ANID_08176	1	1	CID		63.9837	3.5115	0.709402	1	2	940.519	1880.03	1.38282	41.2132	5779	5779	MS2	25/36	RpdA_m.raw
	High	gVESEKPAPLADGFLK	ANID_08176	1	1	CID	N-Term(Carbamidomethyl)	2.37794	3.28631	0.489362	1	2	857.954	1714.9	0.0976242	27.5964	3838	3838	MS2	20/30	RpdA_m.raw
	High	FIVWTSSAFEALDTVYGTTSSPSALKK	ANID_08176	1	1	CID		75.928	3.18201	0.701258	1	3	969.502	2906.49	3.27685	42.8241	5972	5972	MS2	33/104	RpdA_m.raw
	High	AAVALLQALGAGPELVK	ANID_08176	1	1	CID		84.9662	3.06821	0.811075	1	2	810.985	1620.96	-3.23199	40.2142	5666	5666	MS2	24/32	RpdA_m.raw
	High	GPLVVYNPEVDGK	ANID_08176	1	1	CID		72.1738	2.93446	0.74744	1	2	693.869	1386.73	3.12908	26.4678	3651	3651	MS2	18/24	RpdA_m.raw
	High	LINSSEIQSVLR	ANID_08176	1	1	CID		36.6867	2.84341	0.556338	1	2	679.888	1358.77	2.95015	31.2132	4201	4201	MS2	15/22	RpdA_u.raw
	High	NIPGIETSPVFSLNLLQLAPGGHLGR	ANID_08176	1	1	CID		78.1873	2.67012	1	1	2	1350.74	2700.48	-0.213919	44.8516	6182	6182	MS2	16/50	RpdA_m.raw
	High	AAVALLQALGAGPELVK	ANID_08176	1	1	CID		80.5432	2.6172	0.603053	1	2	810.99	1620.97	2.03951	39.7748	5282	5282	MS2	20/32	RpdA_o.raw
	High	FATASALAASSVPSLLFAR	ANID_08176	1	1	CID		89.9956	2.44991	0.767347	1	2	940.519	1880.03	1.51268	40.8661	5394	5394	MS2	20/36	RpdA_o.raw
	High	aAVALLQALGAGPELVK	ANID_08176	1	1	CID	N-Term(Carbamidomethyl)	1	2.43861	0.721311	1	2	839.499	1677.99	0.745633	40.5225	5702	5702	MS2	17/32	RpdA_m.raw
ANID_07300	13.32	14	8	841	92.3055	7.51807	73.589	Aspergillus nidulans FGSC A4 conserved hypothetical protein (842 aa)
	Confidence Icon	Sequence	Protein Accessions	# Proteins	# Protein Groups	Activation Type	Modifications	Probability	XCorr	Δ Score	Rank	Charge	m/z [Da]	MH+ [Da]	ΔM [ppm]	RT [min]	First Scan	Last Scan	MS Order	Ions Matched	Spectrum File	Annotation
	High	AFFESQKPADDTTAAILNSR	ANID_07300	1	1	CID		132.956	5.24213	0.874046	1	2	1091.54	2182.08	1.38524	29.2702	4119	4119	MS2	25/38	RpdA_m.raw
	High	AFFESQKPADDTTAAILNSR	ANID_07300	1	1	CID		139.376	4.71369	1	1	2	1091.54	2182.08	0.154512	28.6931	3873	3873	MS2	25/38	RpdA_o.raw
	High	AAVESALHLASDANNR	ANID_07300	1	1	CID		111.358	4.42102	0.78733	1	2	819.914	1638.82	0.673008	22.9921	3056	3056	MS2	22/30	RpdA_o.raw
	High	TGDDGKYEEVASLPR	ANID_07300	1	1	CID		87.2889	4.1744	0.724221	1	2	818.896	1636.79	2.55914	21.5922	2821	2821	MS2	22/28	RpdA_o.raw
	High	AVENPEFSEEAIQAK	ANID_07300	1	1	CID		102.543	3.50664	0.698006	1	2	831.406	1661.81	2.06527	23.9117	3191	3191	MS2	21/28	RpdA_o.raw
	High	AVENPEFSEEAIQAK	ANID_07300	1	1	CID		99.2975	3.50186	0.754286	1	2	831.405	1661.8	1.11034	24.6039	3341	3341	MS2	20/28	RpdA_m.raw
	High	TGDDGKYEEVASLPR	ANID_07300	1	1	CID		56.4352	3.26381	1	1	3	546.266	1636.78	0.91018	21.6028	2823	2823	MS2	24/56	RpdA_o.raw
	High	AFFESQKPADDTTAAILNSR	ANID_07300	1	1	CID		40.277	3.07205	0.680782	1	3	728.032	2182.08	2.41401	28.6587	3869	3869	MS2	28/76	RpdA_o.raw
	High	sKVDAITSEAK	ANID_07300	1	1	CID	N-Term(Carbamidomethyl)	1	2.7718	0.555957	1	2	603.322	1205.64	-0.413849	14.5965	1578	1578	MS2	15/20	RpdA_o.raw
	High	SKVDAITSEAK	ANID_07300	1	1	CID		60.4764	2.73009	0.663004	1	2	574.813	1148.62	2.20476	14.6864	1576	1576	MS2	17/20	RpdA_m.raw
	High	AGLAPSHPGTPSIPAVK	ANID_07300	1	1	CID		121.407	2.61251	0.731801	1	2	800.447	1599.89	0.929515	22.2185	2933	2933	MS2	18/32	RpdA_o.raw
	High	IRDFFAGVR	ANID_07300	1	1	CID		26.3307	2.51552	0.416667	1	2	540.803	1080.6	2.99911	25.2098	3380	3380	MS2	13/16	RpdA_o.raw
	High	IATSESGIR	ANID_07300	1	1	CID		58.889	2.50043	0.472	1	2	467.255	933.502	2.24048	14.1078	1481	1481	MS2	14/16	RpdA_o.raw
	High	SKVDAITSEAK	ANID_07300	1	1	CID		57.0626	2.4453	0.571429	1	2	574.812	1148.62	1.35456	14.1288	1486	1486	MS2	16/20	RpdA_o.raw
ANID_10202	45.64	17	10	390	42.7241	5.61768	66.0121	Aspergillus nidulans FGSC A4 70kDal heat shock protein (391 aa)
	Confidence Icon	Sequence	Protein Accessions	# Proteins	# Protein Groups	Activation Type	Modifications	Probability	XCorr	Δ Score	Rank	Charge	m/z [Da]	MH+ [Da]	ΔM [ppm]	RT [min]	First Scan	Last Scan	MS Order	Ions Matched	Spectrum File	Annotation
	High	SINPDEAVAYGAAVQAGILSGK	ANID_10202	1	1	CID		106.305	5.52475	0.869565	1	2	1066.06	2131.11	2.97559	39.0323	5513	5513	MS2	28/42	RpdA_m.raw
	High	TLSNATQTSVEIDSLFDGEDFNTSITR	ANID_11227 ; ANID_10202	2	2	CID		12.5652	4.97209	0.71831	1	3	987.805	2961.4	1.45994	41.7696	5849	5849	MS2	30/104	RpdA_m.raw
	High	TFTTVVDNQTTVQFPVYQGER	ANID_10202	1	1	CID		95.4863	4.80078	0.847917	1	2	1215.6	2430.2	1.60319	33.1618	4488	4488	MS2	21/40	RpdA_o.raw
	High	SINPDEAVAYGAAVQAGILSGK	ANID_10202	1	1	CID		90.1728	4.5303	0.84106	1	2	1066.06	2131.11	1.4863	38.5179	5129	5129	MS2	26/42	RpdA_o.raw
	High	TLSNATQTSVEIDSLFDGEDFNTSITR	ANID_11227 ; ANID_10202	2	2	CID		116.573	4.19998	0.821429	1	2	1481.2	2961.4	0.392752	41.4676	5460	5460	MS2	23/52	RpdA_o.raw
	High	LSTTEIEQMIDDAAK	ANID_10202	1	1	CID		103.054	4.11765	0.686893	1	2	832.907	1664.81	1.40869	39.7399	5601	5601	MS2	22/28	RpdA_m.raw
	High	EKIESALSDAMAQLEIEDSTPEDLK	ANID_10202	1	1	CID		76.4345	4.09889	0.482927	1	3	921.448	2762.33	0.107332	39.003	5186	5186	MS2	25/96	RpdA_o.raw
	High	NQVDEIVLVGGSTR	ANID_11227 ; ANID_10202	2	2	CID		65.8469	3.41369	0.571848	1	2	743.898	1486.79	2.37228	27.4505	3722	3722	MS2	20/26	RpdA_o.raw
	High	TFTTVVDNQTTVQFPVYQGER	ANID_10202	1	1	CID		31.9757	3.41198	0.821114	1	2	1215.6	2430.2	0.799499	33.6064	4790	4790	MS2	16/40	RpdA_m.raw
	High	LSTTEIEQmIDDAAK	ANID_10202	1	1	CID	M9(Oxidation)	87.0667	3.37236	0.593472	1	2	840.905	1680.8	1.95134	32.2919	4371	4371	MS2	21/28	RpdA_o.raw
	High	aGEAALECVFEVDVNGILK	ANID_10202	1	1	CID	N-Term(Carbamidomethyl)	1.20627	3.3637	0.693452	1	2	1017.52	2034.02	0.816863	44.2024	5766	5766	MS2	17/36	RpdA_o.raw
	High	SANITISNAVGK	ANID_10202	1	1	CID		60.9884	3.25249	0.68	1	2	587.827	1174.65	2.65463	20.9585	2724	2724	MS2	18/22	RpdA_m.raw
	High	SFSGTLEPVQQVLK	ANID_11227 ; ANID_10202	2	2	CID		41.6256	2.84785	0.684211	1	2	766.92	1532.83	0.640671	31.6061	4504	4504	MS2	15/26	RpdA_m.raw
	High	ARFEDLNAK	ANID_11227 ; ANID_10202	2	2	CID		31.7625	2.75232	0.516364	1	2	532.283	1063.56	4.59749	15.6392	1763	1763	MS2	13/16	RpdA_o.raw
	High	SFSGTLEPVQQVLK	ANID_11227 ; ANID_10202	2	2	CID		78.2982	2.59319	0.671815	1	2	766.921	1532.84	1.9945	31.0799	4221	4221	MS2	16/26	RpdA_o.raw
	High	SFSGTLEPVQQVLK	ANID_11227 ; ANID_10202	2	2	CID		46.2699	2.41885	0.549587	1	2	766.919	1532.83	-0.633523	31.7251	4518	4518	MS2	15/26	RpdA_m.raw
	High	LSTTEIEQMIDDAAK	ANID_10202	1	1	CID		42.45	2.37254	0.649789	1	2	832.907	1664.81	1.55534	39.0762	5196	5196	MS2	14/28	RpdA_o.raw
ANID_04218	18.38	13	7	468	50.5053	9.11475	60.5019	Aspergillus nidulans FGSC A4 elongation factor 1-alpha (469 aa)
	Confidence Icon	Sequence	Protein Accessions	# Proteins	# Protein Groups	Activation Type	Modifications	Probability	XCorr	Δ Score	Rank	Charge	m/z [Da]	MH+ [Da]	ΔM [ppm]	RT [min]	First Scan	Last Scan	MS Order	Ions Matched	Spectrum File	Annotation
	High	VETGVITPGmVVTFAPANVTTEVK	ANID_04218	1	1	CID	M10(Oxidation)	108.047	4.56672	0.746171	1	2	1238.66	2476.31	2.89887	35.326	5041	5041	MS2	26/46	RpdA_m.raw
	High	YEVTVIDAPGHR	ANID_04218	1	1	CID		67.4668	4.23902	0.759434	1	3	452.902	1356.69	1.11451	21.7944	2862	2862	MS2	25/44	RpdA_m.raw
	High	VETGVITPGmVVTFAPANVTTEVK	ANID_04218	1	1	CID	M10(Oxidation)	124.934	4.1021	0.768293	1	2	1238.66	2476.3	1.32142	35.2698	5030	5030	MS2	24/46	RpdA_m.raw
	High	VETGVITPGmVVTFAPANVTTEVK	ANID_04218	1	1	CID	M10(Oxidation)	65.8876	3.96235	0.573232	1	3	826.107	2476.3	1.80894	35.265	5029	5029	MS2	33/92	RpdA_m.raw
	High	VETGVITPGMVVTFAPANVTTEVK	ANID_04218	1	1	CID		120.197	3.43731	0.80814	1	2	1230.66	2460.31	0.553209	38.3852	5432	5432	MS2	24/46	RpdA_m.raw
	High	VETGVITPGMVVTFAPANVTTEVK	ANID_04218	1	1	CID		75.2508	3.28511	0.653495	1	3	820.772	2460.3	-1.11439	38.3966	5434	5434	MS2	32/92	RpdA_m.raw
	High	SVEMHHQQLK	ANID_04218	1	1	CID		41.5924	3.26311	0.539877	1	2	618.813	1236.62	2.95552	10.9798	929	929	MS2	14/18	RpdA_m.raw
	High	YEVTVIDAPGHR	ANID_04218	1	1	CID		64.8864	3.17367	0.753943	1	2	678.85	1356.69	1.64178	21.786	2860	2860	MS2	15/22	RpdA_m.raw
	High	EHALLAFTLGVR	ANID_04218	1	1	CID		48.1074	2.82752	0.452297	1	2	663.88	1326.75	-0.226285	33.5622	4781	4781	MS2	16/22	RpdA_m.raw
	High	YEVTVIDAPGHR	ANID_04218	1	1	CID		56.6536	2.78324	0.690647	1	2	678.848	1356.69	-1.05751	21.9454	2892	2892	MS2	16/22	RpdA_m.raw
	High	LPLQDVYK	ANID_04218	1	1	CID		34.4338	2.67159	0.715356	1	2	488.28	975.554	2.71145	25.2492	3447	3447	MS2	13/14	RpdA_m.raw
	High	FAELQEK	ANID_04218	1	1	CID		18.7089	2.53563	0.385827	1	2	432.728	864.449	2.91022	17.6032	2085	2085	MS2	12/12	RpdA_m.raw
	High	EGVPGDNVGFNVK	ANID_04218	1	1	CID		35.6816	2.41804	0.644628	1	2	666.335	1331.66	2.03465	24.8382	3377	3377	MS2	15/24	RpdA_m.raw
ANID_07003	35.84	13	8	226	25.5819	10.5503	59.6136	Aspergillus nidulans FGSC A4 60S ribosomal protein L13 (227 aa)
	Confidence Icon	Sequence	Protein Accessions	# Proteins	# Protein Groups	Activation Type	Modifications	Probability	XCorr	Δ Score	Rank	Charge	m/z [Da]	MH+ [Da]	ΔM [ppm]	RT [min]	First Scan	Last Scan	MS Order	Ions Matched	Spectrum File	Annotation
	High	AAFAAEGQTQGYATNVGAILPIK	ANID_07003	1	1	CID		107.946	5.37648	0.847584	1	2	1146.11	2291.2	0.124581	35.8064	5099	5099	MS2	28/44	RpdA_m.raw
	High	KTDSTAEEVNAAK	ANID_07003	1	1	CID		77.5236	4.16367	0.591346	1	2	682.34	1363.67	1.65546	11.5199	1008	1008	MS2	19/24	RpdA_u.raw
	High	KTDSTAEEVNAAK	ANID_07003	1	1	CID		82.6028	3.98827	0.656642	1	2	682.34	1363.67	2.28207	11.3112	992	992	MS2	20/24	RpdA_m.raw
	High	AAFAAEGQTQGYATNVGAILPIK	ANID_07003	1	1	CID		73.9437	3.97272	0.65995	1	3	764.406	2291.2	0.225267	35.811	5100	5100	MS2	37/88	RpdA_m.raw
	High	AAFAAEGQTQGYATNVGAILPIK	ANID_07003	1	1	CID		93.186	3.93644	0.786802	1	2	1146.11	2291.21	1.19014	35.9889	4696	4696	MS2	27/44	RpdA_u.raw
	High	KTDSTAEEVNAAK	ANID_07003	1	1	CID		73.2988	3.57498	0.635854	1	2	682.339	1363.67	1.11837	11.0863	898	898	MS2	20/24	RpdA_o.raw
	High	NTTAEEAVTEVKR	ANID_07003	1	1	CID		78.3459	3.2147	0.725857	1	2	724.375	1447.74	2.46996	17.9371	2145	2145	MS2	16/24	RpdA_m.raw
	High	RDDLPKGEEAAYR	ANID_07003	1	1	CID		103.004	3.11058	0.549839	1	3	507.257	1519.76	3.54264	15.5983	1734	1734	MS2	24/48	RpdA_m.raw
	High	KTDSTAEEVNAAK	ANID_07003	1	1	CID		14.0965	3.09361	0.12945	1	3	455.23	1363.67	3.45829	11.3329	997	997	MS2	22/48	RpdA_m.raw
	High	NTTAEEAVTEVK	ANID_07003	1	1	CID		39.7538	2.89843	0.624138	1	2	646.324	1291.64	2.33137	19.3842	2417	2417	MS2	14/22	RpdA_m.raw
	High	TDSTAEEVNAAK	ANID_07003	1	1	CID		90.1376	2.87906	0.600694	1	2	618.292	1235.58	1.53013	13.5904	1386	1386	MS2	17/22	RpdA_m.raw
	High	TIGIAVDHR	ANID_07003	1	1	CID		43.4454	2.65405	0.516981	1	2	491.279	981.55	2.11799	17.6545	2096	2096	MS2	15/16	RpdA_m.raw
	High	AAAVAPRPVDK	ANID_07003	1	1	CID		44.0503	2.38366	0.609244	1	2	547.821	1094.63	2.4718	12.1568	1158	1158	MS2	14/20	RpdA_m.raw
ANID_05960	63.09	15	9	149	15.6913	10.7114	58.5042	Aspergillus nidulans FGSC A4 40S ribosomal protein S14 (150 aa)
	Confidence Icon	Sequence	Protein Accessions	# Proteins	# Protein Groups	Activation Type	Modifications	Probability	XCorr	Δ Score	Rank	Charge	m/z [Da]	MH+ [Da]	ΔM [ppm]	RT [min]	First Scan	Last Scan	MS Order	Ions Matched	Spectrum File	Annotation
	High	IFASFNDTFVHVTDLSGR	ANID_05960	1	1	CID		138.864	5.13867	0.741245	1	2	1013.51	2026.01	3.80867	36.6739	4762	4762	MS2	27/34	RpdA_u.raw
	High	DESSPYAAmLAAQDVAAR	ANID_05960	1	1	CID	M9(Oxidation)	135.532	4.8294	0.824017	1	2	941.437	1881.87	0.636653	27.8256	3723	3723	MS2	26/34	RpdA_u.raw
	High	TKAPAKDNVTLGPLAGDGK	ANID_05960	1	1	CID		91.5687	4.49216	0.63029	1	3	618.344	1853.02	1.80038	20.2908	2442	2442	MS2	36/72	RpdA_u.raw
	High	DESSPYAAMLAAQDVAAR	ANID_05960	1	1	CID		130.991	4.07121	0.72973	1	2	933.44	1865.87	1.77678	34.2272	4530	4530	MS2	24/34	RpdA_u.raw
	High	DESSPYAAmLAAQDVAAR	ANID_05960	1	1	CID	M9(Oxidation)	137.371	3.66385	0.871585	1	2	941.438	1881.87	2.06372	27.7741	3713	3713	MS2	25/34	RpdA_u.raw
	High	cKELGINALHIK	ANID_05960	1	1	CID	N-Term(Carbamidomethyl)	1	3.46375	0.468208	1	3	465.933	1395.78	4.04401	22.9031	2887	2887	MS2	21/44	RpdA_u.raw
	High	ADRDESSPYAAmLAAQDVAAR	ANID_05960	1	1	CID	M12(Oxidation)	54.4334	3.44751	1	1	3	742.014	2224.03	-0.605505	25.1469	3259	3259	MS2	29/80	RpdA_u.raw
	High	IFASFNDTFVHVTDLSGR	ANID_05960	1	1	CID		111.036	3.20989	0.747664	1	3	676.008	2026.01	2.83802	36.5659	4754	4754	MS2	29/68	RpdA_u.raw
	High	TPGPGAQSALR	ANID_05960	1	1	CID		73.0496	3.05369	0.636066	1	2	527.787	1054.57	2.86648	16.099	1732	1732	MS2	16/20	RpdA_u.raw
	High	DNVTLGPLAGDGK	ANID_05960	1	1	CID		34.3991	3.03828	0.779605	1	2	628.83	1256.65	3.54449	26.6222	3522	3522	MS2	15/24	RpdA_u.raw
	High	tPGPGAQSALR	ANID_05960	1	1	CID	N-Term(Carbamidomethyl)	1.15439	3.02983	0.59736	1	2	556.297	1111.59	1.85924	16.4732	1781	1781	MS2	17/20	RpdA_u.raw
	High	iFASFNDTFVHVTDLSGR	ANID_05960	1	1	CID	N-Term(Carbamidomethyl)	1	2.89876	0.627586	1	3	695.015	2083.03	3.09242	37.5345	4856	4856	MS2	24/68	RpdA_u.raw
	High	ADRDESSPYAAMLAAQDVAAR	ANID_05960	1	1	CID		28.6139	2.86251	1	1	3	736.684	2208.04	1.427	30.3392	4101	4101	MS2	23/80	RpdA_u.raw
	High	IEDVTPTPSDSTR	ANID_05960	1	1	CID		42.2964	2.54587	0.698039	1	2	709.344	1417.68	-0.00120553	17.9154	2024	2024	MS2	17/24	RpdA_u.raw
	High	ELGINALHIK	ANID_05960	1	1	CID		76.9035	2.5045	0.568	1	2	554.332	1107.66	3.54998	27.0752	3598	3598	MS2	14/18	RpdA_u.raw
ANID_06202	21.98	10	8	414	46.711	10.2134	55.9493	Aspergillus nidulans FGSC A4 60S ribosomal protein L3 (415 aa)
	Confidence Icon	Sequence	Protein Accessions	# Proteins	# Protein Groups	Activation Type	Modifications	Probability	XCorr	Δ Score	Rank	Charge	m/z [Da]	MH+ [Da]	ΔM [ppm]	RT [min]	First Scan	Last Scan	MS Order	Ions Matched	Spectrum File	Annotation
	High	SLATVWAEHLSDEVK	ANID_06202	1	1	CID		102.505	4.68448	0.724359	1	2	842.933	1684.86	2.33167	34.6239	4943	4943	MS2	22/28	RpdA_m.raw
	High	GSDEANASTDFDVSKK	ANID_06202	1	1	CID		81.1201	3.96228	0.75	1	2	835.88	1670.75	1.49393	17.4986	2066	2066	MS2	18/30	RpdA_m.raw
	High	SLATVWAEHLSDEVK	ANID_06202	1	1	CID		101.994	3.83597	0.729167	1	2	842.93	1684.85	-1.36336	34.5343	4926	4926	MS2	21/28	RpdA_m.raw
	High	KHSEENGASITR	ANID_06202	1	1	CID		53.2214	3.66303	0.532787	1	3	443.559	1328.66	4.27016	8.70166	573	573	MS2	25/44	RpdA_m.raw
	High	KAHLMEIQVNGGSVAEK	ANID_06202	1	1	CID		22.0906	3.38256	0.5	1	3	604.32	1810.95	-1.54929	20.8787	2709	2709	MS2	18/64	RpdA_m.raw
	High	HSEENGASITR	ANID_06202	1	1	CID		66.0648	3.14974	0.663492	1	2	600.786	1200.56	3.71961	10.3845	808	808	MS2	16/20	RpdA_m.raw
	High	HGSLAYLPR	ANID_06202	1	1	CID		69.3712	3.04026	0.736842	1	2	507.282	1013.56	3.43212	19.7934	2498	2498	MS2	15/16	RpdA_m.raw
	High	FGHGAFQTPEEK	ANID_06202	1	1	CID		65.446	2.66141	0.706767	1	2	674.319	1347.63	-0.989866	18.9708	2335	2335	MS2	17/22	RpdA_m.raw
	High	FGHGAFQTPEEK	ANID_06202	1	1	CID		54.4406	2.63015	0.642586	1	2	674.322	1347.64	2.81454	19.4226	2296	2296	MS2	18/22	RpdA_u.raw
	High	gHGFQGVTSR	ANID_06202	1	1	CID	N-Term(Carbamidomethyl)	1.40194	2.47112	1	1	2	551.775	1102.54	3.20232	13.9921	1450	1450	MS2	15/18	RpdA_m.raw
ANID_04443	17.31	12	9	774	86.7716	6.82959	55.5633	Aspergillus nidulans FGSC A4 cobalamin-independent methionine synthase (775 aa)
	Confidence Icon	Sequence	Protein Accessions	# Proteins	# Protein Groups	Activation Type	Modifications	Probability	XCorr	Δ Score	Rank	Charge	m/z [Da]	MH+ [Da]	ΔM [ppm]	RT [min]	First Scan	Last Scan	MS Order	Ions Matched	Spectrum File	Annotation
	High	LKEAGVEDVQIDEPVLVFDLPLK	ANID_04443	1	1	CID		110.238	6.0204	0.722591	1	3	856.139	2566.4	0.877277	41.5343	5466	5466	MS2	36/88	RpdA_o.raw
	High	DDVHQSVQAQQLALALRDEVVDLEAAGVK	ANID_04443	1	1	CID		88.0856	5.27661	0.857955	1	3	1039.88	3117.62	0.863846	42.8933	5612	5612	MS2	36/112	RpdA_o.raw
	High	LKEAGVEDVQIDEPVLVFDLPLK	ANID_04443	1	1	CID		96.3593	5.17051	0.603482	1	3	856.139	2566.4	0.235153	42.0789	5883	5883	MS2	33/88	RpdA_m.raw
	High	EAGVEDVQIDEPVLVFDLPLK	ANID_04443	1	1	CID		120.339	4.98741	0.61523	1	2	1163.12	2325.22	0.695586	44.8414	5831	5831	MS2	27/40	RpdA_o.raw
	High	NLDPEVQDWFSFAVEK	ANID_04443	1	1	CID		95.6523	4.87671	0.780738	1	2	962.46	1923.91	0.565746	43.0828	5633	5633	MS2	24/30	RpdA_o.raw
	High	HIGPGVYDIHSPR	ANID_04443	1	1	CID		36.3655	3.96954	0.589421	1	3	483.254	1447.75	1.84976	19.0716	2352	2352	MS2	29/48	RpdA_o.raw
	High	LPLFPTTTIGSFPQTK	ANID_04443	1	1	CID		83.0519	3.76878	0.806366	1	2	874.486	1747.97	1.44763	36.9592	4933	4933	MS2	18/30	RpdA_o.raw
	High	NPEQLDSVIGALGPK	ANID_04443	1	1	CID		68.5244	3.56518	0.787115	1	2	769.415	1537.82	0.0389209	33.9868	4597	4597	MS2	19/28	RpdA_o.raw
	High	HIGPGVYDIHSPR	ANID_04443	1	1	CID		33.3317	2.83334	0.45583	1	3	483.254	1447.75	2.79833	19.7389	2486	2486	MS2	23/48	RpdA_m.raw
	High	LPLFPTTTIGSFPQTK	ANID_04443	1	1	CID		35.437	2.53323	0.758893	1	2	874.487	1747.97	2.21582	36.8582	4923	4923	MS2	13/30	RpdA_o.raw
	High	ISRDELLSEGK	ANID_04443	1	1	CID		44.5898	2.49249	0.37751	1	2	623.837	1246.67	2.48376	18.8009	2301	2301	MS2	15/20	RpdA_o.raw
	High	QVLSAGVVDGR	ANID_04443	1	1	CID		40.9866	2.42505	1	1	2	550.808	1100.61	1.9703	20.3657	2606	2606	MS2	13/20	RpdA_o.raw
ANID_05520	32.58	13	9	264	29.4303	10.2866	52.643	Aspergillus nidulans FGSC A4 60S ribosomal protein L8 (265 aa)
	Confidence Icon	Sequence	Protein Accessions	# Proteins	# Protein Groups	Activation Type	Modifications	Probability	XCorr	Δ Score	Rank	Charge	m/z [Da]	MH+ [Da]	ΔM [ppm]	RT [min]	First Scan	Last Scan	MS Order	Ions Matched	Spectrum File	Annotation
	High	ERLHAEATAVAEGK	ANID_05520	1	1	CID		39.5762	3.74649	0.650667	1	3	494.597	1481.78	4.1152	14.9966	1629	1629	MS2	28/52	RpdA_m.raw
	High	YGLNHVVGLVENK	ANID_05520	1	1	CID		88.6176	3.71626	0.548387	1	2	721.396	1441.78	2.70339	26.5539	3668	3668	MS2	18/24	RpdA_m.raw
	High	TSAVLAITEVR	ANID_05520	1	1	CID		55.8047	3.4261	0.51312	1	2	580.339	1159.67	2.0769	28.2661	3960	3960	MS2	17/20	RpdA_m.raw
	High	VPPSIAQFQNTLDR	ANID_05520	1	1	CID		120.792	3.37675	0.772189	1	2	793.42	1585.83	-0.956338	31.051	4418	4418	MS2	21/26	RpdA_m.raw
	High	LKVPPSIAQFQNTLDR	ANID_05520	1	1	CID		43.7774	3.33447	0.720721	1	3	609.674	1827.01	-1.88615	32.4148	4618	4618	MS2	24/60	RpdA_m.raw
	High	YGLNHVVGLVENK	ANID_05520	1	1	CID		52.777	3.3294	0.507508	1	3	481.266	1441.78	3.05389	26.5579	3669	3669	MS2	28/48	RpdA_m.raw
	High	KTSAVLAITEVR	ANID_05520	1	1	CID		64.8525	3.18784	0.746082	1	2	644.386	1287.76	1.11252	24.0723	3239	3239	MS2	18/22	RpdA_m.raw
	High	TSAVLAITEVR	ANID_05520	1	1	CID		31.2646	2.89251	0.470588	1	2	580.339	1159.67	1.34007	28.1493	3941	3941	MS2	17/20	RpdA_m.raw
	High	NFGIGQDIQPK	ANID_05520	1	1	CID		58.355	2.87874	0.510417	1	2	608.821	1216.63	2.31293	25.1898	3434	3434	MS2	16/20	RpdA_m.raw
	High	KAAPLPYPQGK	ANID_05520	1	1	CID		62.5996	2.79631	0.442857	1	2	585.339	1169.67	3.13166	16.9996	1981	1981	MS2	15/20	RpdA_m.raw
	High	SEDKAEFAK	ANID_05520	1	1	CID		34.6423	2.71628	0.654412	1	2	512.752	1024.5	2.31776	11.0654	946	946	MS2	14/16	RpdA_m.raw
	High	LKVPPSIAQFQNTLDR	ANID_05520	1	1	CID		98.4886	2.35692	0.741525	1	2	914.011	1827.01	1.12785	31.6917	4515	4515	MS2	18/30	RpdA_m.raw
	High	LKVPPSIAQFQNTLDR	ANID_05520	1	1	CID		51.0524	2.33967	0.675214	1	2	914.011	1827.02	1.66236	31.8392	4538	4538	MS2	14/30	RpdA_m.raw
ANID_02275	25.59	7	3	254	27.4738	10.9751	51.2498	Aspergillus nidulans FGSC A4 60S ribosomal protein L2 (255 aa)
	Confidence Icon	Sequence	Protein Accessions	# Proteins	# Protein Groups	Activation Type	Modifications	Probability	XCorr	Δ Score	Rank	Charge	m/z [Da]	MH+ [Da]	ΔM [ppm]	RT [min]	First Scan	Last Scan	MS Order	Ions Matched	Spectrum File	Annotation
	High	NAALTIGNILPLASVPEGTVISNVEEK	ANID_02275	1	1	CID		104.473	4.65743	0.682403	1	3	917.172	2749.5	0.926475	44.1592	5473	5473	MS2	39/104	RpdA_u.raw
	High	NAALTIGNILPLASVPEGTVISNVEEK	ANID_02275	1	1	CID		96.0877	4.49166	0.614699	1	3	917.173	2749.51	2.72456	44.0864	6110	6110	MS2	37/104	RpdA_m.raw
	High	TSGNYVTVIGHNPDEGK	ANID_02275	1	1	CID		97.038	4.3503	0.74023	1	2	894.433	1787.86	2.02106	20.7088	2673	2673	MS2	18/32	RpdA_m.raw
	High	NAALTIGNILPLASVPEGTVISNVEEK	ANID_02275	1	1	CID		103.011	3.71706	0.580645	1	2	1375.25	2749.5	-0.800129	44.1363	6116	6116	MS2	21/52	RpdA_m.raw
	High	GVAmNPVDHPHGGGNHQHIGK	ANID_02275	1	1	CID	M4(Oxidation)	62.9431	3.50189	0.64	1	3	725.682	2175.03	2.09585	11.476	1020	1020	MS2	25/80	RpdA_m.raw
	High	TSGNYVTVIGHNPDEGK	ANID_02275	1	1	CID		91.0949	3.25155	0.689231	1	2	894.433	1787.86	1.13345	21.0329	2570	2570	MS2	20/32	RpdA_u.raw
	High	TSGNYVTVIGHNPDEGK	ANID_02275	1	1	CID		25.163	2.91268	0.546392	1	3	596.625	1787.86	2.62803	20.7045	2672	2672	MS2	24/64	RpdA_m.raw
ANID_06010	15.62	11	9	666	72.3279	6.03662	51.1468	Aspergillus nidulans FGSC A4 hsp7-like protein (667 aa)
	Confidence Icon	Sequence	Protein Accessions	# Proteins	# Protein Groups	Activation Type	Modifications	Probability	XCorr	Δ Score	Rank	Charge	m/z [Da]	MH+ [Da]	ΔM [ppm]	RT [min]	First Scan	Last Scan	MS Order	Ions Matched	Spectrum File	Annotation
	High	VVNEPTAAALAYGLEK	ANID_06010	1	1	CID		118.516	4.24931	1	1	2	823.441	1645.88	-2.4202	31.036	4415	4415	MS2	24/30	RpdA_m.raw
	High	TDELQTASLTLFDK	ANID_06010	1	1	CID		74.3692	4.11574	0.813107	1	2	791.403	1581.8	-0.851748	34.6675	4670	4670	MS2	22/26	RpdA_o.raw
	High	LDKAEAEQIR	ANID_06010	1	1	CID		51.2573	3.70194	0.227027	1	3	391.549	1172.63	4.01381	14.5719	1572	1572	MS2	20/36	RpdA_o.raw
	High	AQLESLVEPLISR	ANID_06010	1	1	CID		59.5546	3.17135	0.766562	1	2	727.916	1454.82	2.22794	36.3471	4861	4861	MS2	18/24	RpdA_o.raw
	High	LDKAEAEQIR	ANID_06010	1	1	CID		60.3985	2.92696	0.447099	1	2	586.818	1172.63	2.25559	14.5681	1571	1571	MS2	16/18	RpdA_o.raw
	High	KFTDAEVQR	ANID_06010	1	1	CID		41.7931	2.70877	0.431734	1	2	547.287	1093.57	2.51704	13.6364	1395	1395	MS2	13/16	RpdA_o.raw
	High	DAGQIAGLNVLR	ANID_06010	1	1	CID		59.9591	2.69661	0.103704	1	2	613.847	1226.69	1.78874	30.6651	4173	4173	MS2	17/22	RpdA_o.raw
	High	IIENAEGAR	ANID_06010	1	1	CID		63.3008	2.66369	0.62406	1	2	486.76	972.513	2.60565	13.1493	1297	1297	MS2	15/16	RpdA_o.raw
	High	QAVVNPENTLFATK	ANID_06010	1	1	CID		85.4926	2.6539	0.679245	1	2	766.409	1531.81	0.0925744	28.2612	3817	3817	MS2	15/26	RpdA_o.raw
	High	HIVQQFK	ANID_06010	1	1	CID		14.5407	2.57747	0.550388	1	2	450.26	899.513	3.3492	13.0039	1271	1271	MS2	12/12	RpdA_o.raw
	High	VVNEPTAAALAYGLEK	ANID_06010	1	1	CID		44.391	2.38361	1	1	2	823.447	1645.89	4.25484	30.541	4156	4156	MS2	17/30	RpdA_o.raw
ANID_00262	30.3	8	4	165	17.8998	9.72998	49.1786	Aspergillus nidulans FGSC A4 60S ribosomal protein L12 (166 aa)
	Confidence Icon	Sequence	Protein Accessions	# Proteins	# Protein Groups	Activation Type	Modifications	Probability	XCorr	Δ Score	Rank	Charge	m/z [Da]	MH+ [Da]	ΔM [ppm]	RT [min]	First Scan	Last Scan	MS Order	Ions Matched	Spectrum File	Annotation
	High	SIPFDEIVEIAR	ANID_00262	1	1	CID		43.7964	3.59187	0.423398	1	3	463.587	1388.75	2.56226	39.5705	5063	5063	MS2	25/44	RpdA_u.raw
	High	QAQVSVVPSASSLVIK	ANID_00262	1	1	CID		77.0757	3.02633	0.745875	1	2	806.968	1612.93	0.987704	30.4868	4325	4325	MS2	21/30	RpdA_m.raw
	High	VTGGEVGAQSALAPK	ANID_00262	1	1	CID		63.5405	3.01815	0.718543	1	2	692.878	1384.75	3.92234	20.6933	2504	2504	MS2	22/28	RpdA_u.raw
	High	VTGGEVGAQSALAPK	ANID_00262	1	1	CID		70.5152	2.87577	0.756944	1	2	692.877	1384.75	2.24743	19.4488	2429	2429	MS2	22/28	RpdA_m.raw
	High	VTGGEVGAQSALAPK	ANID_00262	1	1	CID		65.2834	2.82535	0.713781	1	2	692.875	1384.74	0.0435902	19.6851	2342	2342	MS2	22/28	RpdA_u.raw
	High	VTGGEVGAQSALAPK	ANID_00262	1	1	CID		74.4739	2.77345	0.685921	1	2	692.877	1384.75	1.89482	19.5833	2454	2454	MS2	23/28	RpdA_m.raw
	High	QAQVSVVPSASSLVIK	ANID_00262	1	1	CID		89.268	2.72226	0.775735	1	2	806.968	1612.93	0.760657	30.3941	4112	4112	MS2	21/30	RpdA_u.raw
	High	IGEDIAK	ANID_00262	1	1	CID		23.7708	2.30225	0.113043	1	2	373.208	745.41	0.67372	15.3873	1613	1613	MS2	11/12	RpdA_u.raw
ANID_00433	37.93	11	7	174	20.421	10.6382	48.9683	Aspergillus nidulans FGSC A4 ribosomal L18ae protein family (175 aa)
	Confidence Icon	Sequence	Protein Accessions	# Proteins	# Protein Groups	Activation Type	Modifications	Probability	XCorr	Δ Score	Rank	Charge	m/z [Da]	MH+ [Da]	ΔM [ppm]	RT [min]	First Scan	Last Scan	MS Order	Ions Matched	Spectrum File	Annotation
	High	TEAVEALYQDmAAR	ANID_00433	1	1	CID	M11(Oxidation)	120.44	4.81977	0.647303	1	2	792.372	1583.74	0.0971853	25.1754	3432	3432	MS2	22/26	RpdA_m.raw
	High	TEAVEALYQDMAAR	ANID_00433	1	1	CID		100.242	4.03096	0.751861	1	2	784.376	1567.74	1.37076	33.0646	4409	4409	MS2	23/26	RpdA_u.raw
	High	TEAVEALYQDmAAR	ANID_00433	1	1	CID	M11(Oxidation)	112.633	3.8025	0.621053	1	2	792.374	1583.74	2.33242	25.3052	3284	3284	MS2	22/26	RpdA_u.raw
	High	ANGEIVSLNVIHEK	ANID_00433	1	1	CID		73.5796	3.49989	0.651429	1	2	761.913	1522.82	-2.97646	26.4525	3489	3489	MS2	19/26	RpdA_u.raw
	High	KANGEIVSLNVIHEK	ANID_00433	1	1	CID		54.3674	3.41301	0.680352	1	3	550.98	1650.92	4.38205	23.2178	2937	2937	MS2	24/56	RpdA_u.raw
	High	VVEIEKADSIR	ANID_00433	1	1	CID		71.265	3.03835	0.703947	1	2	629.856	1258.7	3.03152	19.5213	2308	2308	MS2	17/20	RpdA_u.raw
	High	LTEYQVIGR	ANID_00433	1	1	CID		51.8564	3.02453	0.711921	1	2	539.8	1078.59	3.27062	23.4592	2972	2972	MS2	15/16	RpdA_u.raw
	High	TEAVEALYQDMAAR	ANID_00433	1	1	CID		29.1786	2.8675	0.66899	1	2	784.376	1567.74	1.44862	33.0966	4718	4718	MS2	16/26	RpdA_m.raw
	High	ANGEIVSLNVIHEK	ANID_00433	1	1	CID		35.7137	2.81773	0.631206	1	3	508.28	1522.83	2.32535	26.4566	3490	3490	MS2	26/52	RpdA_u.raw
	High	FGSIHILK	ANID_00433	1	1	CID		39.013	2.72193	0.3125	1	2	457.778	914.548	2.37268	23.9169	3055	3055	MS2	13/14	RpdA_u.raw
	High	FWYFLTQLR	ANID_00433	1	1	CID		30.0066	2.34822	0.548936	1	2	637.341	1273.68	2.24977	42.5173	5336	5336	MS2	14/16	RpdA_u.raw
ANID_04694	10.07	10	5	606	67.3696	7.29834	48.5912	Aspergillus nidulans FGSC A4 transcriptional regulator (607 aa)
	Confidence Icon	Sequence	Protein Accessions	# Proteins	# Protein Groups	Activation Type	Modifications	Probability	XCorr	Δ Score	Rank	Charge	m/z [Da]	MH+ [Da]	ΔM [ppm]	RT [min]	First Scan	Last Scan	MS Order	Ions Matched	Spectrum File	Annotation
	High	AIEESKEDNKTTDGEESTTR	ANID_04694	1	1	CID		99.5653	4.78475	0.841004	1	3	747.346	2240.02	3.91299	11.1006	901	901	MS2	32/76	RpdA_o.raw
	High	mQVEmAVAGESTTPPER	ANID_04694	1	1	CID	M1(Oxidation), M5(Oxidation)	105.013	3.83493	0.817232	1	2	932.925	1864.84	0.103587	18.8265	2196	2196	MS2	24/32	RpdA_u.raw
	High	RGQSLDTGGDSPR	ANID_04694	1	1	CID		77.418	3.83248	0.626632	1	2	673.327	1345.65	0.910205	11.7727	1081	1081	MS2	19/24	RpdA_m.raw
	High	mQVEmAVAGESTTPPER	ANID_04694	1	1	CID	M1(Oxidation), M5(Oxidation)	112.273	3.82025	0.78534	1	2	932.926	1864.84	1.60914	18.8454	2200	2200	MS2	25/32	RpdA_u.raw
	High	RGQSLDTGGDSPR	ANID_04694	1	1	CID		74.293	3.60507	0.728532	1	2	673.328	1345.65	2.27093	11.3485	955	955	MS2	20/24	RpdA_o.raw
	High	VAAILEFISR	ANID_04694	1	1	CID		76.5276	3.37245	0.753709	1	2	559.833	1118.66	1.55153	37.2762	4975	4975	MS2	17/18	RpdA_o.raw
	High	VAAILEFISR	ANID_04694	1	1	CID		77.1671	2.72831	0.794872	1	2	559.834	1118.66	2.86099	38.2003	5409	5409	MS2	17/18	RpdA_m.raw
	High	vAAILEFISR	ANID_04694	1	1	CID	N-Term(Carbamidomethyl)	1	2.642	0.723485	1	2	588.345	1175.68	3.15488	39.5427	5253	5253	MS2	15/18	RpdA_o.raw
	High	RVAAILEFISR	ANID_04694	1	1	CID		91.2967	2.62662	0.790875	1	2	637.885	1274.76	3.04929	34.0547	4856	4856	MS2	14/20	RpdA_m.raw
	High	RVAAILEFISR	ANID_04694	1	1	CID		44.4692	2.31843	0.715517	1	2	637.883	1274.76	1.22987	34.3317	4538	4538	MS2	13/20	RpdA_u.raw
ANID_08870	46.48	10	9	256	29.0958	10.0376	45.6478	Aspergillus nidulans FGSC A4 conserved hypothetical protein (257 aa)/Ribosomal S3Ae family
	Confidence Icon	Sequence	Protein Accessions	# Proteins	# Protein Groups	Activation Type	Modifications	Probability	XCorr	Δ Score	Rank	Charge	m/z [Da]	MH+ [Da]	ΔM [ppm]	RT [min]	First Scan	Last Scan	MS Order	Ions Matched	Spectrum File	Annotation
	High	nCLTNFHGLDFTTDK	ANID_08870	1	1	CID	N-Term(Carbamidomethyl)	1	4.26621	0.772834	1	2	891.91	1782.81	0.928151	30.414	4310	4310	MS2	21/28	RpdA_m.raw
	High	FDLGALLNLHGESTTDDKGQK	ANID_08870	1	1	CID		140.151	3.75829	0.68617	1	3	753.715	2259.13	2.40762	35.7799	5094	5094	MS2	34/80	RpdA_m.raw
	High	IFEVSLADLQGDEDHAFR	ANID_08870	1	1	CID		60.6733	3.46637	0.613833	1	3	688.003	2061.99	3.51938	36.3312	5156	5156	MS2	27/68	RpdA_m.raw
	High	ATQGIYPLQHVHIR	ANID_08870	1	1	CID		92.8101	3.40683	0.486804	1	2	816.954	1632.9	2.52145	24.1796	3259	3259	MS2	19/26	RpdA_m.raw
	High	LRVDEIQGK	ANID_08870	1	1	CID		22.57	3.18342	0.295597	1	3	353.206	1057.6	2.37559	17.1954	2019	2019	MS2	21/32	RpdA_m.raw
	High	ATQGIYPLQHVHIR	ANID_08870	1	1	CID		39.3524	3.08405	0.49026	1	3	544.971	1632.9	0.158377	24.1508	3254	3254	MS2	22/52	RpdA_m.raw
	High	KWQSLIEANVTVK	ANID_08870	1	1	CID		66.2821	3.04683	0.613115	1	2	758.43	1515.85	0.196446	27.8659	3883	3883	MS2	18/24	RpdA_m.raw
	High	eASSCSLAQLTSK	ANID_08870	1	1	CID	N-Term(Carbamidomethyl)	1.49717	2.55369	0.615686	1	2	691.335	1381.66	0.0463902	22.3516	2960	2960	MS2	15/24	RpdA_m.raw
	High	LFAIAFTK	ANID_08870	1	1	CID		50.4025	2.41112	0.568465	1	2	455.775	910.542	2.42319	32.5624	4641	4641	MS2	13/14	RpdA_m.raw
	High	TTDDYLLR	ANID_08870	1	1	CID		44.5354	2.39223	0.460251	1	2	498.755	996.503	3.30755	23.9727	3067	3067	MS2	12/14	RpdA_u.raw
ANID_06330	10.43	10	6	844	93.6868	6.68311	42.2173	Aspergillus nidulans FGSC A4 elongation factor 2 (845 aa)
	Confidence Icon	Sequence	Protein Accessions	# Proteins	# Protein Groups	Activation Type	Modifications	Probability	XCorr	Δ Score	Rank	Charge	m/z [Da]	MH+ [Da]	ΔM [ppm]	RT [min]	First Scan	Last Scan	MS Order	Ions Matched	Spectrum File	Annotation
	High	ILADEYNWDVTDAR	ANID_06330	1	1	CID		97.9269	4.07277	0.77887	1	2	840.899	1680.79	2.37482	30.9333	4204	4204	MS2	21/26	RpdA_o.raw
	High	AYLPVNESFGFPGELR	ANID_06330	1	1	CID		118.42	3.93847	0.746193	1	2	898.456	1795.9	1.61655	37.5199	5316	5316	MS2	23/30	RpdA_m.raw
	High	SGTLTTSETAHNLK	ANID_06330	1	1	CID		75.1456	3.7549	0.685333	1	2	730.374	1459.74	1.71074	14.7273	1604	1604	MS2	17/26	RpdA_o.raw
	High	AYLPVNESFGFPGELR	ANID_06330	1	1	CID		119.388	3.75148	0.68	1	2	898.455	1795.9	0.529009	36.9437	4930	4930	MS2	20/30	RpdA_o.raw
	High	AYLPVNESFGFPGELR	ANID_06330	1	1	CID		127.557	3.73547	0.783422	1	2	898.456	1795.91	2.22829	36.7726	4916	4916	MS2	20/30	RpdA_o.raw
	High	LYLTAEPLDEEVSK	ANID_06330	1	1	CID		88.7636	3.14562	0.653968	1	2	803.915	1606.82	1.50771	30.5599	4339	4339	MS2	21/26	RpdA_m.raw
	High	SLLELQVEKEDLYQSFLR	ANID_06330	1	1	CID		103.956	3.14062	0.764331	1	2	1105.59	2210.18	2.67211	38.2266	5091	5091	MS2	20/34	RpdA_o.raw
	High	AFNmFILDPIYK	ANID_06330	1	1	CID	M4(Oxidation)	46.9303	3.08146	0.461039	1	2	744.384	1487.76	-0.207652	37.1395	4959	4959	MS2	15/22	RpdA_o.raw
	High	LYLTAEPLDEEVSK	ANID_06330	1	1	CID		75.3875	2.90256	0.634483	1	2	803.915	1606.82	1.05189	30.09	4080	4080	MS2	21/26	RpdA_o.raw
	High	AFNMFILDPIYK	ANID_06330	1	1	CID		41.9839	2.5173	0.793651	1	2	736.389	1471.77	3.0533	42.6708	5589	5589	MS2	14/22	RpdA_o.raw
ANID_06083	22.17	8	5	221	25.4624	10.3159	40.6682	Aspergillus nidulans FGSC A4 60S ribosomal protein L10-B (222 aa)
	Confidence Icon	Sequence	Protein Accessions	# Proteins	# Protein Groups	Activation Type	Modifications	Probability	XCorr	Δ Score	Rank	Charge	m/z [Da]	MH+ [Da]	ΔM [ppm]	RT [min]	First Scan	Last Scan	MS Order	Ions Matched	Spectrum File	Annotation
	High	LKQDGAYVQFLR	ANID_06083	1	1	CID		76.4998	3.72621	0.841823	1	2	719.398	1437.79	2.05739	26.8784	3714	3714	MS2	19/22	RpdA_m.raw
	High	LKQDGAYVQFLR	ANID_06083	1	1	CID		84.3084	3.03872	0.828947	1	2	719.396	1437.78	-0.0651434	27.1215	3605	3605	MS2	18/22	RpdA_u.raw
	High	REDYVQLR	ANID_06083	1	1	CID		33.1656	3.023	0.397351	1	2	539.788	1078.57	3.50031	17.952	2148	2148	MS2	14/14	RpdA_m.raw
	High	LKQDGAYVQFLR	ANID_06083	1	1	CID		39.1102	2.94593	0.688136	1	3	479.935	1437.79	3.57626	26.9012	3719	3719	MS2	22/44	RpdA_m.raw
	High	VNIGQIILSVR	ANID_06083	1	1	CID		86.0309	2.90918	1	1	2	606.38	1211.75	4.05151	39.0416	5515	5515	MS2	19/20	RpdA_m.raw
	High	VNIGQIILSVR	ANID_06083	1	1	CID		82.739	2.87225	1	1	2	606.378	1211.75	1.23083	39.1759	5028	5028	MS2	18/20	RpdA_u.raw
	High	GHGQIEENmR	ANID_06083	1	1	CID	M9(Oxidation)	59.6254	2.40254	1	1	2	593.769	1186.53	3.5138	9.02068	604	604	MS2	15/18	RpdA_m.raw
	High	ATAIEALR	ANID_06083	1	1	CID		15.107	2.35725	0.271186	1	2	422.749	844.491	2.40258	20.6085	2496	2496	MS2	12/14	RpdA_u.raw
ANID_05800	31.52	9	5	184	20.8697	11.8101	40.4337	Aspergillus nidulans FGSC A4 60S ribosomal protein L18 (185 aa)
	Confidence Icon	Sequence	Protein Accessions	# Proteins	# Protein Groups	Activation Type	Modifications	Probability	XCorr	Δ Score	Rank	Charge	m/z [Da]	MH+ [Da]	ΔM [ppm]	RT [min]	First Scan	Last Scan	MS Order	Ions Matched	Spectrum File	Annotation
	High	IASNVTESHQGK	ANID_05800	1	1	CID		77.1092	3.31835	0.665663	1	2	635.825	1270.64	3.22395	10.4121	822	822	MS2	16/22	RpdA_u.raw
	High	AGGETLTLDQLALR	ANID_05800	1	1	CID		63.417	3.13956	0.719745	1	2	729.403	1457.8	2.20096	33.0147	4711	4711	MS2	18/26	RpdA_m.raw
	High	APTGANTLLLR	ANID_05800	1	1	CID		68.7312	3.08403	0.441558	1	2	563.834	1126.66	3.09166	25.3614	3469	3469	MS2	16/20	RpdA_m.raw
	High	SENVYLQVLVK	ANID_05800	1	1	CID		43.4423	2.98123	0.677852	1	2	646.366	1291.73	-0.123737	32.477	4342	4342	MS2	16/20	RpdA_u.raw
	High	AGGETLTLDQLALR	ANID_05800	1	1	CID		34.6322	2.95979	0.594595	1	2	729.403	1457.8	1.94976	33.0689	4410	4410	MS2	17/26	RpdA_u.raw
	High	INRPPVSLSR	ANID_05800	1	1	CID		41.6172	2.84605	0.508772	1	2	569.84	1138.67	2.63064	18.8718	2204	2204	MS2	12/18	RpdA_u.raw
	High	INRPPVSLSR	ANID_05800	1	1	CID		51.5272	2.82725	0.777385	1	3	380.229	1138.67	2.40443	18.8756	2205	2205	MS2	19/36	RpdA_u.raw
	High	IASNVTESHQGK	ANID_05800	1	1	CID		87.3542	2.72894	0.754579	1	2	635.823	1270.64	0.822213	10.3592	804	804	MS2	15/22	RpdA_m.raw
	High	APTGANTLLLR	ANID_05800	1	1	CID		61.5533	2.62478	0.461832	1	2	563.834	1126.66	1.89984	25.7081	3352	3352	MS2	17/20	RpdA_u.raw
ANID_07107	31.87	8	6	251	28.9166	9.99365	40.2084	Aspergillus nidulans FGSC A4 60S ribosomal protein L7 (252 aa)
	Confidence Icon	Sequence	Protein Accessions	# Proteins	# Protein Groups	Activation Type	Modifications	Probability	XCorr	Δ Score	Rank	Charge	m/z [Da]	MH+ [Da]	ΔM [ppm]	RT [min]	First Scan	Last Scan	MS Order	Ions Matched	Spectrum File	Annotation
	High	VALTDNQIIEEHLGK	ANID_07107	1	1	CID		101.265	4.10156	0.607317	1	2	840.451	1679.89	-0.982431	27.5459	3827	3827	MS2	19/28	RpdA_m.raw
	High	VALTDNQIIEEHLGK	ANID_07107	1	1	CID		123.625	3.92824	0.717557	1	2	840.455	1679.9	3.66814	27.853	3729	3729	MS2	19/28	RpdA_u.raw
	High	yGIVCmEDLIHEIYTVGPNFK	ANID_07107	1	1	CID	N-Term(Carbamidomethyl), M6(Oxidation)	5.05494	3.31993	0.626506	1	3	838.741	2514.21	1.84522	39.7603	5605	5605	MS2	24/80	RpdA_m.raw
	High	RAESYVQEYR	ANID_07107	1	1	CID		79.7928	3.26002	0.754601	1	2	650.819	1300.63	2.55565	16.5944	1906	1906	MS2	16/18	RpdA_m.raw
	High	HYIQGGDTGNR	ANID_07107	1	1	CID		62.4533	2.98615	1	1	2	609.289	1217.57	3.33494	10.6217	861	861	MS2	16/20	RpdA_u.raw
	High	LLQINNGTFVK	ANID_07107	1	1	CID		76.2978	2.96847	0.700337	1	2	623.862	1246.72	0.43208	27.8622	3882	3882	MS2	17/20	RpdA_m.raw
	High	HYIQGGDTGNR	ANID_07107	1	1	CID		68.6042	2.94886	1	1	2	609.287	1217.57	0.928762	10.458	824	824	MS2	15/20	RpdA_m.raw
	High	QEGNFYVPEEPK	ANID_07107	1	1	CID		34.0327	2.40798	1	1	2	718.839	1436.67	1.49165	24.9111	3219	3219	MS2	12/22	RpdA_u.raw
ANID_01182	21.7	8	6	447	49.8199	4.89404	38.479	Aspergillus nidulans FGSC A4 tubulin beta-1 chain (448 aa)
	Confidence Icon	Sequence	Protein Accessions	# Proteins	# Protein Groups	Activation Type	Modifications	Probability	XCorr	Δ Score	Rank	Charge	m/z [Da]	MH+ [Da]	ΔM [ppm]	RT [min]	First Scan	Last Scan	MS Order	Ions Matched	Spectrum File	Annotation
	High	AGPFGELFRPDNFVFGQSGAGNNWAK	ANID_01182	1	1	CID		300	7.1869	0.713491	1	3	928.452	2783.34	2.67294	41.066	5764	5764	MS2	42/100	RpdA_m.raw
	High	mSSTFIGNSTSIQELFK	ANID_01182	1	1	CID	M1(Oxidation)	138.406	3.49221	0.759312	1	2	953.468	1905.93	0.822562	37.617	5329	5329	MS2	24/32	RpdA_m.raw
	High	AVSVPELTQQmFDPK	ANID_01182	1	1	CID	M11(Oxidation)	93.2393	3.1755	0.716981	1	2	853.428	1705.85	1.12674	29.8996	4220	4220	MS2	20/28	RpdA_m.raw
	High	LAVNmVPFPR	ANID_01182 ; ANID_06838	2	2	CID	M5(Oxidation)	72.5427	3.10213	0.451613	1	2	580.32	1159.63	2.75741	28.4241	3980	3980	MS2	16/18	RpdA_m.raw
	High	AVLVDLEPGTMDAVR	ANID_01182	1	1	CID		114.816	2.99778	0.776667	1	2	793.417	1585.83	0.671186	32.9489	4699	4699	MS2	19/28	RpdA_m.raw
	High	LHFFmVGFAPLTSR	ANID_01182 ; ANID_06838	2	2	CID	M5(Oxidation)	52.5508	2.73866	0.653285	1	2	819.926	1638.84	-0.930051	36.5211	5186	5186	MS2	14/26	RpdA_m.raw
	High	AVLVDLEPGTMDAVR	ANID_01182	1	1	CID		18.8833	2.58991	0.687259	1	2	793.417	1585.83	0.286307	33.1077	4417	4417	MS2	13/28	RpdA_u.raw
	High	AVSVPELTQQMFDPK	ANID_01182	1	1	CID		64.6549	2.43305	0.658436	1	2	845.428	1689.85	-1.51055	36.5166	5185	5185	MS2	17/28	RpdA_m.raw
ANID_10416	36.24	8	4	149	16.7379	10.3745	36.2078	Aspergillus nidulans FGSC A4 60S ribosomal protein L27a (150 aa)
	Confidence Icon	Sequence	Protein Accessions	# Proteins	# Protein Groups	Activation Type	Modifications	Probability	XCorr	Δ Score	Rank	Charge	m/z [Da]	MH+ [Da]	ΔM [ppm]	RT [min]	First Scan	Last Scan	MS Order	Ions Matched	Spectrum File	Annotation
	High	tDTAPVIDLLSLGYSK	ANID_10416	1	1	CID	N-Term(Carbamidomethyl)	1	4.30876	0.837587	1	2	875.469	1749.93	1.71661	42.6919	5351	5351	MS2	24/30	RpdA_u.raw
	High	TNLDKYHPGYFGK	ANID_10416	1	1	CID		86.2294	3.93484	0.554707	1	2	770.385	1539.76	1.97515	20.8339	2531	2531	MS2	19/24	RpdA_u.raw
	High	TDTAPVIDLLSLGYSK	ANID_10416	1	1	CID		99.356	3.58116	0.793296	1	2	846.958	1692.91	2.33924	42.2749	5906	5906	MS2	19/30	RpdA_m.raw
	High	TDTAPVIDLLSLGYSK	ANID_10416	1	1	CID		126.601	3.35969	0.833333	1	2	846.959	1692.91	2.77188	42.0635	5299	5299	MS2	23/30	RpdA_u.raw
	High	TDTAPVIDLLSLGYSK	ANID_10416	1	1	CID		69.6608	3.27488	0.831804	1	2	846.958	1692.91	1.76239	42.8345	5361	5361	MS2	21/30	RpdA_u.raw
	High	GRLPEVPIVVR	ANID_10416	1	1	CID		66.799	3.19865	0.503125	1	2	617.886	1234.76	0.607601	27.3887	3661	3661	MS2	16/20	RpdA_u.raw
	High	TQQQFWKPTINVDK	ANID_10416	1	1	CID		41.5921	3.07585	0.363636	1	2	866.956	1732.9	1.20889	26.6706	3532	3532	MS2	18/26	RpdA_u.raw
	High	TNLDKYHPGYFGK	ANID_10416	1	1	CID		91.8099	3.02822	0.49835	1	3	513.926	1539.76	3.47271	20.8033	2524	2524	MS2	24/48	RpdA_u.raw
ANID_05441	25.81	8	4	155	17.9967	10.2573	35.366	Aspergillus nidulans FGSC A4 ribosomal protein S13p/S18e (156 aa)
	Confidence Icon	Sequence	Protein Accessions	# Proteins	# Protein Groups	Activation Type	Modifications	Probability	XCorr	Δ Score	Rank	Charge	m/z [Da]	MH+ [Da]	ΔM [ppm]	RT [min]	First Scan	Last Scan	MS Order	Ions Matched	Spectrum File	Annotation
	High	IVTILQNPTQYK	ANID_05441	1	1	CID		80.2811	3.00509	0.830565	1	2	709.405	1417.8	-1.72342	28.5288	3830	3830	MS2	18/22	RpdA_u.raw
	High	KADVDLNKR	ANID_05441	1	1	CID		43.9586	2.94551	0.491525	1	3	353.537	1058.6	1.87313	10.2577	792	792	MS2	20/32	RpdA_u.raw
	High	AGELTTEELER	ANID_05441	1	1	CID		52.3197	2.66966	0.498127	1	2	624.311	1247.61	1.99413	21.4998	2662	2662	MS2	15/20	RpdA_u.raw
	High	KADVDLNKR	ANID_05441	1	1	CID		34.3812	2.66043	0.154135	1	2	529.803	1058.6	3.96146	10.3738	814	814	MS2	13/16	RpdA_u.raw
	High	AGELTTEELER	ANID_05441	1	1	CID		48.0007	2.64855	0.698113	1	2	624.311	1247.61	2.67903	21.5961	2677	2677	MS2	13/20	RpdA_u.raw
	High	TNFQYILR	ANID_05441	1	1	CID		37.0388	2.52768	0.509881	1	2	527.788	1054.57	1.51377	28.5809	3836	3836	MS2	11/14	RpdA_u.raw
	High	KADVDLNKR	ANID_05441	1	1	CID		11.8695	2.48991	0.160643	1	2	529.803	1058.6	3.26959	10.4395	828	828	MS2	13/16	RpdA_u.raw
	High	KADVDLNKR	ANID_05441	1	1	CID		34.3752	2.30552	0.233766	1	2	529.803	1058.6	3.3849	10.2897	799	799	MS2	13/16	RpdA_u.raw
ANID_06500	40.13	8	5	157	17.076	10.6821	35.3214	Aspergillus nidulans FGSC A4 60S ribosomal protein L28 (158 aa)
	Confidence Icon	Sequence	Protein Accessions	# Proteins	# Protein Groups	Activation Type	Modifications	Probability	XCorr	Δ Score	Rank	Charge	m/z [Da]	MH+ [Da]	ΔM [ppm]	RT [min]	First Scan	Last Scan	MS Order	Ions Matched	Spectrum File	Annotation
	High	AIGVQATENGGVVTITK	ANID_06500	1	1	CID		95.2959	4.63505	0.806034	1	2	829.46	1657.91	0.161495	26.2624	3454	3454	MS2	25/32	RpdA_u.raw
	High	RNTHGGVQFSR	ANID_06500	1	1	CID		58.9272	4.60773	0.581345	1	3	420.22	1258.64	3.75538	11.7657	1048	1048	MS2	26/40	RpdA_u.raw
	High	AIGVQATENGGVVTITK	ANID_06500	1	1	CID		97.4127	4.55662	0.824561	1	2	829.459	1657.91	-1.16383	26.6515	3528	3528	MS2	25/32	RpdA_u.raw
	High	SLAVVTYGPGASNR	ANID_06500	1	1	CID		90.2808	4.13167	0.726392	1	2	696.368	1391.73	0.364858	23.9501	3062	3062	MS2	20/26	RpdA_u.raw
	High	SLAVVTYGPGASNR	ANID_06500	1	1	CID		111.805	3.27446	0.715596	1	2	696.369	1391.73	2.20679	24.122	3099	3099	MS2	20/26	RpdA_u.raw
	High	SNVSSDLVWQLTR	ANID_06500	1	1	CID		61.7388	2.974	0.632997	1	2	752.893	1504.78	1.66829	34.9593	4988	4988	MS2	18/24	RpdA_m.raw
	High	SNVSSDLVWQLTR	ANID_06500	1	1	CID		82.8131	2.70746	0.630996	1	2	752.893	1504.78	2.64175	34.9065	4596	4596	MS2	18/24	RpdA_u.raw
	High	DPLNVLNK	ANID_06500	1	1	CID		49.1529	2.67581	0.44403	1	2	456.763	912.518	3.26525	25.137	3257	3257	MS2	13/14	RpdA_u.raw
ANID_04087	20.83	5	4	264	28.888	8.93896	34.197	Aspergillus nidulans FGSC A4 40S ribosomal protein S3 (265 aa)
	Confidence Icon	Sequence	Protein Accessions	# Proteins	# Protein Groups	Activation Type	Modifications	Probability	XCorr	Δ Score	Rank	Charge	m/z [Da]	MH+ [Da]	ΔM [ppm]	RT [min]	First Scan	Last Scan	MS Order	Ions Matched	Spectrum File	Annotation
	High	FKFPENSVSLYAAK	ANID_04087	1	1	CID		29.4399	4.18023	0.629187	1	3	534.285	1600.84	2.65511	29.0497	4076	4076	MS2	28/52	RpdA_m.raw
	High	ELAEEGYSGVEVR	ANID_04087	1	1	CID		71.0578	3.20018	0.6	1	2	719.348	1437.69	1.55285	23.2634	3107	3107	MS2	19/24	RpdA_m.raw
	High	EEQPVLQPISQDYGAK	ANID_04087	1	1	CID		57.2394	3.19335	0.489028	1	2	901.454	1801.9	2.25492	26.4718	3652	3652	MS2	20/30	RpdA_m.raw
	High	AIAAQQAAEQQR	ANID_04087	1	1	CID		78.4119	3.11875	0.737179	1	2	642.837	1284.67	0.208446	14.2722	1505	1505	MS2	18/22	RpdA_m.raw
	High	FKFPENSVSLYAAK	ANID_04087	1	1	CID		116.749	2.93174	0.59727	1	2	800.923	1600.84	1.55783	29.0577	4078	4078	MS2	22/26	RpdA_m.raw
ANID_04794	22.22	5	4	261	29.4206	9.96436	33.3949	Aspergillus nidulans FGSC A4 40S ribosomal protein S4 (262 aa)
	Confidence Icon	Sequence	Protein Accessions	# Proteins	# Protein Groups	Activation Type	Modifications	Probability	XCorr	Δ Score	Rank	Charge	m/z [Da]	MH+ [Da]	ΔM [ppm]	RT [min]	First Scan	Last Scan	MS Order	Ions Matched	Spectrum File	Annotation
	High	ESNVFVIGQDKPWISLPK	ANID_04794	1	1	CID		58.1927	4.07212	0.550369	1	2	1029.06	2057.11	-0.457347	36.4478	5175	5175	MS2	16/34	RpdA_m.raw
	High	HDGGFNIVHVK	ANID_04794	1	1	CID		36.31	3.57022	0.57423	1	3	408.217	1222.64	3.32327	19.6222	2463	2463	MS2	24/40	RpdA_m.raw
	High	TDPTYPAGFMDVITIEK	ANID_04794	1	1	CID		74.6737	2.94388	0.717687	1	2	949.467	1897.93	0.995993	39.2586	5541	5541	MS2	21/32	RpdA_m.raw
	High	TDPTYPAGFmDVITIEK	ANID_04794	1	1	CID	M10(Oxidation)	58.252	2.55072	0.568627	1	2	957.466	1913.92	1.98623	34.1065	4862	4862	MS2	20/32	RpdA_m.raw
	High	GGIPFLVTHDAR	ANID_04794	1	1	CID		66.8632	2.38334	0.491597	1	2	641.85	1282.69	1.84241	28.0222	3916	3916	MS2	16/22	RpdA_m.raw
ANID_05014	51.61	8	5	124	14.0945	9.42236	32.3727	Aspergillus nidulans FGSC A4 60S ribosomal protein L22 (125 aa)
	Confidence Icon	Sequence	Protein Accessions	# Proteins	# Protein Groups	Activation Type	Modifications	Probability	XCorr	Δ Score	Rank	Charge	m/z [Da]	MH+ [Da]	ΔM [ppm]	RT [min]	First Scan	Last Scan	MS Order	Ions Matched	Spectrum File	Annotation
	High	VGNLGDKVVISQVGDGK	ANID_05014	1	1	CID		70.4746	4.15825	0.5625	1	3	562.311	1684.92	-2.8104	23.6854	3006	3006	MS2	29/64	RpdA_u.raw
	High	FIINASQPANDKIFDVSAFEK	ANID_05014	1	1	CID		89.4653	3.95189	0.708861	1	3	785.408	2354.21	2.53719	36.394	4731	4731	MS2	39/80	RpdA_u.raw
	High	FIINASQPANDKIFDVSAFEK	ANID_05014	1	1	CID		86.6309	3.78697	0.802111	1	2	1177.61	2354.2	0.779942	36.4336	4738	4738	MS2	25/40	RpdA_u.raw
	High	FIINASQPANDK	ANID_05014	1	1	CID		66.1003	3.31457	0.504532	1	2	659.345	1317.68	2.8216	23.0205	2908	2908	MS2	19/22	RpdA_u.raw
	High	FIINASQPANDK	ANID_05014	1	1	CID		80.9683	2.97487	0.420875	1	2	659.345	1317.68	2.63632	23.0906	2923	2923	MS2	20/22	RpdA_u.raw
	High	VEVVAHIPFSGR	ANID_05014	1	1	CID		75.1182	2.95619	0.706081	1	3	437.58	1310.73	3.38441	27.136	3608	3608	MS2	23/44	RpdA_u.raw
	High	FYNVASEEADEDEE	ANID_05014	1	1	CID		92.8186	2.51177	1	1	2	823.822	1646.64	1.69261	26.0566	3417	3417	MS2	20/26	RpdA_u.raw
	High	FIINASQPANDK	ANID_05014	1	1	CID		74.785	2.34717	0.493617	1	2	659.345	1317.68	2.72896	22.6579	2847	2847	MS2	19/22	RpdA_u.raw
ANID_01523	13.85	7	6	556	60.0294	9.14404	31.329	Aspergillus nidulans FGSC A4 ATP synthase subunit alpha (557 aa)
	Confidence Icon	Sequence	Protein Accessions	# Proteins	# Protein Groups	Activation Type	Modifications	Probability	XCorr	Δ Score	Rank	Charge	m/z [Da]	MH+ [Da]	ΔM [ppm]	RT [min]	First Scan	Last Scan	MS Order	Ions Matched	Spectrum File	Annotation
	High	TGEIVDVPVGPELLGR	ANID_01523	1	1	CID		70.4819	3.59099	0.562674	1	2	825.956	1650.91	-0.465316	36.0593	5123	5123	MS2	22/30	RpdA_m.raw
	High	GVQEESGLAETGR	ANID_01523	1	1	CID		63.436	3.05646	1	1	2	666.825	1332.64	2.7588	17.6138	2087	2087	MS2	19/24	RpdA_m.raw
	High	ASPTEVSSILEQR	ANID_01523	1	1	CID		83.435	2.87208	0.585366	1	2	708.871	1416.73	0.859129	27.9201	3894	3894	MS2	18/24	RpdA_m.raw
	High	TAVALDAmLNQK	ANID_01523	1	1	CID	M8(Oxidation)	40.3053	2.55781	0.347656	1	2	645.838	1290.67	-3.40291	22.3556	2961	2961	MS2	15/22	RpdA_m.raw
	High	TGEIVDVPVGPELLGR	ANID_01523	1	1	CID		111.972	2.54462	0.61811	1	2	825.96	1650.91	4.11903	35.7261	4785	4785	MS2	22/30	RpdA_o.raw
	High	VVDALGNPIDGK	ANID_01523	1	1	CID		40.8832	2.48174	0.762097	1	2	599.329	1197.65	2.90168	24.207	3265	3265	MS2	15/22	RpdA_m.raw
	High	HAVIVYDDLSK	ANID_01523	1	1	CID		66.7646	2.48083	0.733871	1	2	630.336	1259.66	1.50301	21.6258	2833	2833	MS2	18/20	RpdA_m.raw
ANID_05746	23.97	6	6	438	47.4624	5.56689	29.4192	Aspergillus nidulans FGSC A4 enolase (439 aa)
	Confidence Icon	Sequence	Protein Accessions	# Proteins	# Protein Groups	Activation Type	Modifications	Probability	XCorr	Δ Score	Rank	Charge	m/z [Da]	MH+ [Da]	ΔM [ppm]	RT [min]	First Scan	Last Scan	MS Order	Ions Matched	Spectrum File	Annotation
	High	IEEELGENAVYAGQNFR	ANID_05746	1	1	CID		122.248	4.87144	0.7577	1	2	969.965	1938.92	1.99183	28.8796	4042	4042	MS2	26/32	RpdA_m.raw
	High	TSDFQIVGDDLTVTNPLR	ANID_05746	1	1	CID		91.1629	4.16945	0.731415	1	2	996.01	1991.01	2.02473	37.2068	5268	5268	MS2	20/34	RpdA_m.raw
	High	LAFQEFMIVPDTASSFSEGLR	ANID_05746	1	1	CID		106.078	4.0877	0.806846	1	2	1173.08	2345.16	2.8764	44.9771	6194	6194	MS2	20/40	RpdA_m.raw
	High	GVPLYAHISDLAGTK	ANID_05746	1	1	CID		103.342	4.0297	0.555831	1	2	771.419	1541.83	-1.23972	29.4207	4147	4147	MS2	19/28	RpdA_m.raw
	High	SGETEDVTIADISVGLR	ANID_05746	1	1	CID		85.9039	3.63988	0.675824	1	2	881.448	1761.89	1.20789	34.9546	4987	4987	MS2	24/32	RpdA_m.raw
	High	SNLGANAILGVSLAIAK	ANID_05746	1	1	CID		60.5742	2.61142	0.754789	1	2	806.477	1611.95	2.04305	39.2635	5542	5542	MS2	19/32	RpdA_m.raw
ANID_05997	41.18	8	5	153	17.6755	10.0669	29.297	Aspergillus nidulans FGSC A4 40s ribosomal protein s15 (154 aa)
	Confidence Icon	Sequence	Protein Accessions	# Proteins	# Protein Groups	Activation Type	Modifications	Probability	XCorr	Δ Score	Rank	Charge	m/z [Da]	MH+ [Da]	ΔM [ppm]	RT [min]	First Scan	Last Scan	MS Order	Ions Matched	Spectrum File	Annotation
	High	GIDLDQLLDLSSEQLR	ANID_05997	1	1	CID		111.639	4.16759	0.736211	1	2	907.98	1814.95	2.28082	43.9858	5458	5458	MS2	23/30	RpdA_u.raw
	High	DmIVVPEmIGSVIGIYSGK	ANID_05997	1	1	CID	M2(Oxidation), M8(Oxidation)	118.502	4.09811	0.780488	1	2	1020.52	2040.04	0.629224	40.2599	5134	5134	MS2	25/36	RpdA_u.raw
	High	GIDLDQLLDLSSEQLR	ANID_05997	1	1	CID		93.6637	3.76101	0.62766	1	3	605.657	1814.96	3.0805	43.9716	5456	5456	MS2	30/60	RpdA_u.raw
	High	DMIVVPEmIGSVIGIYSGK	ANID_05997	1	1	CID	M8(Oxidation)	126.437	3.58687	0.367688	1	2	1012.53	2024.05	2.22298	43.2712	5402	5402	MS2	26/36	RpdA_u.raw
	High	HGRPGIGATHSSR	ANID_05997	1	1	CID		62.4536	3.51467	0.703704	1	3	444.902	1332.69	2.73336	7.55248	455	455	MS2	34/48	RpdA_u.raw
	High	AKQEAKPNEKPDLVK	ANID_05997	1	1	CID		33.0522	3.10428	0.56129	1	3	565.654	1694.95	2.98079	11.8454	1066	1066	MS2	23/56	RpdA_u.raw
	High	gIDLDQLLDLSSEQLR	ANID_05997	1	1	CID	N-Term(Carbamidomethyl)	1	2.47726	0.681452	1	2	936.49	1871.97	0.852832	44.0402	5463	5463	MS2	13/30	RpdA_u.raw
	High	QEAKPNEKPDLVK	ANID_05997	1	1	CID		23.5056	2.42064	0.557851	1	2	748.411	1495.81	1.80188	13.385	1278	1278	MS2	16/24	RpdA_u.raw
ANID_09408	5.4	7	7	2093	232.238	6.25244	29.0949	Aspergillus nidulans FGSC A4 fatty acid synthase (2094 aa)
	Confidence Icon	Sequence	Protein Accessions	# Proteins	# Protein Groups	Activation Type	Modifications	Probability	XCorr	Δ Score	Rank	Charge	m/z [Da]	MH+ [Da]	ΔM [ppm]	RT [min]	First Scan	Last Scan	MS Order	Ions Matched	Spectrum File	Annotation
	High	HFIENYGLSIIDIVK	ANID_09408	1	1	CID		116.51	5.05283	0.633663	1	2	880.984	1760.96	1.08992	38.4063	5114	5114	MS2	25/28	RpdA_o.raw
	High	GQKPVPFVPSLDENFEYWFK	ANID_09408	1	1	CID		114.261	4.88937	0.734151	1	3	809.74	2427.21	1.75992	42.3385	5553	5553	MS2	33/76	RpdA_o.raw
	High	GNDVHAVAATLPGITAK	ANID_09408	1	1	CID		92.0747	4.5977	0.778261	1	2	817.947	1634.89	0.0151064	25.1808	3375	3375	MS2	21/32	RpdA_o.raw
	High	HIAFKPGSVDAIQQVINIAK	ANID_09408	1	1	CID		88.7938	3.91476	1	1	3	717.075	2149.21	-1.46582	33.5254	4545	4545	MS2	29/76	RpdA_o.raw
	High	NFVVTGPPLSLYGLNLR	ANID_09408	1	1	CID		99.9265	3.34389	0.547904	1	2	930.523	1860.04	0.206612	41.8364	5499	5499	MS2	19/32	RpdA_o.raw
	High	FPVILQWTGGR	ANID_09408	1	1	CID		85.6415	2.67565	0.772388	1	2	637.358	1273.71	2.31307	36.6352	4901	4901	MS2	16/20	RpdA_o.raw
	High	IMEDLEDVEISPK	ANID_09408	1	1	CID		24.62	2.40891	0.572614	1	2	759.375	1517.74	0.9406	29.896	4043	4043	MS2	18/24	RpdA_o.raw
ANID_09407	4.73	7	6	1860	204.856	6.02393	28.7392	Aspergillus nidulans FGSC A4 fatty acid synthase subunit alpha (1861 aa)
	Confidence Icon	Sequence	Protein Accessions	# Proteins	# Protein Groups	Activation Type	Modifications	Probability	XCorr	Δ Score	Rank	Charge	m/z [Da]	MH+ [Da]	ΔM [ppm]	RT [min]	First Scan	Last Scan	MS Order	Ions Matched	Spectrum File	Annotation
	High	VVVVTGFSEVGPWGNSR	ANID_09407	1	1	CID		81.6336	4.05719	0.576355	1	2	895.466	1789.93	1.23544	34.295	4630	4630	MS2	22/32	RpdA_o.raw
	High	LVAGQVPTGWDAR	ANID_09407	1	1	CID		81.7747	3.25475	0.784615	1	2	685.366	1369.72	1.77243	26.0926	3515	3515	MS2	17/24	RpdA_o.raw
	High	FQFPNLPTWDEDIKPLNENLK	ANID_09407	1	1	CID		103.676	3.16357	0.731013	1	3	853.438	2558.3	2.41605	39.4935	5245	5245	MS2	33/80	RpdA_o.raw
	High	AFSVTSFGFGQK	ANID_09407	1	1	CID		63.3877	2.74294	0.711679	1	2	638.324	1275.64	3.45838	32.8381	4449	4449	MS2	14/22	RpdA_o.raw
	High	AFSVTSFGFGQK	ANID_09407	1	1	CID		56.8514	2.62893	0.745247	1	2	638.323	1275.64	2.11868	32.7683	4438	4438	MS2	15/22	RpdA_o.raw
	High	AQNPADFVVEEYLQER	ANID_09407	1	1	CID		69.3863	2.48949	0.75502	1	2	954.465	1907.92	5.20259	38.4364	5120	5120	MS2	16/30	RpdA_o.raw
	High	LALETLFNR	ANID_09407	1	1	CID		32.3509	2.34454	0.632479	1	2	538.81	1076.61	2.258	34.6237	4664	4664	MS2	14/16	RpdA_o.raw
ANID_06542	22.67	6	5	375	41.6129	5.69385	27.6832	Aspergillus nidulans FGSC A4 actin family protein (376 aa)
	Confidence Icon	Sequence	Protein Accessions	# Proteins	# Protein Groups	Activation Type	Modifications	Probability	XCorr	Δ Score	Rank	Charge	m/z [Da]	MH+ [Da]	ΔM [ppm]	RT [min]	First Scan	Last Scan	MS Order	Ions Matched	Spectrum File	Annotation
	High	TTGIVLDSGDGVTHVVPIYEGFALPHAISR	ANID_06542	1	1	CID		300	6.94981	0.715108	1	3	1041.22	3121.64	1.75899	37.9861	5382	5382	MS2	44/116	RpdA_m.raw
	High	VAPEEHPVLLTEAPINPK	ANID_06542	1	1	CID		79.6126	3.66387	0.770492	1	2	977.537	1954.07	1.62392	27.1476	3761	3761	MS2	21/34	RpdA_m.raw
	High	SYELPDGQVITIGNER	ANID_06542	1	1	CID		90.6707	3.50888	0.678063	1	2	895.95	1790.89	0.899543	33.2237	4737	4737	MS2	24/30	RpdA_m.raw
	High	IWHHTFYNELR	ANID_06542	1	1	CID		63.9356	3.24055	0.459877	1	3	505.923	1515.75	3.47543	22.2266	2939	2939	MS2	24/40	RpdA_m.raw
	High	VAPEEHPVLLTEAPINPK	ANID_06542	1	1	CID		25.1409	2.8481	0.610526	1	3	652.027	1954.07	0.773698	27.1143	3754	3754	MS2	23/68	RpdA_m.raw
	High	AGFAGDDAPR	ANID_06542	1	1	CID		64.9133	2.71572	0.647059	1	2	488.729	976.451	2.31227	16.3697	1863	1863	MS2	16/18	RpdA_m.raw
ANID_00776	10.33	5	2	184	20.606	10.8286	27.1366	Aspergillus nidulans FGSC A4 60S ribosomal protein L17 (185 aa)
	Confidence Icon	Sequence	Protein Accessions	# Proteins	# Protein Groups	Activation Type	Modifications	Probability	XCorr	Δ Score	Rank	Charge	m/z [Da]	MH+ [Da]	ΔM [ppm]	RT [min]	First Scan	Last Scan	MS Order	Ions Matched	Spectrum File	Annotation
	High	SAEFLLDLLK	ANID_00776	1	1	CID		51.8677	2.76537	0.602888	1	2	574.834	1148.66	3.26329	43.5245	5424	5424	MS2	15/18	RpdA_u.raw
	High	HIQVNQAPK	ANID_00776	1	1	CID		35.5424	2.5327	0.494071	1	2	517.793	1034.58	3.61225	11.3918	964	964	MS2	13/16	RpdA_o.raw
	High	HIQVNQAPK	ANID_00776	1	1	CID		44.8755	2.49271	0.506024	1	2	517.791	1034.58	1.25245	11.6703	1060	1060	MS2	13/16	RpdA_m.raw
	High	HIQVNQAPK	ANID_00776	1	1	CID		49.1044	2.41122	0.419087	1	2	517.792	1034.58	2.66833	11.889	1074	1074	MS2	13/16	RpdA_u.raw
	High	hIQVNQAPK	ANID_00776	1	1	CID	N-Term(Carbamidomethyl)	1	2.34435	0.534188	1	2	546.303	1091.6	2.99492	14.3456	1449	1449	MS2	14/16	RpdA_u.raw
ANID_08856	34.64	5	5	153	16.7505	10.4185	26.7628	Aspergillus nidulans FGSC A4 60S ribosomal protein L23 (154 aa)
	Confidence Icon	Sequence	Protein Accessions	# Proteins	# Protein Groups	Activation Type	Modifications	Probability	XCorr	Δ Score	Rank	Charge	m/z [Da]	MH+ [Da]	ΔM [ppm]	RT [min]	First Scan	Last Scan	MS Order	Ions Matched	Spectrum File	Annotation
	High	IEENNTLVFIVDVK	ANID_08856	1	1	CID		88.8498	4.62259	0.664502	1	2	816.948	1632.89	3.02441	37.4073	4842	4842	MS2	21/26	RpdA_u.raw
[truncated: 384 more rows]

## Sheet: FscA_TAP1
Protein FDR Confidence	Accession	Description	Sum PEP Score	Coverage	# Peptides	# Unique Peptides	# Protein Groups	# AAs	MW [kDa]	calc. pI	Area: F1: Sample
[truncated: 12,329 more rows]

[truncated: 7 more sheets: FscA_TAP2, ScrC_TAP1, ScrC_TAP2, RpdA_TAP_dFscA1, RpdA_TAP_dFscA2, RpdA_TAP_dScrC1, RpdA_TAP_dScrC2]
