# Supplementary material for: RcLS2F – A Novel Fungal Class 1 KDAC Co-repressor Complex in Aspergillus nidulans
Source: Front Microbiol. 2020 Feb 4;11:43. doi: 10.3389/fmicb.2020.00043 (PMC7010864; doi:10.3389/fmicb.2020.00043)
Supplement: Supplementary file 8 [file Table_4.xlsx]

## Sheet: oligos
	Supplementary Table 4. List of oligos and plasmids used.
	Oligos for DIG probes
		forward		reverse
		name	sequence (5'-3')	name	sequence (5'-3')
		AfbioDA2f	CTGGAGTCACTTTCGCTCTC	AfbioDA2r	GCCAGCTCATCTAACAGACC
		AfriboBf2	AGTCGAACATCACATCAGCC	AfriboBr2	TCTTGGCGCAGGTACACAAT
		AfupyrGf1	ATACAGCACCGATGTGGC	AfupyrGr1	TGTATGCAGCCTTCCTCC
		AN4022f2	AGAATTTCTCCAGCGACCG	AN4022r2	GCAATTCCATCTTCGCGTG
		AN8823f2	ACAGAAAATGGGGTCACCG	AN8823r2	TACGCTCATCGCCAATCTG
		AN9206f1	GAGTTCGGCGGCGACTATAA	AN9206r1	CGTCCAGCTTTCCCCTTCAT
		lafAf1	GCATCGAGTCATAAGCCCAA	lafAr1	GAACACAAGAAAGGGCCAGA
		oAoptrA1	GAGGACCTGGACAAGTAC	optrA2.1	GCGTTGATAGTGTTGGGG
		prwAf1	CAGAAGATCGACCACAAGGG	prwAr1	GCATTGATGGCATCACGATG
		RpdAcodf2	TTGCTGTGAACTGGGCTG	RpdAcodr2	CACCGACAAGGATACCAG
		sdsCf1	GCCCAGTTGATTGAAAGCAC	sdsCr1	CCGGAGCTTTCCTCTTTCTC
		sinCf1	TACGAAGACGCTTTACACCG	sinCr1	TTTTTGCTCTCCTCGTGCTT
		vcxA1f	AGGAACATCTGCTGAACCCG	vcxA1r	TTTCAAGGCGTGGAAAAGCG
	Oligos for gene targeting constructs
		AN4022f3	TGGTCAATGTTGTGGGACC	AN4022pyrG	TGAGGCGAATTCGATATCGGCTTCGCTCTGAG				fscA 5' flank
		pyrGAN4022	CAGAATTCCTGCAGCCCTCATACTGCTCGGACC	AN4022r3	GTTGGTTGTTGTGCCTAGC				fscA 3' flank
		AN4022f4	TTCCTCATTCAAGCCTCCC	AN4022r4	TTGAGCAATAACGCGCTG				fusion of fscA 5'-flank–Af_pyrG–3'-flank
		AN8823f3	TCCAGACCACTTCAAGGC	AN8823pyrG	TGAGGCGAATTCGATCTCGGCCACTTATCACTC				scrC 5' flank
		pyrGAN8823	CAGAATTCCTGCAGCCCTTGTAGTGAATTGCATTTGTAC	AN8823r3					scrC 3' flank
		AN8823f4	CATTTCTCAGGGTAGGTGG	AN8823r4	AGGCAATGTGTTTCGCAGG				fusion of scrC 5'-flank–Af_pyrG–3'-flank
		crzA1f	AACGGTGTTCCTTTTTAGGC	crzAAfbioDAr	TAGCCAACAAACCAGTGGCAAAGAGCTATGCAG				crzA 5' flank
		AfbioDA1f	ACTGGTTTGTTGGCTAGTCG	AfbioDA1r	TATTCCTAGCCTCCAACTGG				Af_bioDA marker fragment
		AfbioDAcrzAf	TTGGAGGCTAGGAATACACATCTTTTGCATCCC	crzA1r	AGAAACAAAAGCCAGAGCCC				rczA 3' flank
		crzA2f	CACCAGGGTATGCTTCTTCC	crzA2r	ACGCGAGGATATTGTGATCG				fusion of crzA 5'-flank–Af_bioDA–3'-flank
		nkuAf4	GTCGTTGAAGAAGAGGAG	nkuAAfriboBr1	GAAGCGCGATTGGTGATTAGTAGGGTC				nkuA 5' flank (3' CDS)
		nkuAAfriboBf1	AATCACCAATCGCGCTTCGATATCAAC	AfriboB1nkuAr2	CATTAAAACCTATGCAGAACCGTTACATG				Af_riboB marker fragment
		AfriboB1nkuAf2	GTAACGGTTCTGCATAGGTTTTAATGGCCTCC	nkuAr5	TGGCAACGAGCAATATAC				nkuA 3' flank
		nkuAf5	GGTCGCTGGTTCAGGATGAA	nkuAr6	TACTCAAGCCGATGACAAGC				fusion of nkuA 5'-flank–Af_riboB–3'-flank
		AN4022f1	AAGAACCAACCCATGGAGAGTCATACTTCAGAGATG	Ven/TAPpyrG	TGAGGCGAATTCGATCAATCAATCAGCGGCCG				fusion of fscA:Venus and Af_pyrG marker
		AN8823f1	AAGAACCAACCCATGGCGAGCTACAAGGATCAGGAG	Ven/TAPpyrG	TGAGGCGAATTCGATCAATCAATCAGCGGCCG				fusion of scrC:Venus and Af_pyrG marker
		AnpyrGf1	TTTGTGAACAGCCCAAAGC	AnpyrGr1	AGGGAGTATCATTGCTTCGC				complementation of pyrG89 mutant allele
	Oligos for screening PCRs
		AN4022f3	TGGTCAATGTTGTGGGACC	AN4022r4	TTGAGCAATAACGCGCTG				screening for fscA deletion
		8823scrf1	ACAGAAACTCACCCAAGTGC	8823scrr1	CGCCTTAGCTTTACGGTAGG				screening for scrC deletion
		crzAscrf1	TGTGAATCCGCGATATTGGG	crzAscrr1	AACAAACGACACCATCTCCC				screening for crzA deletion
		nkuAscrf1	CGATCAGATGCGAACAGTCA	nkuAscrr1	TTT AGG GCA GAG TGG AGG TG				screening for C-terminal nkuA deletion
	Oligos for amplification of selection markers
		AfbioDA1f	ACTGGTTTGTTGGCTAGTCG	AfbioDA1r	TATTCCTAGCCTCCAACTGG
	Oligos for generation of Venus expression constructs
		AN4022f1	AAGAACCAACCCATGGAGAGTCATACTTCAGAGATG	AN4022r1	CTGACCATTGCGGCCGCAGGTCGCGGGTGACC				fscA CDS with NcoI and NotI sites for cloning into pIB97
		AN8823f1	AAGAACCAACCCATGGCGAGCTACAAGGATCAGGAG	AN8823r1	CTGACCATTGCGGCCGCATACGGCGGCGGCGG				scrC CDS with NcoI and NotI sites for cloning into pIB97
	Oligos for CRISPR-Cas9 construct according to Nødvig et al.
		P02_AfpyrG2	CGAGTAAGCTCGT0CTCCAAGTCGCAATTGACTTAGTTTTAGAGCTAGAAA
		P11_AfpyrG2	TCGTTTCGTCCTCACGGACTCATCAGTCCAAGCGGTGATGTCTGCTCAAG
		AfpyrG2_GEO	TAACCCTCCATTCCCACGTTGTCGTCCAAGTAGCAATTGACTTAGCGTGCTCGAGCCAGCAAGCACCCCAATCCTCTGGCAAAGA

## Sheet: plasmids
name	characteristic
pIB97	Venus expression construct with An_argB as auxotrophic marker
pIB99	xylP(p):fscA:Venus
pIB100	xylP(p):ScrC:Venus
pIB155	Af_pyrG CRISPR-Cas9 construct
